# Supplementary material for: Screening for Interacting Proteins with Peptide Biomarker of Blood–Brain Barrier Alteration under Inflammatory Conditions
Source: Int J Mol Sci. 2021 Apr 29;22(9):4725. doi: 10.3390/ijms22094725 (PMC8124558; doi:10.3390/ijms22094725)
Supplement: Supplementary file 1 [file ijms-22-04725-s001.zip]

Archive with 2 entries (2 files):
- Table S1 MS data analysis.xlsx
- Table S2, S3, S4, S5, S6.pdf
