# Supplementary material for: Screening for Interacting Proteins with Peptide Biomarker of Blood–Brain Barrier Alteration under Inflammatory Conditions
Source: Int J Mol Sci. 2021 Apr 29;22(9):4725. doi: 10.3390/ijms22094725 (PMC8124558; doi:10.3390/ijms22094725)
Supplement: Supplementary file 1 [file ijms-22-04725-s001.zip › Table S1 MS data analysis.xlsx]

## Sheet: P88 consolid
Accession	Entry name	Protein name	Gene	Mean IL-1β/Ctrl	SEM	GO CC
Q7Z6Z7	HUWE1_HUMAN	E3 ubiquitin-protein ligase HUWE1	HUWE1	16.7783	14.9244	Cytoplasm, Nucleus, Membrane, Extracellular exosome
Q9NZM1	MYOF_HUMAN	Myoferlin	MYOF	6.075	4.85903	Cell membrane, Cytoplasmic vesicle, Membrane, Nucleus, Integral component of membrane, Cytoplasmic vesicle membrane
P22314	UBA1_HUMAN	Ubiquitin-like modifier-activating enzyme 1	UBA1	4.48187	3.42924	Cytoplasm, Colocalizes with desmosome, Colocalizes with endosome membrane, Colocalizes with rough endoplasmic reticulum membrane
P30153	2AAA_HUMAN	Serine/threonine-protein phosphatase 2A 65 kDa regulatory subunit A alpha isoform	PPP2R1A	3.82286	2.56223	Cytosol,Membrane, Dendrite, Cell projection » Dendrite, Membrane » Endomembrane system » Cell membrane » Lateral cell membrane,
Q9Y4L1	HYOU1_HUMAN	Hypoxia up-regulated protein 1	HYOU1	3.74057	2.54563	Endoplasmic reticulum, Extracellular exosome, Focal adhesion, Membrane, Smooth endoplasmic reticulum
P47897	SYQ_HUMAN	Glutamine--tRNA ligase	QARS	3.3236	0.408419	Cytoplasm, Aminoacyl-tRNA synthetase multienzyme complex
P06733	ENOA_HUMAN	Alpha-enolase	ENO1	3.28896	1.94958	Cytoplasm, Membrane » Endomembrane system » Cell membrane, Extracellular exosome
P00558	PGK1_HUMAN	Phosphoglycerate kinase 1	PGK1	2.96362	1.81018	Extracellular exosome, Membrane, Membrane raft
P50443	S26A2_HUMAN	Sulfate transporter	SLC26A2	2.9122	1.85752	Cell membrane, Cytoplasmic vesicle, Membrane, Integral component of plasma membrane
P26640	SYVC_HUMAN	Valine--tRNA ligase	VARS	2.78468	1.81814	Cytoplasm » Cytosol
Q99733	NP1L4_HUMAN	Nucleosome assembly protein 1-like 4	NAP1L4	2.77845	1.79457	Cytoplasm, Nucleus
P00403	COX2_HUMAN	Cytochrome c oxidase subunit 2	MT-CO2	2.7543	0.960968	Extracellular exosome, Integral component of membrane, Membrane, Mitochondrion
Q15907	RB11B_HUMAN	Ras-related protein Rab-11B	RAB11B	2.65937	0.999021	Cell junction, Cytoplasmic vesicle, Endosome, Membrane, Synapse, Membrane » Endomembrane system » Cytoplasmic vesicle membrane » Phagosome membrane
Q9NYU2	UGGG1_HUMAN	UDP-glucose:glycoprotein glucosyltransferase 1	UGGT1	2.53695	1.51312	Endoplasmic reticulum, Extracellular exosome
Q9BSJ8	ESYT1_HUMAN	Extended synaptotagmin-1	ESYT1	2.53693	1.40001	Cell membrane, Cytoplasmic vesicle, Endoplasmic reticulum, Membrane, Organelle membrane contact site, Integral component of endoplasmic reticulum membrane
P60842	IF4A1_HUMAN	Eukaryotic initiation factor 4A-I	EIF4A1	2.35948	1.1368	Cytoplasm, Nucleus, Membrane, Extracellular matrix , Extracellular exosome
P62333	PRS10_HUMAN	26S protease regulatory subunit 10B	PSMC6	2.3573	1.0996	Cytoplasm, Nucleus, Membrane, Proteasome
P27824	CALX_HUMAN	Calnexin	CANX	2.27744	1.11305	Endoplasmic reticulum
O15230	LAMA5_HUMAN	Laminin subunit alpha-5	LAMA5	2.17293	0.928353
P98160	PGBM_HUMAN	Basement membrane-specific heparan sulfate proteoglycan core protein	HSPG2	2.11675	1.09112	Basement membrane, Cell membrane, Extracellular matrix, Secreted, Focal adhesion , Extracellular region
P26641	EF1G_HUMAN	Elongation factor 1-gamma	EEF1G	2.10493	1.03581	Cytoplasm, Membrane, Colocalizes with endoplasmic reticulum
P78371	TCPB_HUMAN	T-complex protein 1 subunit beta	CCT2	2.03081	0.701873	Cytoplasm, Extracellular matrix, Microtubule, Microtubule
P46977	STT3A_HUMAN	Dolichyl-diphosphooligosaccharide--protein glycosyltransferase subunit STT3A	STT3A	2.00264	0.936919	Cytoplasmic vesicle, Endoplasmic reticulum, Membrane
P49257	LMAN1_HUMAN	Protein ERGIC-53	LMAN1	1.97459	0.338906	Endoplasmic reticulum, Golgi apparatus, Membrane
A6NHR9	SMHD1_HUMAN	Structural maintenance of chromosomes flexible hinge domain-containing protein 1	SMCHD1	1.92687	0.912574
P07942	LAMB1_HUMAN	Laminin subunit beta-1	LAMB1	1.86927	0.482949
P49915	GUAA_HUMAN	GMP synthase [glutamine-hydrolyzing]	GMPS	1.84647	0.421981	Cytoplasm, Cytosol
Q8NBS9	TXND5_HUMAN	Thioredoxin domain-containing protein 5	TXNDC5	1.65029	0.476791	Endoplasmic reticulum
P39060	COIA1_HUMAN	Collagen alpha-1(XVIII) chain	COL18A1	1.61213	0.00638212	Basement membrane, Extracellular matrix, Golgi apparatus, Secreted
P28838	AMPL_HUMAN	Cytosol aminopeptidase	LAP3	1.603	0.191249	Cytoplas, Cytosol, Focal adhesion
P02751	FINC_HUMAN	Fibronectin	FN1	1.53345	0.41609	Proteinaceous extracellular matrix, Colocalizes with extracellular matrix, Extracellular exosome
P46821	MAP1B_HUMAN	Microtubule-associated protein 1B	MAP1B	1.52946	0.136409	Cell junction, Cell projection, Cytoplasm, Cytoskeleton, Microtubule, Synapse
Q00341	VIGLN_HUMAN	Vigilin	HDLBP	1.46407	0.256776	Cytoplasm, HDL, Nucleus, High-density lipoprotein particle
Q6FI13	H2A2A_HUMAN	Histone H2A type 2-A	HIST2H2AA3	1.41536	0.0492679	Chromosome, Nucleosome core, Nucleus
P21333	FLNA_HUMAN	Filamin-A	FLNA	1.41461	0.347741	Cell-cell junction, Plasma membrane,Cytoplasm » Cell cortex, Membrane » Endomembrane system » Cell membrane
O60841	IF2P_HUMAN	Eukaryotic translation initiation factor 5B	EIF5B	1.37524	0.0636554	Cell membrane, Cytoplasm
Q92616	GCN1L_HUMAN	Translational activator GCN1	GCN1L1	1.35105	0.275835	Cytoplasm, Membrane, Polysome, Ribosome
Q12906	ILF3_HUMAN	Interleukin enhancer-binding factor 3	ILF3	1.24671	0.13434	Cytoplasm, Mitochondrion, Nucleus
Q92621	NU205_HUMAN	Nuclear pore complex protein Nup205	NUP205	0.569419	0.213783	Host cell, Membrane, Nuclear membrane, Nuclear periphery, Nuclear pore, Nuclear pore inner ring
Q96A33	CCD47_HUMAN	Coiled-coil domain-containing protein 47	CCDC47	0.530545	0.201963	Endoplasmic reticulum, Membrane, Integral component of membrane

## Sheet: Exp 1
					Normalized abundance				Raw abundance				Spectral counts				Ratio P88 /WT		Experimental normalization
					IL-1β 88	Ctrl 88	IL-1β WT	Ctrl WT	IL-1β 88	Ctrl 88	IL-1β WT	Ctrl WT	IL-1β 88	Ctrl 88	IL-1β WT	Ctrl WT
Accession	Peptide count	Peptides used for quantitation	Confidence score	Description	kp130320_05	kp130320_06	kp130320_07	kp130320_08	kp130320_05r	kp130320_06r	kp130320_07r	kp130320_08r	kp130320_0514	kp130320_0615	kp130320_0716	kp130320_0817	IL-1β 88 / IL-1β WT	Ctrl 88 / Ctrl WT	88: IL-1β/Ctrl
P35579	224	179	1065.01	Myosin-9 OS=Homo sapiens GN=MYH9 PE=1 SV=4 - [MYH9_HUMAN]	8.7802e+08	8.9479e+08	411666896	5.4343e+08	1.46337e+09	1.2968e+09	7.62346e+08	5.4343e+08	245	240	174	206	2.13284	1.64656	1.29533
Q15149	200	157	619.039	Plectin OS=Homo sapiens GN=PLEC PE=1 SV=3 - [PLEC_HUMAN]	8.66678e+07	9.6748e+07	4.77735e+07	5.99569e+07	1.44446e+08	1.40214e+08	8.84695e+07	5.99569e+07	81	94	72	102	1.81414	1.61363	1.12426
P78527	159	139	483.614	DNA-dependent protein kinase catalytic subunit OS=Homo sapiens GN=PRKDC PE=1 SV=3 - [PRKDC_HUMAN]	1.01735e+08	1.18833e+08	6.21615e+07	6.17366e+07	1.69558e+08	1.72222e+08	1.15114e+08	6.17366e+07	81	109	63	83	1.63662	1.92484	0.850264
Q14204	89	80	272.462	Cytoplasmic dynein 1 heavy chain 1 OS=Homo sapiens GN=DYNC1H1 PE=1 SV=5 - [DYHC1_HUMAN]	3.69549e+07	4.03057e+07	1.51993e+07	1.46153e+07	6.15914e+07	5.84141e+07	2.81469e+07	1.46153e+07	41	63	24	34	2.43135	2.75778	0.881634
P21333	84	57	288.697	Filamin-A OS=Homo sapiens GN=FLNA PE=1 SV=4 - [FLNA_HUMAN]	9.24664e+07	9.86009e+07	3.13846e+07	3.57048e+07	1.54111e+08	1.429e+08	5.81196e+07	3.57048e+07	58	64	28	36	2.94623	2.76156	1.06687
Q00610	84	59	341.666	Clathrin heavy chain 1 OS=Homo sapiens GN=CLTC PE=1 SV=5 - [CLH1_HUMAN]	1.20198e+08	1.31124e+08	8.56073e+07	6.91712e+07	2.0033e+08	1.90035e+08	1.58532e+08	6.91712e+07	60	70	66	61	1.40406	1.89565	0.740674
Q09666	75	61	174.556	Neuroblast differentiation-associated protein AHNAK OS=Homo sapiens GN=AHNAK PE=1 SV=2 - [AHNK_HUMAN]	2.37389e+07	2.69898e+07	1.66693e+07	1.73984e+07	3.95648e+07	3.91157e+07	3.08691e+07	1.73984e+07	18	27	14	14	1.42411	1.55128	0.918022
Q13813	73	61	233.116	Spectrin alpha chain, non-erythrocytic 1 OS=Homo sapiens GN=SPTAN1 PE=1 SV=3 - [SPTN1_HUMAN]	2.50915e+07	2.87667e+07	1.28562e+07	1.39403e+07	4.18191e+07	4.16908e+07	2.38078e+07	1.39403e+07	24	30	16	33	1.9517	2.06356	0.945789
Q14980	73	58	238.032	Nuclear mitotic apparatus protein 1 OS=Homo sapiens GN=NUMA1 PE=1 SV=2 - [NUMA1_HUMAN]	2.99373e+07	3.65196e+07	1.35159e+07	2.069e+07	4.98956e+07	5.29269e+07	2.50294e+07	2.069e+07	35	36	14	34	2.21498	1.76509	1.25488
P08670	71	60	291.843	Vimentin OS=Homo sapiens GN=VIM PE=1 SV=4 - [VIME_HUMAN]	2.4708e+08	2.20442e+08	2.48177e+08	2.4021e+08	4.11801e+08	3.1948e+08	4.59587e+08	2.4021e+08	75	83	84	86	0.995581	0.917704	1.08486
P52272	69	54	193.255	Heterogeneous nuclear ribonucleoprotein M OS=Homo sapiens GN=HNRNPM PE=1 SV=3 - [HNRPM_HUMAN]	4.94343e+07	4.80933e+07	4.18077e+07	3.52698e+07	8.23904e+07	6.97005e+07	7.74217e+07	3.52698e+07	38	42	44	38	1.18242	1.36358	0.867141
P46940	68	59	244.453	Ras GTPase-activating-like protein IQGAP1 OS=Homo sapiens GN=IQGAP1 PE=1 SV=1 - [IQGA1_HUMAN]	5.141e+07	5.58017e+07	2.22902e+07	2.10615e+07	8.56833e+07	8.0872e+07	4.12782e+07	2.10615e+07	39	41	26	32	2.30639	2.64947	0.870511
P49327	65	55	189.118	Fatty acid synthase OS=Homo sapiens GN=FASN PE=1 SV=3 - [FAS_HUMAN]	4.98605e+07	5.37611e+07	2.66011e+07	2.38376e+07	8.31008e+07	7.79146e+07	4.92612e+07	2.38376e+07	38	45	35	39	1.87438	2.2553	0.831098
O43707	65	38	267.944	Alpha-actinin-4 OS=Homo sapiens GN=ACTN4 PE=1 SV=2 - [ACTN4_HUMAN]	6.62699e+07	6.92812e+07	5.08444e+07	3.36311e+07	1.1045e+08	1.00408e+08	9.41563e+07	3.36311e+07	43	46	42	34	1.30339	2.06003	0.632701
P02751	64	51	268.789	Fibronectin OS=Homo sapiens GN=FN1 PE=1 SV=4 - [FINC_HUMAN]	2.45222e+08	2.10583e+08	1.03018e+08	9.88483e+07	4.08704e+08	3.05192e+08	1.90775e+08	9.88483e+07	70	61	53	50	2.38037	2.13036	1.11736
Q6P2Q9	63	56	166.389	Pre-mRNA-processing-splicing factor 8 OS=Homo sapiens GN=PRPF8 PE=1 SV=2 - [PRP8_HUMAN]	2.5414e+07	2.80472e+07	1.25628e+07	1.34172e+07	4.23566e+07	4.06482e+07	2.32644e+07	1.34172e+07	31	34	22	28	2.02296	2.0904	0.967739
P11388	62	42	179.185	DNA topoisomerase 2-alpha OS=Homo sapiens GN=TOP2A PE=1 SV=3 - [TOP2A_HUMAN]	1.71244e+07	2.05265e+07	1.29609e+07	1.37629e+07	2.85406e+07	2.97486e+07	2.40017e+07	1.37629e+07	18	30	23	25	1.32123	1.49143	0.885881
Q01082	61	52	189.234	Spectrin beta chain, non-erythrocytic 1 OS=Homo sapiens GN=SPTBN1 PE=1 SV=2 - [SPTB2_HUMAN]	2.30245e+07	2.71644e+07	1.06489e+07	1.29359e+07	3.83742e+07	3.93687e+07	1.97202e+07	1.29359e+07	25	33	18	29	2.16215	2.09993	1.02963
P98160	58	48	205.941	Basement membrane-specific heparan sulfate proteoglycan core protein OS=Homo sapiens GN=HSPG2 PE=1 SV=4 - [PGBM_HUMAN]	6.84409e+07	4.84142e+07	2.31255e+07	1.67779e+07	1.14068e+08	7.01654e+07	4.2825e+07	1.67779e+07	43	43	30	24	2.95954	2.88559	1.02563
P12814	58	36	220.719	Alpha-actinin-1 OS=Homo sapiens GN=ACTN1 PE=1 SV=2 - [ACTN1_HUMAN]	4.18714e+07	4.61263e+07	3.11605e+07	2.13155e+07	6.97856e+07	6.68497e+07	5.77046e+07	2.13155e+07	36	34	38	26	1.34373	2.16398	0.620954
P20700	57	45	202.332	Lamin-B1 OS=Homo sapiens GN=LMNB1 PE=1 SV=2 - [LMNB1_HUMAN]	5.75991e+07	5.58433e+07	4.7657e+07	3.49152e+07	9.59984e+07	8.09323e+07	8.82537e+07	3.49152e+07	40	34	37	31	1.20862	1.5994	0.75567
P02545	56	8	194.113	Prelamin-A/C OS=Homo sapiens GN=LMNA PE=1 SV=1 - [LMNA_HUMAN]	1.30906e+07	13036918	1.22288e+07	1.07008e+07	2.18177e+07	1.88941e+07	2.26459e+07	1.07008e+07	9	9	9	5	1.07048	1.21831	0.878654
Q08211	49	41	171.768	ATP-dependent RNA helicase A OS=Homo sapiens GN=DHX9 PE=1 SV=4 - [DHX9_HUMAN]	4.18371e+07	4.91077e+07	3.56427e+07	2.94978e+07	6.97286e+07	7.11706e+07	6.6005e+07	2.94978e+07	30	43	38	36	1.17379	1.66479	0.705068
P09874	48	43	161.696	Poly [ADP-ribose] polymerase 1 OS=Homo sapiens GN=PARP1 PE=1 SV=4 - [PARP1_HUMAN]	3.40333e+07	3.70637e+07	2.8049e+07	2.55737e+07	5.67222e+07	5.37155e+07	5.19426e+07	2.55737e+07	28	31	30	29	1.21335	1.44929	0.837206
P53396	48	40	136.448	ATP-citrate synthase OS=Homo sapiens GN=ACLY PE=1 SV=3 - [ACLY_HUMAN]	3.1224e+07	3.18709e+07	1.92022e+07	1.37095e+07	5.204e+07	4.61897e+07	3.55596e+07	1.37095e+07	23	31	27	20	1.62606	2.32473	0.699464
P08238	47	27	177.058	Heat shock protein HSP 90-beta OS=Homo sapiens GN=HSP90AB1 PE=1 SV=4 - [HS90B_HUMAN]	6.02396e+07	6.24187e+07	4.12693e+07	2.88254e+07	1.00399e+08	9.04619e+07	7.64246e+07	2.88254e+07	32	32	29	26	1.45967	2.16541	0.674085
O75643	46	38	165.196	U5 small nuclear ribonucleoprotein 200 kDa helicase OS=Homo sapiens GN=SNRNP200 PE=1 SV=2 - [U520_HUMAN]	2.32664e+07	2.7657e+07	1.18183e+07	1.22005e+07	3.87773e+07	4.00826e+07	2.18857e+07	1.22005e+07	26	32	24	28	1.96867	2.26687	0.868456
P60709	45	15	199.726	Actin, cytoplasmic 1 OS=Homo sapiens GN=ACTB PE=1 SV=1 - [ACTB_HUMAN]	7.1219e+08	6.61036e+08	551607264	3.98639e+08	1.18698e+09	9.58023e+08	1.02149e+09	3.98639e+08	52	56	61	46	1.29112	1.65823	0.778611
P26038	45	24	168.246	Moesin OS=Homo sapiens GN=MSN PE=1 SV=3 - [MOES_HUMAN]	4.43519e+07	4.53232e+07	2.28291e+07	1.55054e+07	7.39198e+07	6.56858e+07	4.2276e+07	1.55054e+07	28	32	22	20	1.94278	2.92306	0.664639
Q03252	45	31	144.878	Lamin-B2 OS=Homo sapiens GN=LMNB2 PE=1 SV=3 - [LMNB2_HUMAN]	1.56426e+07	1.45064e+07	1.19049e+07	1.0576e+07	2.6071e+07	2.10238e+07	2.2046e+07	1.0576e+07	21	18	16	20	1.31397	1.37163	0.95796
O00159	44	38	153.884	Unconventional myosin-Ic OS=Homo sapiens GN=MYO1C PE=1 SV=4 - [MYO1C_HUMAN]	3.08415e+07	3.35588e+07	2.48185e+07	1.8717e+07	5.14025e+07	4.8636e+07	4.59602e+07	1.8717e+07	30	29	33	30	1.24268	1.79296	0.693087
P11142	40	30	158.794	Heat shock cognate 71 kDa protein OS=Homo sapiens GN=HSPA8 PE=1 SV=1 - [HSP7C_HUMAN]	5.91666e+07	5.6987e+07	3.85283e+07	3.25982e+07	9.8611e+07	8.25899e+07	7.13488e+07	3.25982e+07	35	35	29	31	1.53566	1.74816	0.878444
P07437	39	5	224.372	Tubulin beta chain OS=Homo sapiens GN=TUBB PE=1 SV=2 - [TBB5_HUMAN]	6.9683e+07	6.62065e+07	6.21157e+07	3.69193e+07	1.16138e+08	9.59514e+07	1.15029e+08	3.69193e+07	14	14	12	11	1.12183	1.79328	0.625573
P06576	39	37	151.994	ATP synthase subunit beta, mitochondrial OS=Homo sapiens GN=ATP5B PE=1 SV=3 - [ATPB_HUMAN]	4.89208e+07	4.79222e+07	3.92753e+07	2.44045e+07	8.15347e+07	6.94524e+07	7.27321e+07	2.44045e+07	31	35	37	28	1.24559	1.96366	0.634318
P08729	38	16	122.898	Keratin, type II cytoskeletal 7 OS=Homo sapiens GN=KRT7 PE=1 SV=5 - [K2C7_HUMAN]	2.16261e+07	1.8727e+07	1.7659e+07	1.52711e+07	3.60435e+07	2.71406e+07	3.27019e+07	1.52711e+07	10	10	13	12	1.22465	1.2263	0.998654
Q9UQE7	38	28	114.774	Structural maintenance of chromosomes protein 3 OS=Homo sapiens GN=SMC3 PE=1 SV=2 - [SMC3_HUMAN]	8.91302e+06	9.99015e+06	6.67021e+06	5.58837e+06	1.4855e+07	1.44785e+07	1.23522e+07	5.58837e+06	14	17	15	14	1.33624	1.78767	0.747478
Q14697	38	6	132.713	Neutral alpha-glucosidase AB OS=Homo sapiens GN=GANAB PE=1 SV=3 - [GANAB_HUMAN]	4.71537e+06	4.56651e+06	3.43353e+06	2.03135e+06	7.85895e+06	6.61814e+06	6.3584e+06	2.03135e+06	3	3	5	2	1.37333	2.24802	0.610906
Q13885	38	3	201.708	Tubulin beta-2A chain OS=Homo sapiens GN=TUBB2A PE=1 SV=1 - [TBB2A_HUMAN]	956118	941728	1.35138e+06	1.32042e+06	1.03006e+06	941728	1.2061e+06	416785	2	1	2	1	0.707515	0.713203	0.992024
Q9Y490	37	33	123.427	Talin-1 OS=Homo sapiens GN=TLN1 PE=1 SV=3 - [TLN1_HUMAN]	2.08631e+07	2.18656e+07	8.7068e+06	7.36858e+06	3.47718e+07	3.16892e+07	1.61237e+07	7.36858e+06	22	29	15	13	2.39618	2.96741	0.807501
P20591	37	31	133.525	Interferon-induced GTP-binding protein Mx1 OS=Homo sapiens GN=MX1 PE=1 SV=4 - [MX1_HUMAN]	4.18674e+07	4.22507e+07	3.07322e+07	1.99219e+07	6.9779e+07	6.12329e+07	5.69115e+07	1.99219e+07	26	27	28	22	1.36233	2.12082	0.64236
P14618	37	31	175.099	Pyruvate kinase isozymes M1/M2 OS=Homo sapiens GN=PKM PE=1 SV=4 - [KPYM_HUMAN]	106917391	112052791	9.37899e+07	6.63221e+07	1.78196e+08	1.62395e+08	1.73685e+08	6.63221e+07	47	47	51	39	1.13997	1.68952	0.674727
P12956	37	29	146.572	X-ray repair cross-complementing protein 6 OS=Homo sapiens GN=XRCC6 PE=1 SV=2 - [XRCC6_HUMAN]	3.40092e+07	3.63372e+07	2.77462e+07	2.03253e+07	5.66819e+07	5.26626e+07	5.13818e+07	2.03253e+07	26	27	29	26	1.22572	1.78778	0.685612
P07900	37	17	127.6	Heat shock protein HSP 90-alpha OS=Homo sapiens GN=HSP90AA1 PE=1 SV=5 - [HS90A_HUMAN]	2.1145e+07	2.46603e+07	1.40585e+07	1.00176e+07	3.52416e+07	3.57395e+07	2.60343e+07	1.00176e+07	19	19	15	11	1.50407	2.4617	0.610988
O75369	36	23	99.9785	Filamin-B OS=Homo sapiens GN=FLNB PE=1 SV=2 - [FLNB_HUMAN]	1.36967e+07	1.10842e+07	7.53575e+06	5.05893e+06	2.28278e+07	1.6064e+07	1.39551e+07	5.05893e+06	11	15	3	9	1.81756	2.19101	0.829553
P14625	36	28	110.795	Endoplasmin OS=Homo sapiens GN=HSP90B1 PE=1 SV=1 - [ENPL_HUMAN]	2.93466e+07	2.57581e+07	1.2599e+07	7.23105e+06	4.8911e+07	3.73306e+07	2.33315e+07	7.23105e+06	24	21	19	11	2.32928	3.56216	0.653896
P33993	35	28	131.29	DNA replication licensing factor MCM7 OS=Homo sapiens GN=MCM7 PE=1 SV=4 - [MCM7_HUMAN]	2.10621e+07	2.23604e+07	1.84237e+07	1.55969e+07	3.51034e+07	3.24064e+07	3.41179e+07	1.55969e+07	12	16	24	25	1.14321	1.43364	0.797414
P35580	34	15	131.143	Myosin-10 OS=Homo sapiens GN=MYH10 PE=1 SV=3 - [MYH10_HUMAN]	4.30355e+06	4.87331e+06	2.30103e+06	2.35032e+06	7.17258e+06	7.06276e+06	4.26116e+06	2.35032e+06	5	5	1	4	1.87027	2.07347	0.902003
P13010	34	27	134.242	X-ray repair cross-complementing protein 5 OS=Homo sapiens GN=XRCC5 PE=1 SV=3 - [XRCC5_HUMAN]	5.3364e+07	5.27365e+07	3.9133e+07	2.41447e+07	8.894e+07	7.64297e+07	7.24685e+07	2.41447e+07	27	27	25	17	1.36366	2.18419	0.624332
Q12906	34	29	102.646	Interleukin enhancer-binding factor 3 OS=Homo sapiens GN=ILF3 PE=1 SV=3 - [ILF3_HUMAN]	1.51303e+07	1.54821e+07	1.11813e+07	1.2727e+07	2.52171e+07	2.24378e+07	2.07061e+07	1.2727e+07	14	14	17	14	1.35318	1.21648	1.11237
Q9Y3Z3	34	30	114.147	SAM domain and HD domain-containing protein 1 OS=Homo sapiens GN=SAMHD1 PE=1 SV=2 - [SAMH1_HUMAN]	1.77943e+07	2.10943e+07	1.98621e+07	1.36415e+07	2.96571e+07	3.05714e+07	3.67817e+07	1.36415e+07	22	26	29	22	0.89589	1.54634	0.579363
P05783	34	28	122.511	Keratin, type I cytoskeletal 18 OS=Homo sapiens GN=KRT18 PE=1 SV=2 - [K1C18_HUMAN]	3.48731e+07	4.05759e+07	5.04046e+07	6.04223e+07	5.81218e+07	5.88056e+07	9.33418e+07	6.04223e+07	16	16	27	20	0.691863	0.671538	1.03027
Q15233	33	27	88.3096	Non-POU domain-containing octamer-binding protein OS=Homo sapiens GN=NONO PE=1 SV=4 - [NONO_HUMAN]	1.79511e+07	1.70243e+07	1.59005e+07	1.73566e+07	1.93395e+07	1.70243e+07	1.41912e+07	5.47852e+06	13	9	10	10	1.12897	0.980854	1.151
Q14683	33	25	86.1002	Structural maintenance of chromosomes protein 1A OS=Homo sapiens GN=SMC1A PE=1 SV=2 - [SMC1A_HUMAN]	7.59221e+06	7.77934e+06	4.97003e+06	5.11266e+06	1.26537e+07	1.12744e+07	9.20376e+06	5.11266e+06	8	11	14	14	1.5276	1.52159	1.00395
P13639	33	30	115.857	Elongation factor 2 OS=Homo sapiens GN=EEF2 PE=1 SV=4 - [EF2_HUMAN]	7.7105e+07	8.25597e+07	5.30716e+07	2.84044e+07	1.28508e+08	1.19652e+08	9.82807e+07	2.84044e+07	37	42	33	25	1.45285	2.90658	0.499848
P40939	33	24	95.5748	Trifunctional enzyme subunit alpha, mitochondrial OS=Homo sapiens GN=HADHA PE=1 SV=2 - [ECHA_HUMAN]	2.07502e+07	2.433e+07	2.02175e+07	1.66646e+07	3.45837e+07	3.52609e+07	3.74398e+07	1.66646e+07	11	17	22	20	1.02635	1.45998	0.702985
Q9BUF5	33	9	143.809	Tubulin beta-6 chain OS=Homo sapiens GN=TUBB6 PE=1 SV=1 - [TBB6_HUMAN]	3.63108e+07	3.20007e+07	3.54489e+07	4.39577e+07	3.91191e+07	3.20007e+07	3.1638e+07	1.3875e+07	10	11	10	11	1.02432	0.727989	1.40705
Q13263	33	29	115.096	Transcription intermediary factor 1-beta OS=Homo sapiens GN=TRIM28 PE=1 SV=5 - [TIF1B_HUMAN]	4.07845e+07	4.52459e+07	5.15403e+07	8.29044e+07	4.39388e+07	4.52459e+07	4.59996e+07	2.61684e+07	20	24	26	27	0.791312	0.54576	1.44993
P07814	32	30	88.8868	Bifunctional glutamate/proline--tRNA ligase OS=Homo sapiens GN=EPRS PE=1 SV=5 - [SYEP_HUMAN]	1.09987e+07	1.31674e+07	9.30099e+06	7.27002e+06	1.83311e+07	1.90832e+07	1.7224e+07	7.27002e+06	10	15	13	12	1.18253	1.81119	0.652902
Q63HN8	31	22	82.1328	E3 ubiquitin-protein ligase RNF213 OS=Homo sapiens GN=RNF213 PE=1 SV=3 - [RN213_HUMAN]	4.99613e+06	5.88794e+06	2.39556e+06	2.70646e+06	8.32689e+06	8.53324e+06	4.43622e+06	2.70646e+06	10	15	4	9	2.08558	2.17551	0.958663
P33991	31	26	118.696	DNA replication licensing factor MCM4 OS=Homo sapiens GN=MCM4 PE=1 SV=5 - [MCM4_HUMAN]	2.36873e+07	2.40278e+07	1.81602e+07	1.37569e+07	3.94788e+07	3.48229e+07	3.363e+07	1.37569e+07	15	14	20	22	1.30435	1.7466	0.746793
Q00839	31	28	126.296	Heterogeneous nuclear ribonucleoprotein U OS=Homo sapiens GN=HNRNPU PE=1 SV=6 - [HNRPU_HUMAN]	8.51646e+07	9.84957e+07	7.13771e+07	6.71341e+07	1.41941e+08	1.42747e+08	1.3218e+08	6.71341e+07	31	34	33	34	1.19316	1.46715	0.813253
P08107	31	13	98.5639	Heat shock 70 kDa protein 1A/1B OS=Homo sapiens GN=HSPA1A PE=1 SV=5 - [HSP71_HUMAN]	1.69542e+07	1.65017e+07	9.77912e+06	7.59288e+06	2.82571e+07	2.39154e+07	1.81095e+07	7.59288e+06	11	12	12	10	1.73372	2.17331	0.797733
P68032	31	4	122.724	Actin, alpha cardiac muscle 1 OS=Homo sapiens GN=ACTC1 PE=1 SV=1 - [ACTC_HUMAN]	3.54382e+07	2.22575e+07	4.94839e+07	9.17008e+07	3.8179e+07	2.22575e+07	4.41643e+07	2.89449e+07	5	2	6	5	0.716156	0.242718	2.95056
Q16555	30	25	108.546	Dihydropyrimidinase-related protein 2 OS=Homo sapiens GN=DPYSL2 PE=1 SV=1 - [DPYL2_HUMAN]	2.76604e+07	3.31099e+07	2.61005e+07	1.6943e+07	4.61006e+07	4.79854e+07	4.83343e+07	1.6943e+07	24	25	27	22	1.05976	1.95419	0.542303
Q8WXH0	29	20	78.3324	Nesprin-2 OS=Homo sapiens GN=SYNE2 PE=1 SV=3 - [SYNE2_HUMAN]	5.40785e+06	6.33801e+06	1.98656e+06	2.25807e+06	9.01308e+06	9.18553e+06	3.67882e+06	2.25807e+06	10	13	2	3	2.72221	2.80683	0.969853
Q15029	29	25	94.5992	116 kDa U5 small nuclear ribonucleoprotein component OS=Homo sapiens GN=EFTUD2 PE=1 SV=1 - [U5S1_HUMAN]	1.63079e+07	1.58715e+07	1.10822e+07	8.12013e+06	2.71799e+07	2.30022e+07	2.05225e+07	8.12013e+06	18	16	18	14	1.47155	1.95459	0.752867
P49736	29	23	94.5869	DNA replication licensing factor MCM2 OS=Homo sapiens GN=MCM2 PE=1 SV=4 - [MCM2_HUMAN]	1.76196e+07	1.99969e+07	1.45084e+07	1.24947e+07	2.9366e+07	2.8981e+07	2.68673e+07	1.24947e+07	15	16	20	20	1.21444	1.60043	0.758822
P42224	29	22	98.2414	Signal transducer and activator of transcription 1-alpha/beta OS=Homo sapiens GN=STAT1 PE=1 SV=2 - [STAT1_HUMAN]	9.93214e+06	1.07227e+07	7.69047e+06	4.80957e+06	1.65536e+07	1.55401e+07	1.42416e+07	4.80957e+06	16	17	18	12	1.29149	2.22945	0.579285
Q14152	29	20	71.719	Eukaryotic translation initiation factor 3 subunit A OS=Homo sapiens GN=EIF3A PE=1 SV=1 - [EIF3A_HUMAN]	9.68852e+06	1.08869e+07	4.50601e+06	3.20169e+06	1.61475e+07	1.57781e+07	8.34447e+06	3.20169e+06	11	13	5	3	2.15013	3.40035	0.632326
P33992	29	25	80.9193	DNA replication licensing factor MCM5 OS=Homo sapiens GN=MCM5 PE=1 SV=5 - [MCM5_HUMAN]	2.30121e+07	2.0999e+07	2.15422e+07	2.40356e+07	2.47919e+07	2.0999e+07	1.92264e+07	7.58673e+06	9	13	14	15	1.06823	0.873664	1.22271
P25205	29	25	93.2243	DNA replication licensing factor MCM3 OS=Homo sapiens GN=MCM3 PE=1 SV=3 - [MCM3_HUMAN]	1.44639e+07	1.85017e+07	1.29801e+07	1.09236e+07	2.41066e+07	2.68141e+07	2.40372e+07	1.09236e+07	18	21	21	12	1.11432	1.69373	0.657907
O14950	29	12	96.6954	Myosin regulatory light chain 12B OS=Homo sapiens GN=MYL12B PE=1 SV=2 - [ML12B_HUMAN]	1.55332e+06	1.67776e+06	8.51946e+06	1.15604e+07	1.67345e+06	1.67776e+06	7.6036e+06	3.64899e+06	0	0	7	9	0.182326	0.14513	1.25629
Q14839	28	26	86.2323	Chromodomain-helicase-DNA-binding protein 4 OS=Homo sapiens GN=CHD4 PE=1 SV=2 - [CHD4_HUMAN]	8.57481e+06	9.17127e+06	4.43157e+06	5.36191e+06	1.42914e+07	1.32917e+07	8.20662e+06	5.36191e+06	8	10	7	14	1.93494	1.71045	1.13124
P04264	28	20	88.6421	Keratin, type II cytoskeletal 1 OS=Homo sapiens GN=KRT1 PE=1 SV=6 - [K2C1_HUMAN]	8.30871e+06	1.02122e+07	2.20664e+06	7.19378e+06	1.38479e+07	1.48003e+07	4.08637e+06	7.19378e+06	9	10	4	16	3.76532	1.41959	2.65241
P11021	28	22	88.9813	78 kDa glucose-regulated protein OS=Homo sapiens GN=HSPA5 PE=1 SV=2 - [GRP78_HUMAN]	1.49416e+07	1.43544e+07	1.00901e+07	1.00216e+07	2.49027e+07	2.08035e+07	1.86853e+07	1.00216e+07	16	14	9	7	1.48082	1.43234	1.03385
P04406	28	25	108.873	Glyceraldehyde-3-phosphate dehydrogenase OS=Homo sapiens GN=GAPDH PE=1 SV=3 - [G3P_HUMAN]	1.37218e+08	1.28237e+08	2.08362e+08	1.66398e+08	1.47831e+08	1.28237e+08	1.85962e+08	5.25228e+07	29	26	37	28	0.658559	0.770664	0.854535
P46013	27	26	71.6287	Antigen KI-67 OS=Homo sapiens GN=MKI67 PE=1 SV=2 - [KI67_HUMAN]	5.68665e+06	7.27527e+06	3.5691e+06	4.14793e+06	9.47775e+06	1.05439e+07	6.60944e+06	4.14793e+06	7	15	13	11	1.5933	1.75395	0.908407
P43243	27	23	97.9226	Matrin-3 OS=Homo sapiens GN=MATR3 PE=1 SV=2 - [MATR3_HUMAN]	3.48071e+07	3.8628e+07	2.87995e+07	2.31309e+07	5.80119e+07	5.59826e+07	5.33323e+07	2.31309e+07	17	21	21	23	1.2086	1.66997	0.723727
P25705	27	23	102.012	ATP synthase subunit alpha, mitochondrial OS=Homo sapiens GN=ATP5A1 PE=1 SV=1 - [ATPA_HUMAN]	5.00171e+07	4.6837e+07	4.04157e+07	2.9072e+07	8.33619e+07	6.78797e+07	7.48439e+07	2.9072e+07	20	22	23	23	1.23757	1.61107	0.768165
Q14566	27	22	86.3655	DNA replication licensing factor MCM6 OS=Homo sapiens GN=MCM6 PE=1 SV=1 - [MCM6_HUMAN]	1.65425e+07	1.93298e+07	1.54151e+07	1.13319e+07	2.75708e+07	2.80142e+07	2.85464e+07	1.13319e+07	19	23	19	16	1.07314	1.70579	0.629115
O43143	27	21	67.5646	Putative pre-mRNA-splicing factor ATP-dependent RNA helicase DHX15 OS=Homo sapiens GN=DHX15 PE=1 SV=2 - [DHX15_HUMAN]	1.60815e+07	1.4931e+07	1.60708e+07	2.00005e+07	1.73253e+07	1.4931e+07	1.43432e+07	6.31306e+06	8	9	10	8	1.00067	0.746531	1.34042
Q01813	27	21	86.5713	6-phosphofructokinase type C OS=Homo sapiens GN=PFKP PE=1 SV=2 - [K6PP_HUMAN]	2.90716e+07	3.20542e+07	3.50756e+07	3.97638e+07	3.132e+07	3.20542e+07	3.13049e+07	1.25513e+07	12	13	17	13	0.828826	0.806115	1.02817
Q9Y5B9	27	23	108.438	FACT complex subunit SPT16 OS=Homo sapiens GN=SUPT16H PE=1 SV=1 - [SP16H_HUMAN]	3.28346e+07	3.13093e+07	5.32586e+07	4.98213e+07	5.47244e+07	4.53758e+07	9.86271e+07	4.98213e+07	17	17	16	14	0.616513	0.628432	0.981034
P07996	26	20	93.5627	Thrombospondin-1 OS=Homo sapiens GN=THBS1 PE=1 SV=2 - [TSP1_HUMAN]	2.60886e+07	3.12178e+07	2.41174e+07	1.70113e+07	4.3481e+07	4.52432e+07	4.46618e+07	1.70113e+07	21	23	23	16	1.08174	1.83512	0.589461
P02786	26	23	87.8083	Transferrin receptor protein 1 OS=Homo sapiens GN=TFRC PE=1 SV=2 - [TFR1_HUMAN]	3.12325e+07	3.03584e+07	1.93727e+07	1.13945e+07	5.20541e+07	4.39977e+07	3.58754e+07	1.13945e+07	20	23	22	15	1.61219	2.66431	0.605105
P53621	26	22	81.477	Coatomer subunit alpha OS=Homo sapiens GN=COPA PE=1 SV=2 - [COPA_HUMAN]	7.34256e+06	8.27028e+06	5.21604e+06	4.78122e+06	1.22376e+07	1.19859e+07	9.65934e+06	4.78122e+06	10	14	11	9	1.40769	1.72974	0.813813
P22626	26	21	110.729	Heterogeneous nuclear ribonucleoproteins A2/B1 OS=Homo sapiens GN=HNRNPA2B1 PE=1 SV=2 - [ROA2_HUMAN]	7.25139e+07	7.52075e+07	7.68428e+07	6.82556e+07	1.20857e+08	1.08996e+08	1.42301e+08	6.82556e+07	25	30	37	28	0.943665	1.10185	0.856436
P29401	26	24	112.321	Transketolase OS=Homo sapiens GN=TKT PE=1 SV=3 - [TKT_HUMAN]	6.41542e+07	6.55849e+07	4.49268e+07	3.28563e+07	1.06924e+08	9.50505e+07	8.31978e+07	3.28563e+07	31	35	28	27	1.42797	1.99611	0.715377
P13645	26	20	97.913	Keratin, type I cytoskeletal 10 OS=Homo sapiens GN=KRT10 PE=1 SV=6 - [K1C10_HUMAN]	1.38086e+07	1.67571e+07	1.00033e+07	3.59214e+07	1.48766e+07	1.67571e+07	8.92789e+06	1.13384e+07	8	14	7	19	1.38041	0.466492	2.95913
Q14764	25	17	74.7827	Major vault protein OS=Homo sapiens GN=MVP PE=1 SV=4 - [MVP_HUMAN]	1.47452e+07	1.43606e+07	9.55821e+06	6.20927e+06	2.45753e+07	2.08124e+07	1.77004e+07	6.20927e+06	9	11	9	12	1.54267	2.31276	0.667026
P10809	25	22	97.7158	60 kDa heat shock protein, mitochondrial OS=Homo sapiens GN=HSPD1 PE=1 SV=2 - [CH60_HUMAN]	2.02462e+07	1.84609e+07	1.95065e+07	1.83929e+07	2.18121e+07	1.84609e+07	1.74095e+07	5.80563e+06	19	20	17	13	1.03792	1.0037	1.0341
P19338	24	24	93.7588	Nucleolin OS=Homo sapiens GN=NCL PE=1 SV=3 - [NUCL_HUMAN]	2.57692e+07	3.20494e+07	2.75229e+07	2.63952e+07	4.29486e+07	4.64485e+07	5.09684e+07	2.63952e+07	11	19	18	22	0.936281	1.21422	0.771099
O00571	24	19	71.9938	ATP-dependent RNA helicase DDX3X OS=Homo sapiens GN=DDX3X PE=1 SV=3 - [DDX3X_HUMAN]	2.3983e+07	2.27181e+07	2.20415e+07	1.96088e+07	2.58378e+07	2.27181e+07	1.9672e+07	6.18942e+06	17	15	17	11	1.08808	1.15857	0.93916
Q16666	24	23	83.0371	Gamma-interferon-inducible protein 16 OS=Homo sapiens GN=IFI16 PE=1 SV=3 - [IF16_HUMAN]	2.25084e+07	2.54844e+07	2.74925e+07	4.04282e+07	2.42492e+07	2.54844e+07	2.4537e+07	1.2761e+07	16	17	21	18	0.818711	0.630363	1.29879
Q92499	24	19	78.9995	ATP-dependent RNA helicase DDX1 OS=Homo sapiens GN=DDX1 PE=1 SV=2 - [DDX1_HUMAN]	1.81293e+07	1.68523e+07	1.74392e+07	2.12879e+07	1.95314e+07	1.68523e+07	1.55644e+07	6.71944e+06	7	11	11	13	1.03958	0.791638	1.3132
G5E9H4	24	17	63.9312	Dynactin 1 (P150, glued homolog, Drosophila), isoform CRA_a OS=Homo sapiens GN=DCTN1 PE=4 SV=1 - [G5E9H4_HUMAN]	1.20058e+07	1.31371e+07	9.84958e+06	9.78074e+06	1.29344e+07	1.31371e+07	8.79073e+06	3.08725e+06	9	11	8	5	1.21892	1.34316	0.907502
Q9UDY2	24	21	73.1024	Tight junction protein ZO-2 OS=Homo sapiens GN=TJP2 PE=1 SV=2 - [ZO2_HUMAN]	1.53113e+07	1.54159e+07	1.06076e+07	1.42662e+07	1.64955e+07	1.54159e+07	9.46726e+06	4.50306e+06	9	16	4	6	1.44343	1.08059	1.33578
P55072	24	23	69.7731	Transitional endoplasmic reticulum ATPase OS=Homo sapiens GN=VCP PE=1 SV=4 - [TERA_HUMAN]	2.79334e+07	2.86767e+07	2.00292e+07	1.86632e+07	3.00938e+07	2.86767e+07	1.7876e+07	5.89096e+06	14	22	10	13	1.39464	1.53653	0.907652
P15311	24	11	89.6761	Ezrin OS=Homo sapiens GN=EZR PE=1 SV=4 - [EZRI_HUMAN]	1.21082e+07	1.2067e+07	9.21138e+06	9.63513e+06	1.30447e+07	1.2067e+07	8.22114e+06	3.04129e+06	11	10	5	7	1.31448	1.25239	1.04958
Q1KMD3	24	22	73.6845	Heterogeneous nuclear ribonucleoprotein U-like protein 2 OS=Homo sapiens GN=HNRNPUL2 PE=1 SV=1 - [HNRL2_HUMAN]	1.99832e+07	2.1911e+07	2.45212e+07	3.30054e+07	2.15287e+07	2.1911e+07	2.18851e+07	1.0418e+07	11	15	11	12	0.814934	0.663861	1.22757
A6NHR9	23	21	56.0466	Structural maintenance of chromosomes flexible hinge domain-containing protein 1 OS=Homo sapiens GN=SMCHD1 PE=1 SV=2 - [SMHD1_HUMAN]	5.37971e+06	5.70974e+06	2.45617e+06	2.64412e+06	8.96619e+06	8.27499e+06	4.54846e+06	2.64412e+06	8	8	6	9	2.19029	2.15941	1.0143
P04843	23	19	78.1473	Dolichyl-diphosphooligosaccharide--protein glycosyltransferase subunit 1 OS=Homo sapiens GN=RPN1 PE=1 SV=1 - [RPN1_HUMAN]	1.96048e+07	2.03081e+07	1.39533e+07	8.32024e+06	3.26747e+07	2.9432e+07	2.58395e+07	8.32024e+06	14	16	17	15	1.40503	2.44081	0.575641
Q9NZN4	23	18	71.7753	EH domain-containing protein 2 OS=Homo sapiens GN=EHD2 PE=1 SV=2 - [EHD2_HUMAN]	2.06564e+07	1.88606e+07	2.38275e+07	2.55637e+07	2.22539e+07	1.88606e+07	2.1266e+07	8.06906e+06	12	12	12	12	0.866913	0.737789	1.17502
P68366	23	3	98.4909	Tubulin alpha-4A chain OS=Homo sapiens GN=TUBA4A PE=1 SV=1 - [TBA4A_HUMAN]	4.16064e+06	4.50272e+06	5.02392e+06	6.35676e+06	4.48242e+06	4.50272e+06	4.48383e+06	2.00648e+06	1	2	3	2	0.828166	0.708336	1.16917
P19105	23	6	84.4088	Myosin regulatory light chain 12A OS=Homo sapiens GN=MYL12A PE=1 SV=2 - [ML12A_HUMAN]	1.34304e+06	1.49942e+06	7.85522e+06	9.83426e+06	1.44691e+06	1.49942e+06	7.01076e+06	3.10414e+06	0	0	1	2	0.170974	0.152469	1.12137
P23246	22	18	58.2758	Splicing factor, proline- and glutamine-rich OS=Homo sapiens GN=SFPQ PE=1 SV=2 - [SFPQ_HUMAN]	1.53464e+07	1.69622e+07	1.58191e+07	1.30565e+07	1.65333e+07	1.69622e+07	1.41185e+07	4.12123e+06	7	12	10	7	0.970119	1.29914	0.746741
Q92841	22	17	65.5659	Probable ATP-dependent RNA helicase DDX17 OS=Homo sapiens GN=DDX17 PE=1 SV=2 - [DDX17_HUMAN]	2.23186e+07	2.4079e+07	2.66338e+07	3.11365e+07	2.40447e+07	2.4079e+07	2.37706e+07	9.8281e+06	9	12	14	10	0.837979	0.773338	1.08359
Q7L576	22	17	53.3403	Cytoplasmic FMR1-interacting protein 1 OS=Homo sapiens GN=CYFIP1 PE=1 SV=1 - [CYFP1_HUMAN]	6.43491e+06	6.68459e+06	6.0474e+06	5.4814e+06	6.93258e+06	6.68459e+06	5.39729e+06	1.73018e+06	9	8	7	5	1.06408	1.2195	0.872551
O60264	22	20	51.3035	SWI/SNF-related matrix-associated actin-dependent regulator of chromatin subfamily A member 5 OS=Homo sapiens GN=SMARCA5 PE=1 SV=1 - [SMCA5_HUMAN]	5.35174e+06	5.88373e+06	6.41191e+06	8.74052e+06	5.76564e+06	5.88373e+06	5.72261e+06	2.75891e+06	7	6	12	8	0.834657	0.673155	1.23992
P05023	22	16	65.3931	Sodium/potassium-transporting ATPase subunit alpha-1 OS=Homo sapiens GN=ATP1A1 PE=1 SV=1 - [AT1A1_HUMAN]	2.72986e+07	2.88946e+07	2.25328e+07	2.16428e+07	2.94098e+07	2.88946e+07	2.01105e+07	6.83145e+06	10	14	12	8	1.21151	1.33507	0.90745
P55084	22	19	55.3133	Trifunctional enzyme subunit beta, mitochondrial OS=Homo sapiens GN=HADHB PE=1 SV=3 - [ECHB_HUMAN]	9.51131e+06	9.2703e+06	1.25304e+07	1.77535e+07	1.02469e+07	9.2703e+06	1.11834e+07	5.60382e+06	4	6	10	9	0.759056	0.522166	1.45367
P51991	22	16	84.75	Heterogeneous nuclear ribonucleoprotein A3 OS=Homo sapiens GN=HNRNPA3 PE=1 SV=2 - [ROA3_HUMAN]	3.27927e+07	3.64207e+07	5.2345e+07	7.3867e+07	3.53289e+07	3.64207e+07	4.67178e+07	2.33158e+07	11	15	14	11	0.626472	0.493058	1.27059
P19367	22	14	53.6347	Hexokinase-1 OS=Homo sapiens GN=HK1 PE=1 SV=3 - [HXK1_HUMAN]	7.34269e+06	7.44577e+06	6.24702e+06	8.79287e+06	7.91057e+06	7.44577e+06	5.57545e+06	2.77543e+06	4	4	9	8	1.17539	0.846796	1.38804
P11586	22	19	52.0693	C-1-tetrahydrofolate synthase, cytoplasmic OS=Homo sapiens GN=MTHFD1 PE=1 SV=3 - [C1TC_HUMAN]	1.18189e+07	1.22196e+07	1.2732e+07	1.38954e+07	1.2733e+07	1.22196e+07	1.13633e+07	4.38602e+06	9	7	7	9	0.928285	0.879396	1.05559
P35221	21	13	73.8366	Catenin alpha-1 OS=Homo sapiens GN=CTNNA1 PE=1 SV=1 - [CTNA1_HUMAN]	9.34652e+06	9.62538e+06	1.1478e+07	1.1266e+07	1.00694e+07	9.62538e+06	1.02441e+07	3.55606e+06	5	6	6	4	0.814301	0.854375	0.953095
P09651	21	15	92.6443	Heterogeneous nuclear ribonucleoprotein A1 OS=Homo sapiens GN=HNRNPA1 PE=1 SV=5 - [ROA1_HUMAN]	6.40746e+07	5.72412e+07	7.36396e+07	9.37385e+07	6.90301e+07	5.72412e+07	6.57232e+07	2.95881e+07	13	16	19	21	0.870111	0.610648	1.4249
O43390	21	15	62.3444	Heterogeneous nuclear ribonucleoprotein R OS=Homo sapiens GN=HNRNPR PE=1 SV=1 - [HNRPR_HUMAN]	2.52358e+07	2.33764e+07	2.50751e+07	3.55002e+07	2.71876e+07	2.33764e+07	2.23795e+07	1.12055e+07	9	11	12	11	1.00641	0.658486	1.52837
Q92616	21	18	63.0942	Translational activator GCN1 OS=Homo sapiens GN=GCN1L1 PE=1 SV=6 - [GCN1L_HUMAN]	8.9932e+06	1.00846e+07	5.35356e+06	6.45479e+06	9.68873e+06	1.00846e+07	4.77804e+06	2.03743e+06	6	15	10	8	1.67985	1.56234	1.07521
P46063	21	20	73.7836	ATP-dependent DNA helicase Q1 OS=Homo sapiens GN=RECQL PE=1 SV=3 - [RECQ1_HUMAN]	1.85419e+07	1.57667e+07	1.92412e+07	2.29006e+07	1.9976e+07	1.57667e+07	1.71728e+07	7.22846e+06	13	13	16	11	0.963656	0.688485	1.39968
O75083	21	17	73.3676	WD repeat-containing protein 1 OS=Homo sapiens GN=WDR1 PE=1 SV=4 - [WDR1_HUMAN]	4.65346e+07	4.27281e+07	5.11765e+07	5.12082e+07	5.01336e+07	4.27281e+07	4.56749e+07	1.61636e+07	17	16	18	10	0.909297	0.834401	1.08976
P60842	21	15	70.8678	Eukaryotic initiation factor 4A-I OS=Homo sapiens GN=EIF4A1 PE=1 SV=1 - [IF4A1_HUMAN]	1.9527e+07	1.50506e+07	1.316e+07	1.2402e+07	2.10372e+07	1.50506e+07	1.17453e+07	3.91462e+06	13	12	10	9	1.48381	1.21356	1.22269
P49411	21	16	69.4275	Elongation factor Tu, mitochondrial OS=Homo sapiens GN=TUFM PE=1 SV=2 - [EFTU_HUMAN]	2.32123e+07	2.27548e+07	2.82897e+07	3.68724e+07	2.50075e+07	2.27548e+07	2.52485e+07	1.16386e+07	9	13	12	15	0.820519	0.617125	1.32958
P30101	21	18	63.8008	Protein disulfide-isomerase A3 OS=Homo sapiens GN=PDIA3 PE=1 SV=4 - [PDIA3_HUMAN]	3.15469e+07	2.76222e+07	2.60385e+07	2.40207e+07	3.39867e+07	2.76222e+07	2.32393e+07	7.58204e+06	13	13	13	12	1.21155	1.14993	1.05358
B4DY08	21	4	80.104	Heterogeneous nuclear ribonucleoproteins C1/C2 OS=Homo sapiens GN=HNRNPC PE=2 SV=1 - [B4DY08_HUMAN]	5.50598e+06	4.92914e+06	9.12701e+06	1.68216e+07	5.93181e+06	4.92914e+06	8.14584e+06	5.30965e+06	1	2	3	4	0.603263	0.293025	2.05874
Q9NTI5	20	16	64.889	Sister chromatid cohesion protein PDS5 homolog B OS=Homo sapiens GN=PDS5B PE=1 SV=1 - [PDS5B_HUMAN]	9.10666e+06	9.24082e+06	7.86893e+06	8.22484e+06	9.81096e+06	9.24082e+06	7.023e+06	2.59613e+06	7	8	8	9	1.15729	1.12353	1.03005
O75475	20	18	75.0817	PC4 and SFRS1-interacting protein OS=Homo sapiens GN=PSIP1 PE=1 SV=1 - [PSIP1_HUMAN]	2.61737e+07	2.84886e+07	3.90265e+07	4.66917e+07	2.81979e+07	2.84886e+07	3.48311e+07	1.4738e+07	10	15	19	19	0.670664	0.610143	1.09919
P17844	20	10	62.5326	Probable ATP-dependent RNA helicase DDX5 OS=Homo sapiens GN=DDX5 PE=1 SV=1 - [DDX5_HUMAN]	1.10166e+07	1.14242e+07	1.33486e+07	1.48791e+07	1.18686e+07	1.14242e+07	1.19136e+07	4.69653e+06	6	6	9	6	0.825298	0.7678	1.07489
Q13620	20	18	54.2627	Cullin-4B OS=Homo sapiens GN=CUL4B PE=1 SV=4 - [CUL4B_HUMAN]	8.65608e+06	8.31209e+06	8.75731e+06	7.26742e+06	9.32554e+06	8.31209e+06	7.81588e+06	2.29393e+06	8	15	5	6	0.98844	1.14375	0.864213
P53618	20	17	56.867	Coatomer subunit beta OS=Homo sapiens GN=COPB1 PE=1 SV=3 - [COPB_HUMAN]	1.0184e+07	1.09616e+07	1.27918e+07	1.21353e+07	1.09716e+07	1.09616e+07	1.14167e+07	3.83045e+06	9	8	8	6	0.79613	0.903283	0.881374
P42704	20	12	60.9436	Leucine-rich PPR motif-containing protein, mitochondrial OS=Homo sapiens GN=LRPPRC PE=1 SV=3 - [LPPRC_HUMAN]	4.43669e+06	5.30336e+06	5.03049e+06	4.18064e+06	4.77982e+06	5.30336e+06	4.4897e+06	1.3196e+06	6	8	7	6	0.88196	1.26855	0.69525
O75533	20	18	56.4341	Splicing factor 3B subunit 1 OS=Homo sapiens GN=SF3B1 PE=1 SV=3 - [SF3B1_HUMAN]	1.27832e+07	1.54702e+07	1.54519e+07	1.7549e+07	1.37719e+07	1.54702e+07	1.37908e+07	5.53928e+06	9	12	10	12	0.827289	0.881539	0.93846
Q5T6W5	19	15	66.9207	Heterogeneous nuclear ribonucleoprotein K OS=Homo sapiens GN=HNRNPK PE=2 SV=1 - [Q5T6W5_HUMAN]	2.155e+07	2.64144e+07	3.37196e+07	4.09097e+07	2.32167e+07	2.64144e+07	3.00947e+07	1.29129e+07	12	19	18	15	0.639096	0.645676	0.989809
Q9UH99	19	13	73.3474	SUN domain-containing protein 2 OS=Homo sapiens GN=SUN2 PE=1 SV=3 - [SUN2_HUMAN]	1.3986e+07	1.43324e+07	1.65352e+07	1.58891e+07	1.50677e+07	1.43324e+07	1.47576e+07	5.01532e+06	8	11	12	7	0.845831	0.902025	0.937702
P68104	19	17	65.4786	Elongation factor 1-alpha 1 OS=Homo sapiens GN=EEF1A1 PE=1 SV=1 - [EF1A1_HUMAN]	1.03408e+08	9.33219e+07	1.32819e+08	1.27659e+08	1.11406e+08	9.33219e+07	1.18541e+08	4.02949e+07	19	17	19	13	0.778563	0.731027	1.06503
P17987	19	15	55.2676	T-complex protein 1 subunit alpha OS=Homo sapiens GN=TCP1 PE=1 SV=1 - [TCPA_HUMAN]	2.02095e+07	2.18518e+07	2.11209e+07	1.87168e+07	2.17725e+07	2.18518e+07	1.88503e+07	5.90787e+06	8	10	9	7	0.956852	1.1675	0.819576
P00367	19	17	55.562	Glutamate dehydrogenase 1, mitochondrial OS=Homo sapiens GN=GLUD1 PE=1 SV=2 - [DHE3_HUMAN]	1.15082e+07	9.89448e+06	1.09353e+07	1.11374e+07	1.23983e+07	9.89448e+06	9.75977e+06	3.51546e+06	8	9	12	5	1.05239	0.888402	1.18459
P22314	19	17	64.6128	Ubiquitin-like modifier-activating enzyme 1 OS=Homo sapiens GN=UBA1 PE=1 SV=3 - [UBA1_HUMAN]	2.31256e+07	2.04753e+07	1.47867e+07	1.37811e+07	2.49141e+07	2.04753e+07	1.31971e+07	4.34993e+06	14	16	14	10	1.56395	1.48575	1.05263
P41252	19	18	52.102	Isoleucine--tRNA ligase, cytoplasmic OS=Homo sapiens GN=IARS PE=1 SV=2 - [SYIC_HUMAN]	9.17041e+06	1.08403e+07	1.03874e+07	1.38716e+07	9.87965e+06	1.08403e+07	9.27076e+06	4.3785e+06	7	11	8	8	0.882837	0.781473	1.12971
Q16881	19	16	63.1877	Thioredoxin reductase 1, cytoplasmic OS=Homo sapiens GN=TXNRD1 PE=1 SV=3 - [TRXR1_HUMAN]	2.41302e+07	1.90071e+07	2.16159e+07	1.58316e+07	2.59965e+07	1.90071e+07	1.92922e+07	4.99716e+06	12	12	14	12	1.11632	1.20059	0.92981
P11216	19	14	55.6073	Glycogen phosphorylase, brain form OS=Homo sapiens GN=PYGB PE=1 SV=5 - [PYGB_HUMAN]	1.09026e+07	1.16109e+07	1.11945e+07	9.83398e+06	1.17458e+07	1.16109e+07	9.99109e+06	3.10405e+06	8	12	11	5	0.973925	1.18069	0.824879
O00567	19	17	56.4184	Nucleolar protein 56 OS=Homo sapiens GN=NOP56 PE=1 SV=4 - [NOP56_HUMAN]	1.1936e+07	1.364e+07	1.66564e+07	2.2254e+07	1.28591e+07	1.364e+07	1.48658e+07	7.02436e+06	7	9	13	15	0.716601	0.612922	1.16916
P31946	19	7	66.4612	14-3-3 protein beta/alpha OS=Homo sapiens GN=YWHAB PE=1 SV=3 - [1433B_HUMAN]	1.37147e+07	1.21391e+07	1.40737e+07	1.56762e+07	1.47754e+07	1.21391e+07	1.25608e+07	4.94812e+06	5	5	6	4	0.974491	0.774366	1.25844
Q8N163	19	15	56.8485	DBIRD complex subunit KIAA1967 OS=Homo sapiens GN=KIAA1967 PE=1 SV=2 - [K1967_HUMAN]	9.57579e+06	9.56042e+06	8.97356e+06	1.18658e+07	1.03164e+07	9.56042e+06	8.00888e+06	3.74538e+06	9	8	8	10	1.06711	0.805713	1.32443
O95347	19	14	49.8952	Structural maintenance of chromosomes protein 2 OS=Homo sapiens GN=SMC2 PE=1 SV=2 - [SMC2_HUMAN]	4.34141e+06	5.49987e+06	5.02958e+06	8.57104e+06	4.67717e+06	5.49987e+06	4.48889e+06	2.70541e+06	5	10	6	5	0.863176	0.64168	1.34518
P14866	18	18	69.054	Heterogeneous nuclear ribonucleoprotein L OS=Homo sapiens GN=HNRNPL PE=1 SV=2 - [HNRPL_HUMAN]	1.72576e+07	1.6638e+07	1.78071e+07	2.24648e+07	1.85923e+07	1.6638e+07	1.58928e+07	7.09091e+06	13	15	11	14	0.969141	0.740624	1.30855
O60506	18	12	58.8317	Heterogeneous nuclear ribonucleoprotein Q OS=Homo sapiens GN=SYNCRIP PE=1 SV=2 - [HNRPQ_HUMAN]	1.50547e+07	1.29845e+07	2.34906e+07	2.40822e+07	1.6219e+07	1.29845e+07	2.09653e+07	7.60144e+06	3	8	7	9	0.640882	0.539172	1.18864
P11940	18	8	54.8263	Polyadenylate-binding protein 1 OS=Homo sapiens GN=PABPC1 PE=1 SV=2 - [PABP1_HUMAN]	3.67496e+06	3.36762e+06	3.33512e+06	4.07851e+06	3.95918e+06	3.36762e+06	2.97658e+06	1.28736e+06	3	4	3	4	1.1019	0.825699	1.3345
O60716	18	18	51.5561	Catenin delta-1 OS=Homo sapiens GN=CTNND1 PE=1 SV=1 - [CTND1_HUMAN]	1.08226e+07	1.00656e+07	1.03661e+07	9.16099e+06	1.16596e+07	1.00656e+07	9.2517e+06	2.89162e+06	10	13	12	7	1.04404	1.09874	0.950209
O14980	18	16	62.4778	Exportin-1 OS=Homo sapiens GN=XPO1 PE=1 SV=1 - [XPO1_HUMAN]	1.62546e+07	1.72055e+07	1.66859e+07	1.30845e+07	1.75117e+07	1.72055e+07	1.48921e+07	4.13007e+06	8	13	13	10	0.97415	1.31495	0.740827
P43490	18	13	80.0684	Nicotinamide phosphoribosyltransferase OS=Homo sapiens GN=NAMPT PE=1 SV=1 - [NAMPT_HUMAN]	3.60168e+07	3.39048e+07	4.52713e+07	4.32456e+07	3.88024e+07	3.39048e+07	4.04045e+07	1.36503e+07	9	9	12	13	0.795578	0.784006	1.01476
Q9P2J5	18	13	50.0876	Leucine--tRNA ligase, cytoplasmic OS=Homo sapiens GN=LARS PE=1 SV=2 - [SYLC_HUMAN]	6.10648e+06	6.45553e+06	7.72456e+06	8.64038e+06	6.57875e+06	6.45553e+06	6.89415e+06	2.72729e+06	3	5	4	8	0.790528	0.747135	1.05808
Q08945	18	17	46.4713	FACT complex subunit SSRP1 OS=Homo sapiens GN=SSRP1 PE=1 SV=1 - [SSRP1_HUMAN]	1.23627e+07	1.41753e+07	1.69965e+07	2.32369e+07	1.33189e+07	1.41753e+07	1.51694e+07	7.33463e+06	7	9	9	10	0.727368	0.610031	1.19235
P23396	18	16	56.0616	40S ribosomal protein S3 OS=Homo sapiens GN=RPS3 PE=1 SV=2 - [RS3_HUMAN]	3.97867e+07	3.0389e+07	4.34361e+07	6.04752e+07	4.28638e+07	3.0389e+07	3.87666e+07	1.90887e+07	14	13	16	15	0.915982	0.502503	1.82284
Q6NZI2	18	16	64.9024	Polymerase I and transcript release factor OS=Homo sapiens GN=PTRF PE=1 SV=1 - [PTRF_HUMAN]	1.95798e+07	2.39861e+07	2.59999e+07	3.13351e+07	2.1094e+07	2.39861e+07	2.32048e+07	9.89078e+06	13	12	8	9	0.753071	0.765472	0.9838
P26599	17	14	73.0117	Polypyrimidine tract-binding protein 1 OS=Homo sapiens GN=PTBP1 PE=1 SV=1 - [PTBP1_HUMAN]	1.05153e+08	9.85807e+07	1.25415e+08	1.13529e+08	1.13285e+08	9.85807e+07	1.11933e+08	3.5835e+07	23	24	25	21	0.838434	0.868328	0.965572
Q5SSJ5	17	13	43.8884	Heterochromatin protein 1-binding protein 3 OS=Homo sapiens GN=HP1BP3 PE=1 SV=1 - [HP1B3_HUMAN]	2.03353e+07	1.5968e+07	2.01936e+07	1.81202e+07	2.19081e+07	1.5968e+07	1.80227e+07	5.71957e+06	8	7	8	11	1.00702	0.881225	1.14275
Q9Y3I0	17	15	60.8118	tRNA-splicing ligase RtcB homolog OS=Homo sapiens GN=C22orf28 PE=1 SV=1 - [RTCB_HUMAN]	1.18206e+07	1.14896e+07	1.38217e+07	1.5785e+07	1.27348e+07	1.14896e+07	1.23358e+07	4.98247e+06	9	9	12	9	0.855219	0.727881	1.17494
Q86UP2	17	14	47.2747	Kinectin OS=Homo sapiens GN=KTN1 PE=1 SV=1 - [KTN1_HUMAN]	5.78161e+06	6.91925e+06	4.83787e+06	4.48861e+06	6.22876e+06	6.91925e+06	4.31779e+06	1.41681e+06	8	10	5	5	1.19507	1.54151	0.77526
Q9Y6K5	17	12	35.8004	2'-5'-oligoadenylate synthase 3 OS=Homo sapiens GN=OAS3 PE=1 SV=3 - [OAS3_HUMAN]	1.11234e+07	1.06373e+07	1.10649e+07	1.25663e+07	1.19837e+07	1.06373e+07	9.87542e+06	3.96649e+06	3	4	7	6	1.00528	0.846492	1.18759
Q9BSJ8	17	16	50.6908	Extended synaptotagmin-1 OS=Homo sapiens GN=ESYT1 PE=1 SV=1 - [ESYT1_HUMAN]	2.85355e+07	2.59983e+07	1.77833e+07	1.84206e+07	3.07425e+07	2.59983e+07	1.58716e+07	5.81437e+06	15	16	8	7	1.60462	1.41137	1.13692
Q9Y2X3	17	14	60.3276	Nucleolar protein 58 OS=Homo sapiens GN=NOP58 PE=1 SV=1 - [NOP58_HUMAN]	9.26261e+06	9.21859e+06	1.25928e+07	1.23495e+07	9.97897e+06	9.21859e+06	1.1239e+07	3.89806e+06	8	9	14	9	0.735548	0.746474	0.985363
Q9BUJ2	17	14	44.5022	Heterogeneous nuclear ribonucleoprotein U-like protein 1 OS=Homo sapiens GN=HNRNPUL1 PE=1 SV=2 - [HNRL1_HUMAN]	1.10565e+07	1.23402e+07	1.21582e+07	1.49801e+07	1.19116e+07	1.23402e+07	1.08512e+07	4.72839e+06	7	7	8	5	0.909385	0.823775	1.10392
P40227	17	15	54.9933	T-complex protein 1 subunit zeta OS=Homo sapiens GN=CCT6A PE=1 SV=3 - [TCPZ_HUMAN]	1.56654e+07	1.57929e+07	1.57601e+07	1.00674e+07	1.6877e+07	1.57929e+07	1.40659e+07	3.17773e+06	14	10	15	7	0.993989	1.56871	0.633634
Q96AC1	17	16	55.9867	Fermitin family homolog 2 OS=Homo sapiens GN=FERMT2 PE=1 SV=1 - [FERM2_HUMAN]	5.83414e+07	5.87541e+07	6.47927e+07	6.50583e+07	6.28535e+07	5.87541e+07	5.78273e+07	2.05353e+07	11	10	14	10	0.900432	0.903099	0.997046
P06733	17	15	61.9916	Alpha-enolase OS=Homo sapiens GN=ENO1 PE=1 SV=2 - [ENOA_HUMAN]	3.97349e+07	2.66761e+07	2.28944e+07	2.05865e+07	4.28079e+07	2.66761e+07	2.04332e+07	6.49803e+06	10	9	9	10	1.73557	1.29581	1.33938
P08758	17	16	50.9051	Annexin A5 OS=Homo sapiens GN=ANXA5 PE=1 SV=2 - [ANXA5_HUMAN]	2.2898e+07	1.73309e+07	1.85795e+07	1.29722e+07	2.46689e+07	1.73309e+07	1.65821e+07	4.09462e+06	16	14	16	11	1.23244	1.336	0.922483
P38159	17	15	57.7371	RNA-binding motif protein, X chromosome OS=Homo sapiens GN=RBMX PE=1 SV=3 - [RBMX_HUMAN]	1.61277e+07	1.61725e+07	2.27536e+07	3.90312e+07	1.7375e+07	1.61725e+07	2.03076e+07	1.232e+07	9	12	11	14	0.708798	0.41435	1.71063
Q9NZM1	17	13	43.4109	Myoferlin OS=Homo sapiens GN=MYOF PE=1 SV=1 - [MYOF_HUMAN]	6.62217e+06	6.99481e+06	3.80231e+06	4.88368e+06	7.13433e+06	6.99481e+06	3.39355e+06	1.54151e+06	7	9	1	3	1.74162	1.43228	1.21597
P49588	17	15	52.7648	Alanine--tRNA ligase, cytoplasmic OS=Homo sapiens GN=AARS PE=1 SV=2 - [SYAC_HUMAN]	9.97721e+06	1.03986e+07	9.77732e+06	8.27427e+06	1.07488e+07	1.03986e+07	8.72623e+06	2.61174e+06	11	11	6	2	1.02044	1.25673	0.811981
Q9H223	17	7	40.452	EH domain-containing protein 4 OS=Homo sapiens GN=EHD4 PE=1 SV=1 - [EHD4_HUMAN]	2.64844e+06	2.95961e+06	3.53421e+06	4.70838e+06	2.85327e+06	2.95961e+06	3.15428e+06	1.48618e+06	2	4	5	5	0.749372	0.628583	1.19216
P07237	17	15	53.061	Protein disulfide-isomerase OS=Homo sapiens GN=P4HB PE=1 SV=3 - [PDIA1_HUMAN]	1.15876e+07	1.37017e+07	1.24917e+07	1.4137e+07	1.24837e+07	1.37017e+07	1.11488e+07	4.46228e+06	8	11	12	10	0.927619	0.96921	0.957088
P62701	17	12	45.6372	40S ribosomal protein S4, X isoform OS=Homo sapiens GN=RPS4X PE=1 SV=2 - [RS4X_HUMAN]	8.58505e+06	8.75491e+06	1.13037e+07	1.9802e+07	9.24902e+06	8.75491e+06	1.00885e+07	6.25041e+06	10	9	11	7	0.759489	0.442122	1.71783
P62258	17	9	54.0456	14-3-3 protein epsilon OS=Homo sapiens GN=YWHAE PE=1 SV=1 - [1433E_HUMAN]	7.17235e+06	6.49405e+06	1.14041e+07	1.55714e+07	7.72705e+06	6.49405e+06	1.01781e+07	4.91503e+06	4	5	7	6	0.628928	0.417051	1.50804
Q9P2E9	16	12	45.5375	Ribosome-binding protein 1 OS=Homo sapiens GN=RRBP1 PE=1 SV=4 - [RRBP1_HUMAN]	3.87813e+06	4.49707e+06	3.77628e+06	5.03185e+06	4.17806e+06	4.49707e+06	3.37032e+06	1.58828e+06	1	4	6	8	1.02697	0.893721	1.1491
P14923	16	8	40.5211	Junction plakoglobin OS=Homo sapiens GN=JUP PE=1 SV=3 - [PLAK_HUMAN]	2.82964e+06	2.59882e+06	2.42754e+06	1.73126e+06	3.04848e+06	2.59882e+06	2.16657e+06	546464	2	5	5	2	1.16564	1.50112	0.776517
P42166	16	5	54.3775	Lamina-associated polypeptide 2, isoform alpha OS=Homo sapiens GN=TMPO PE=1 SV=2 - [LAP2A_HUMAN]	3.19803e+06	3.24079e+06	3.51808e+06	3.34062e+06	3.44537e+06	3.24079e+06	3.13988e+06	1.05445e+06	2	4	4	3	0.909028	0.970118	0.937028
Q07065	16	13	53.7242	Cytoskeleton-associated protein 4 OS=Homo sapiens GN=CKAP4 PE=1 SV=2 - [CKAP4_HUMAN]	8.78676e+06	7.4233e+06	6.98318e+06	8.44092e+06	9.46632e+06	7.4233e+06	6.23247e+06	2.66434e+06	10	7	8	8	1.25827	0.879442	1.43076
P42167	16	7	56.4777	Lamina-associated polypeptide 2, isoforms beta/gamma OS=Homo sapiens GN=TMPO PE=1 SV=2 - [LAP2B_HUMAN]	9.41157e+06	8.67927e+06	1.20748e+07	1.1244e+07	1.01395e+07	8.67927e+06	1.07767e+07	3.5491e+06	2	5	8	6	0.779441	0.771905	1.00976
P06493	16	12	60.298	Cyclin-dependent kinase 1 OS=Homo sapiens GN=CDK1 PE=1 SV=3 - [CDK1_HUMAN]	1.77537e+07	1.41824e+07	1.73612e+07	2.17518e+07	1.91267e+07	1.41824e+07	1.54948e+07	6.86584e+06	9	12	15	10	1.02261	0.652009	1.56839
P04844	16	14	67.1763	Dolichyl-diphosphooligosaccharide--protein glycosyltransferase subunit 2 OS=Homo sapiens GN=RPN2 PE=1 SV=3 - [RPN2_HUMAN]	4.07838e+07	3.73851e+07	3.48132e+07	3.08573e+07	4.3938e+07	3.73851e+07	3.10707e+07	9.73995e+06	11	12	14	12	1.1715	1.21155	0.966947
P13746	16	5	56.7969	HLA class I histocompatibility antigen, A-11 alpha chain OS=Homo sapiens GN=HLA-A PE=1 SV=1 - [1A11_HUMAN]	7.19632e+06	5.67827e+06	6.45884e+06	7.14307e+06	7.75288e+06	5.67827e+06	5.7645e+06	2.25468e+06	3	1	4	3	1.11418	0.794935	1.4016
P50454	16	15	41.7497	Serpin H1 OS=Homo sapiens GN=SERPINH1 PE=1 SV=2 - [SERPH_HUMAN]	1.76235e+07	1.57641e+07	1.7463e+07	1.96894e+07	1.89865e+07	1.57641e+07	1.55856e+07	6.21485e+06	9	7	11	5	1.0092	0.800641	1.26049
Q9Y678	16	11	48.3415	Coatomer subunit gamma-1 OS=Homo sapiens GN=COPG1 PE=1 SV=1 - [COPG1_HUMAN]	1.1383e+07	1.09894e+07	1.20317e+07	1.15842e+07	1.22633e+07	1.09894e+07	1.07383e+07	3.6565e+06	5	8	9	8	0.946079	0.948652	0.997288
Q15019	16	14	56.172	Septin-2 OS=Homo sapiens GN=SEPT2 PE=1 SV=1 - [SEPT2_HUMAN]	4.83997e+07	3.95425e+07	4.40262e+07	4.77495e+07	5.21429e+07	3.95425e+07	3.92933e+07	1.50719e+07	10	10	13	11	1.09934	0.828124	1.3275
P35606	16	12	44.3818	Coatomer subunit beta' OS=Homo sapiens GN=COPB2 PE=1 SV=2 - [COPB2_HUMAN]	9.998e+06	9.55564e+06	1.22273e+07	1.17463e+07	1.07712e+07	9.55564e+06	1.09128e+07	3.70765e+06	6	5	10	6	0.817681	0.813504	1.00513
P55265	16	13	43.6135	Double-stranded RNA-specific adenosine deaminase OS=Homo sapiens GN=ADAR PE=1 SV=4 - [DSRAD_HUMAN]	8.17598e+06	7.98176e+06	8.93467e+06	1.239e+07	8.8083e+06	7.98176e+06	7.97417e+06	3.91086e+06	7	8	8	7	0.915084	0.644209	1.42048
Q14103	16	15	54.4752	Heterogeneous nuclear ribonucleoprotein D0 OS=Homo sapiens GN=HNRNPD PE=1 SV=1 - [HNRPD_HUMAN]	1.63105e+07	2.07693e+07	2.6621e+07	3.76323e+07	1.75719e+07	2.07693e+07	2.37592e+07	1.18785e+07	7	10	11	10	0.612693	0.5519	1.11015
P62805	16	14	85.938	Histone H4 OS=Homo sapiens GN=HIST1H4A PE=1 SV=2 - [H4_HUMAN]	4.30915e+08	3.19251e+08	7.31509e+08	1.01112e+09	4.64241e+08	3.19251e+08	6.5287e+08	3.19155e+08	36	33	34	31	0.589077	0.31574	1.8657
P00338	16	15	67.4765	L-lactate dehydrogenase A chain OS=Homo sapiens GN=LDHA PE=1 SV=2 - [LDHA_HUMAN]	1.90227e+07	1.8511e+07	3.24965e+07	3.06949e+07	2.04939e+07	1.8511e+07	2.90031e+07	9.6887e+06	13	13	14	12	0.585377	0.603065	0.97067
P35659	15	11	40.4098	Protein DEK OS=Homo sapiens GN=DEK PE=1 SV=1 - [DEK_HUMAN]	7.52169e+06	7.7324e+06	1.11645e+07	9.10005e+06	8.10341e+06	7.7324e+06	9.96425e+06	2.87239e+06	2	6	9	4	0.673717	0.849709	0.79288
Q9Y2W1	15	14	43.7942	Thyroid hormone receptor-associated protein 3 OS=Homo sapiens GN=THRAP3 PE=1 SV=2 - [TR150_HUMAN]	5.19304e+06	4.77404e+06	5.26854e+06	5.5329e+06	5.59466e+06	4.77404e+06	4.70216e+06	1.74644e+06	6	8	9	6	0.985669	0.862846	1.14235
Q02880	15	3	40.197	DNA topoisomerase 2-beta OS=Homo sapiens GN=TOP2B PE=1 SV=3 - [TOP2B_HUMAN]	1.28936e+06	1.27835e+06	835590	1.3555e+06	1.38908e+06	1.27835e+06	745762	427858	2	3	1	2	1.54305	0.943081	1.63618
Q14315	15	6	37.7994	Filamin-C OS=Homo sapiens GN=FLNC PE=1 SV=3 - [FLNC_HUMAN]	1.20331e+06	1.66644e+06	979475	1.54192e+06	1.29638e+06	1.66644e+06	874179	486700	2	3	1	3	1.22853	1.08076	1.13673
P56192	15	14	45.4513	Methionine--tRNA ligase, cytoplasmic OS=Homo sapiens GN=MARS PE=1 SV=2 - [SYMC_HUMAN]	1.1801e+07	1.07311e+07	1.11529e+07	1.05353e+07	1.27137e+07	1.07311e+07	9.95395e+06	3.32541e+06	7	11	11	10	1.05811	1.01859	1.0388
P49368	15	12	33.8393	T-complex protein 1 subunit gamma OS=Homo sapiens GN=CCT3 PE=1 SV=4 - [TCPG_HUMAN]	1.25944e+07	1.07314e+07	1.2105e+07	8.58996e+06	1.35684e+07	1.07314e+07	1.08036e+07	2.71138e+06	5	6	8	2	1.04043	1.24929	0.832818
Q86VP6	15	14	40.7766	Cullin-associated NEDD8-dissociated protein 1 OS=Homo sapiens GN=CAND1 PE=1 SV=2 - [CAND1_HUMAN]	6.80329e+06	7.03625e+06	5.78421e+06	4.03886e+06	7.32945e+06	7.03625e+06	5.1624e+06	1.27485e+06	6	13	13	2	1.17618	1.74214	0.675137
Q9Y6N5	15	14	41.8004	Sulfide:quinone oxidoreductase, mitochondrial OS=Homo sapiens GN=SQRDL PE=1 SV=1 - [SQRD_HUMAN]	8.15173e+06	8.10725e+06	1.17373e+07	1.25946e+07	8.78218e+06	8.10725e+06	1.04755e+07	3.97543e+06	8	6	9	8	0.694517	0.643708	1.07893
P54136	15	12	42.7584	Arginine--tRNA ligase, cytoplasmic OS=Homo sapiens GN=RARS PE=1 SV=2 - [SYRC_HUMAN]	7.95069e+06	7.43389e+06	8.62897e+06	9.5931e+06	8.5656e+06	7.43389e+06	7.70133e+06	3.02802e+06	5	9	12	8	0.921396	0.774921	1.18902
O95340	15	12	47.9259	Bifunctional 3'-phosphoadenosine 5'-phosphosulfate synthase 2 OS=Homo sapiens GN=PAPSS2 PE=1 SV=2 - [PAPS2_HUMAN]	1.23017e+07	1.12261e+07	1.34924e+07	1.5439e+07	1.32531e+07	1.12261e+07	1.20419e+07	4.87326e+06	7	9	9	10	0.911754	0.727126	1.25391
Q99613	15	13	45.6919	Eukaryotic translation initiation factor 3 subunit C OS=Homo sapiens GN=EIF3C PE=1 SV=1 - [EIF3C_HUMAN]	7.0336e+06	6.81539e+06	5.4438e+06	4.29316e+06	7.57758e+06	6.81539e+06	4.85858e+06	1.35512e+06	9	12	7	5	1.29204	1.5875	0.813885
P33176	15	14	40.9545	Kinesin-1 heavy chain OS=Homo sapiens GN=KIF5B PE=1 SV=1 - [KINH_HUMAN]	8.12885e+06	8.66488e+06	6.28663e+06	5.78069e+06	8.75753e+06	8.66488e+06	5.61081e+06	1.82465e+06	8	10	7	5	1.29304	1.49893	0.862637
P14868	15	9	37.9814	Aspartate--tRNA ligase, cytoplasmic OS=Homo sapiens GN=DARS PE=1 SV=2 - [SYDC_HUMAN]	4.24134e+06	4.04736e+06	5.85439e+06	6.6011e+06	4.56937e+06	4.04736e+06	5.22503e+06	2.08361e+06	3	3	4	6	0.724473	0.613134	1.18159
Q16181	15	12	46.1334	Septin-7 OS=Homo sapiens GN=SEPT7 PE=1 SV=2 - [SEPT7_HUMAN]	1.41991e+07	1.49708e+07	1.68363e+07	1.85481e+07	1.52972e+07	1.49708e+07	1.50263e+07	5.85463e+06	9	8	10	6	0.843363	0.807132	1.04489
P55884	15	11	42.0496	Eukaryotic translation initiation factor 3 subunit B OS=Homo sapiens GN=EIF3B PE=1 SV=3 - [EIF3B_HUMAN]	7.98038e+06	8.33769e+06	8.06958e+06	5.65753e+06	8.59758e+06	8.33769e+06	7.20208e+06	1.78577e+06	7	6	6	2	0.988946	1.47373	0.671048
P61981	15	5	45.8038	14-3-3 protein gamma OS=Homo sapiens GN=YWHAG PE=1 SV=2 - [1433G_HUMAN]	6.88874e+06	7.26407e+06	8.93917e+06	9.85631e+06	7.42151e+06	7.26407e+06	7.97819e+06	3.1111e+06	2	4	5	4	0.770624	0.736997	1.04563
P35908	15	8	40.9376	Keratin, type II cytoskeletal 2 epidermal OS=Homo sapiens GN=KRT2 PE=1 SV=2 - [K22E_HUMAN]	2.63297e+06	3.17114e+06	1.60705e+06	6.26595e+06	2.8366e+06	3.17114e+06	1.43428e+06	1.97782e+06	1	4	1	6	1.63839	0.506091	3.23735
P17858	15	9	51.7602	6-phosphofructokinase, liver type OS=Homo sapiens GN=PFKL PE=1 SV=6 - [K6PL_HUMAN]	1.1154e+07	1.58683e+07	2.85699e+07	2.61684e+07	1.20167e+07	1.58683e+07	2.54986e+07	8.25995e+06	5	7	6	2	0.390411	0.606391	0.643828
Q9NTJ3	14	12	35.2804	Structural maintenance of chromosomes protein 4 OS=Homo sapiens GN=SMC4 PE=1 SV=2 - [SMC4_HUMAN]	2.32567e+07	1.48198e+07	8.35423e+06	9.34305e+06	2.50554e+07	1.48198e+07	7.45613e+06	2.94909e+06	7	6	7	6	2.78382	1.58618	1.75505
Q6PL18	14	13	35.6971	ATPase family AAA domain-containing protein 2 OS=Homo sapiens GN=ATAD2 PE=1 SV=1 - [ATAD2_HUMAN]	9.02682e+06	8.0425e+06	9.36724e+06	8.82404e+06	9.72495e+06	8.0425e+06	8.36024e+06	2.78527e+06	6	4	3	5	0.963658	0.91143	1.0573
P46939	14	9	34.8643	Utrophin OS=Homo sapiens GN=UTRN PE=1 SV=2 - [UTRO_HUMAN]	3.50961e+06	3.81042e+06	1.81807e+06	3.5127e+06	3.78104e+06	3.81042e+06	1.62262e+06	1.10877e+06	2	6	0	3	1.93041	1.08476	1.77958
P35527	14	14	48.3528	Keratin, type I cytoskeletal 9 OS=Homo sapiens GN=KRT9 PE=1 SV=3 - [K1C9_HUMAN]	7.37346e+06	1.02962e+07	4.43651e+06	1.67637e+07	7.94372e+06	1.02962e+07	3.95957e+06	5.2914e+06	3	7	2	11	1.662	0.614193	2.70598
Q7KZF4	14	9	42.1383	Staphylococcal nuclease domain-containing protein 1 OS=Homo sapiens GN=SND1 PE=1 SV=1 - [SND1_HUMAN]	1.33501e+07	1.38302e+07	1.02857e+07	9.02031e+06	1.43826e+07	1.38302e+07	9.17999e+06	2.84722e+06	8	8	5	2	1.29793	1.53323	0.846532
Q9UMS4	14	12	46.4158	Pre-mRNA-processing factor 19 OS=Homo sapiens GN=PRPF19 PE=1 SV=1 - [PRP19_HUMAN]	1.75794e+07	1.50434e+07	1.97082e+07	2.17881e+07	1.8939e+07	1.50434e+07	1.75895e+07	6.87731e+06	12	11	11	9	0.891985	0.690439	1.29191
Q16891	14	12	48.1482	Mitochondrial inner membrane protein OS=Homo sapiens GN=IMMT PE=1 SV=1 - [IMMT_HUMAN]	6.19791e+06	6.11934e+06	6.80526e+06	8.57623e+06	6.67725e+06	6.11934e+06	6.07368e+06	2.70705e+06	4	4	5	4	0.910752	0.713523	1.27642
P38919	14	10	47.0629	Eukaryotic initiation factor 4A-III OS=Homo sapiens GN=EIF4A3 PE=1 SV=4 - [IF4A3_HUMAN]	5.65674e+06	4.45804e+06	5.7789e+06	6.66603e+06	6.09424e+06	4.45804e+06	5.15766e+06	2.1041e+06	5	5	4	10	0.978862	0.66877	1.46368
P31939	14	11	32.2985	Bifunctional purine biosynthesis protein PURH OS=Homo sapiens GN=ATIC PE=1 SV=3 - [PUR9_HUMAN]	8.46432e+06	7.62517e+06	8.78843e+06	8.35822e+06	9.11895e+06	7.62517e+06	7.84366e+06	2.63823e+06	9	0	4	4	0.96312	0.912297	1.05571
Q9UJS0	14	12	36.5976	Calcium-binding mitochondrial carrier protein Aralar2 OS=Homo sapiens GN=SLC25A13 PE=1 SV=2 - [CMC2_HUMAN]	1.01398e+07	9.47065e+06	9.15243e+06	9.17138e+06	1.0924e+07	9.47065e+06	8.16853e+06	2.8949e+06	6	10	6	5	1.10788	1.03263	1.07287
Q96PK6	14	9	29.5398	RNA-binding protein 14 OS=Homo sapiens GN=RBM14 PE=1 SV=2 - [RBM14_HUMAN]	5.33944e+06	5.06214e+06	6.23848e+06	8.83335e+06	5.75239e+06	5.06214e+06	5.56783e+06	2.78821e+06	3	6	6	5	0.855888	0.573071	1.49351
O95782	14	6	41.0896	AP-2 complex subunit alpha-1 OS=Homo sapiens GN=AP2A1 PE=1 SV=3 - [AP2A1_HUMAN]	5.21711e+06	4.66398e+06	5.16639e+06	5.60709e+06	5.6206e+06	4.66398e+06	4.61099e+06	1.76985e+06	3	4	6	3	1.00982	0.831799	1.21401
P36578	14	13	50.1098	60S ribosomal protein L4 OS=Homo sapiens GN=RPL4 PE=1 SV=5 - [RL4_HUMAN]	3.15709e+07	2.69998e+07	2.87463e+07	3.53772e+07	3.40126e+07	2.69998e+07	2.5656e+07	1.11666e+07	9	8	10	9	1.09826	0.763199	1.43902
Q9UKM9	14	14	41.7899	RNA-binding protein Raly OS=Homo sapiens GN=RALY PE=1 SV=1 - [RALY_HUMAN]	1.64964e+07	1.38414e+07	1.97243e+07	3.21307e+07	1.77722e+07	1.38414e+07	1.76039e+07	1.01419e+07	9	8	10	9	0.836348	0.430782	1.94146
P04792	14	12	49.811	Heat shock protein beta-1 OS=Homo sapiens GN=HSPB1 PE=1 SV=2 - [HSPB1_HUMAN]	4.9588e+07	3.60117e+07	5.81989e+07	7.82291e+07	5.34231e+07	3.60117e+07	5.19423e+07	2.46926e+07	10	9	14	13	0.852045	0.460336	1.85092
P62937	14	14	52.229	Peptidyl-prolyl cis-trans isomerase A OS=Homo sapiens GN=PPIA PE=1 SV=2 - [PPIA_HUMAN]	3.33289e+07	2.25687e+07	3.54297e+07	4.42049e+07	3.59065e+07	2.25687e+07	3.16209e+07	1.39531e+07	11	8	15	15	0.940704	0.510549	1.84254
Q9Y262	14	12	43.6948	Eukaryotic translation initiation factor 3 subunit L OS=Homo sapiens GN=EIF3L PE=1 SV=1 - [EIF3L_HUMAN]	9.05542e+06	9.32001e+06	8.85514e+06	7.24141e+06	9.75576e+06	9.32001e+06	7.90319e+06	2.28572e+06	6	9	11	3	1.02262	1.28704	0.794547
Q96QK1	14	11	36.6495	Vacuolar protein sorting-associated protein 35 OS=Homo sapiens GN=VPS35 PE=1 SV=2 - [VPS35_HUMAN]	5.60138e+06	5.8978e+06	5.42374e+06	5.17941e+06	6.03459e+06	5.8978e+06	4.84068e+06	1.63486e+06	4	6	4	5	1.03275	1.1387	0.906957
P34897	14	13	30.9177	Serine hydroxymethyltransferase, mitochondrial OS=Homo sapiens GN=SHMT2 PE=1 SV=3 - [GLYM_HUMAN]	7.79306e+06	7.78979e+06	1.02005e+07	1.90419e+07	8.39577e+06	7.78979e+06	9.10393e+06	6.01048e+06	5	4	4	7	0.763987	0.409087	1.86754
Q04917	14	4	35.6406	14-3-3 protein eta OS=Homo sapiens GN=YWHAH PE=1 SV=4 - [1433F_HUMAN]	2.69799e+06	2.5419e+06	3.53851e+06	4.05011e+06	2.90665e+06	2.5419e+06	3.15811e+06	1.2784e+06	3	1	2	3	0.762466	0.627613	1.21487
O15230	13	11	38.4229	Laminin subunit alpha-5 OS=Homo sapiens GN=LAMA5 PE=1 SV=8 - [LAMA5_HUMAN]	6.38475e+06	4.50087e+06	3.33896e+06	2.92945e+06	6.87854e+06	4.50087e+06	2.98002e+06	924667	5	4	0	1	1.91219	1.53642	1.24457
P21980	13	10	43.2442	Protein-glutamine gamma-glutamyltransferase 2 OS=Homo sapiens GN=TGM2 PE=1 SV=2 - [TGM2_HUMAN]	3.15386e+07	2.44877e+07	3.07961e+07	2.64347e+07	3.39778e+07	2.44877e+07	2.74854e+07	8.34398e+06	9	11	12	10	1.02411	0.92635	1.10553
P06744	13	11	41.1698	Glucose-6-phosphate isomerase OS=Homo sapiens GN=GPI PE=1 SV=4 - [G6PI_HUMAN]	1.60467e+07	1.24352e+07	1.16521e+07	6.28165e+06	1.72878e+07	1.24352e+07	1.03995e+07	1.98277e+06	13	8	8	8	1.37715	1.97961	0.695666
Q15436	13	11	47.2528	Protein transport protein Sec23A OS=Homo sapiens GN=SEC23A PE=1 SV=2 - [SC23A_HUMAN]	8.44564e+06	7.34666e+06	7.49121e+06	6.60184e+06	9.09882e+06	7.34666e+06	6.68589e+06	2.08384e+06	8	7	7	6	1.12741	1.11282	1.01311
Q96CW1	13	12	27.4055	AP-2 complex subunit mu OS=Homo sapiens GN=AP2M1 PE=1 SV=2 - [AP2M1_HUMAN]	4.50319e+06	3.91234e+06	4.87709e+06	5.44763e+06	4.85147e+06	3.91234e+06	4.35279e+06	1.71952e+06	4	4	5	5	0.923337	0.718173	1.28567
Q12905	13	10	49.0714	Interleukin enhancer-binding factor 2 OS=Homo sapiens GN=ILF2 PE=1 SV=2 - [ILF2_HUMAN]	2.16107e+07	1.93208e+07	2.69869e+07	2.88639e+07	2.3282e+07	1.93208e+07	2.40857e+07	9.11077e+06	10	8	11	7	0.800785	0.669376	1.19631
Q99459	13	10	40.379	Cell division cycle 5-like protein OS=Homo sapiens GN=CDC5L PE=1 SV=2 - [CDC5L_HUMAN]	5.59496e+06	7.40296e+06	8.3308e+06	1.1061e+07	6.02768e+06	7.40296e+06	7.43522e+06	3.49134e+06	2	4	7	7	0.6716	0.669287	1.00346
H0Y2W2	13	12	34.4522	ATPase family AAA domain-containing protein 3A (Fragment) OS=Homo sapiens GN=ATAD3A PE=4 SV=1 - [H0Y2W2_HUMAN]	3.93458e+06	3.89042e+06	4.7931e+06	6.05763e+06	4.23888e+06	3.89042e+06	4.27783e+06	1.91206e+06	4	6	7	7	0.820885	0.642235	1.27817
P18124	13	9	31.0818	60S ribosomal protein L7 OS=Homo sapiens GN=RPL7 PE=1 SV=1 - [RL7_HUMAN]	8.51811e+06	5.97526e+06	7.00323e+06	1.04329e+07	9.17689e+06	5.97526e+06	6.25037e+06	3.29311e+06	5	3	2	3	1.21631	0.57273	2.12371
P61247	13	12	41.5884	40S ribosomal protein S3a OS=Homo sapiens GN=RPS3A PE=1 SV=2 - [RS3A_HUMAN]	1.51641e+07	1.40447e+07	1.47511e+07	2.25625e+07	1.63369e+07	1.40447e+07	1.31653e+07	7.12174e+06	11	8	12	13	1.028	0.622481	1.65145
O75367	13	10	54.3793	Core histone macro-H2A.1 OS=Homo sapiens GN=H2AFY PE=1 SV=4 - [H2AY_HUMAN]	2.88203e+07	2.59975e+07	3.46665e+07	5.45978e+07	3.10492e+07	2.59975e+07	3.09397e+07	1.72336e+07	9	11	9	9	0.831359	0.476164	1.74595
P00387	13	11	44.3827	NADH-cytochrome b5 reductase 3 OS=Homo sapiens GN=CYB5R3 PE=1 SV=3 - [NB5R3_HUMAN]	1.12124e+07	8.66036e+06	1.07786e+07	1.02102e+07	1.20796e+07	8.66036e+06	9.61989e+06	3.22279e+06	5	5	8	4	1.04025	0.84821	1.2264
Q13547	13	6	37.953	Histone deacetylase 1 OS=Homo sapiens GN=HDAC1 PE=1 SV=1 - [HDAC1_HUMAN]	3.73043e+06	3.51721e+06	4.58839e+06	6.18976e+06	4.01894e+06	3.51721e+06	4.09512e+06	1.95377e+06	2	3	1	5	0.813015	0.56823	1.43078
P45974	13	10	35.0284	Ubiquitin carboxyl-terminal hydrolase 5 OS=Homo sapiens GN=USP5 PE=1 SV=2 - [UBP5_HUMAN]	5.3684e+06	5.72261e+06	6.0755e+06	4.76403e+06	5.78359e+06	5.72261e+06	5.42237e+06	1.50374e+06	5	4	6	6	0.883616	1.20121	0.735603
O94776	13	10	35.878	Metastasis-associated protein MTA2 OS=Homo sapiens GN=MTA2 PE=1 SV=1 - [MTA2_HUMAN]	4.68858e+06	4.85226e+06	6.44037e+06	8.23358e+06	5.0512e+06	4.85226e+06	5.74802e+06	2.59889e+06	5	7	8	6	0.727999	0.589325	1.23531
O75955	13	9	42.2223	Flotillin-1 OS=Homo sapiens GN=FLOT1 PE=1 SV=3 - [FLOT1_HUMAN]	3.42065e+06	3.86888e+06	5.33498e+06	6.603e+06	3.6852e+06	3.86888e+06	4.76145e+06	2.08421e+06	5	4	4	6	0.641175	0.585928	1.09429
P05388	13	11	43.2289	60S acidic ribosomal protein P0 OS=Homo sapiens GN=RPLP0 PE=1 SV=1 - [RLA0_HUMAN]	2.84693e+07	2.69894e+07	2.85933e+07	3.58054e+07	3.06711e+07	2.69894e+07	2.55195e+07	1.13018e+07	10	10	10	9	0.995662	0.75378	1.32089
O94906	13	11	31.6622	Pre-mRNA-processing factor 6 OS=Homo sapiens GN=PRPF6 PE=1 SV=1 - [PRP6_HUMAN]	2.7227e+06	3.69094e+06	4.84525e+06	5.69127e+06	2.93327e+06	3.69094e+06	4.32438e+06	1.79642e+06	4	7	7	5	0.561932	0.648527	0.866474
P60174	13	11	45.5517	Triosephosphate isomerase OS=Homo sapiens GN=TPI1 PE=1 SV=3 - [TPIS_HUMAN]	3.7507e+07	3.70719e+07	4.64249e+07	5.77901e+07	4.04078e+07	3.70719e+07	4.14341e+07	1.82412e+07	10	7	10	11	0.807908	0.641492	1.25942
P63104	13	7	47.296	14-3-3 protein zeta/delta OS=Homo sapiens GN=YWHAZ PE=1 SV=1 - [1433Z_HUMAN]	1.88849e+07	1.79939e+07	2.91223e+07	3.83072e+07	2.03454e+07	1.79939e+07	2.59916e+07	1.20915e+07	8	8	10	10	0.648468	0.469728	1.38052
P09429	12	9	45.0196	High mobility group protein B1 OS=Homo sapiens GN=HMGB1 PE=1 SV=3 - [HMGB1_HUMAN]	3.30082e+06	3.81044e+06	6.35519e+06	2.93618e+06	3.5561e+06	3.81044e+06	5.67199e+06	926791	2	3	5	1	0.519389	1.29775	0.400222
P26583	12	10	39.1582	High mobility group protein B2 OS=Homo sapiens GN=HMGB2 PE=1 SV=2 - [HMGB2_HUMAN]	4.94477e+06	5.28804e+06	9.9173e+06	6.43144e+06	5.3272e+06	5.28804e+06	8.85117e+06	2.03006e+06	4	5	7	4	0.4986	0.822217	0.60641
P24928	12	8	35.3388	DNA-directed RNA polymerase II subunit RPB1 OS=Homo sapiens GN=POLR2A PE=1 SV=2 - [RPB1_HUMAN]	2.38802e+06	2.29506e+06	1.39571e+06	1.95227e+06	2.57271e+06	2.29506e+06	1.24567e+06	616224	2	4	1	7	1.71097	1.17559	1.45542
P49792	12	12	35.9973	E3 SUMO-protein ligase RanBP2 OS=Homo sapiens GN=RANBP2 PE=1 SV=2 - [RBP2_HUMAN]	4.70554e+06	4.94038e+06	3.29662e+06	6.69295e+06	5.06947e+06	4.94038e+06	2.94223e+06	2.1126e+06	6	6	0	3	1.42738	0.738147	1.93374
O94979	12	11	27.8257	Protein transport protein Sec31A OS=Homo sapiens GN=SEC31A PE=1 SV=3 - [SC31A_HUMAN]	4.36703e+06	3.31089e+06	3.97681e+06	5.56948e+06	4.70477e+06	3.31089e+06	3.54929e+06	1.75798e+06	4	4	5	1	1.09812	0.594471	1.84723
Q15393	12	11	36.5572	Splicing factor 3B subunit 3 OS=Homo sapiens GN=SF3B3 PE=1 SV=4 - [SF3B3_HUMAN]	6.96065e+06	6.96374e+06	5.46199e+06	1.01731e+07	7.49899e+06	6.96374e+06	4.87481e+06	3.21109e+06	6	6	6	10	1.27438	0.684526	1.8617
Q13310	12	3	33.9523	Polyadenylate-binding protein 4 OS=Homo sapiens GN=PABPC4 PE=1 SV=1 - [PABP4_HUMAN]	724735	676984	720933	770756	780786	676984	643431	243286	0	1	0	0	1.00527	0.878338	1.14452
P55060	12	10	34.7992	Exportin-2 OS=Homo sapiens GN=CSE1L PE=1 SV=3 - [XPO2_HUMAN]	6.53226e+06	6.16786e+06	6.54982e+06	3.88605e+06	7.03746e+06	6.16786e+06	5.8457e+06	1.22661e+06	7	5	7	1	0.997319	1.58718	0.628359
P24752	12	10	42.0082	Acetyl-CoA acetyltransferase, mitochondrial OS=Homo sapiens GN=ACAT1 PE=1 SV=1 - [THIL_HUMAN]	1.07143e+07	9.84547e+06	1.5431e+07	1.73238e+07	1.1543e+07	9.84547e+06	1.37721e+07	5.46819e+06	5	7	10	8	0.694341	0.568319	1.22174
Q9NR30	12	8	37.9921	Nucleolar RNA helicase 2 OS=Homo sapiens GN=DDX21 PE=1 SV=5 - [DDX21_HUMAN]	5.48122e+06	5.5698e+06	6.54381e+06	8.7324e+06	5.90514e+06	5.5698e+06	5.84034e+06	2.75634e+06	6	4	4	4	0.837619	0.637832	1.31323
Q13435	12	10	24.4672	Splicing factor 3B subunit 2 OS=Homo sapiens GN=SF3B2 PE=1 SV=2 - [SF3B2_HUMAN]	4.21373e+06	4.19066e+06	3.69061e+06	5.10627e+06	4.53962e+06	4.19066e+06	3.29386e+06	1.61177e+06	2	3	2	5	1.14174	0.820688	1.3912
P62841	12	12	44.3048	40S ribosomal protein S15 OS=Homo sapiens GN=RPS15 PE=1 SV=2 - [RS15_HUMAN]	7.14373e+06	3.9015e+06	7.69936e+06	7.8376e+06	7.69622e+06	3.9015e+06	6.87166e+06	2.4739e+06	6	7	15	8	0.927835	0.497792	1.8639
Q16576	12	5	36.287	Histone-binding protein RBBP7 OS=Homo sapiens GN=RBBP7 PE=1 SV=1 - [RBBP7_HUMAN]	6.19905e+06	5.33982e+06	8.38726e+06	6.79702e+06	6.67848e+06	5.33982e+06	7.48561e+06	2.14545e+06	2	2	5	2	0.739103	0.785612	0.940799
P33151	12	10	31.3991	Cadherin-5 OS=Homo sapiens GN=CDH5 PE=1 SV=5 - [CADH5_HUMAN]	3.81695e+06	3.79689e+06	3.77113e+06	3.6211e+06	4.11215e+06	3.79689e+06	3.36573e+06	1.14298e+06	6	5	4	3	1.01215	1.04855	0.965286
Q04446	12	12	32.0356	1,4-alpha-glucan-branching enzyme OS=Homo sapiens GN=GBE1 PE=1 SV=3 - [GLGB_HUMAN]	6.02777e+06	6.08974e+06	5.9191e+06	6.78324e+06	6.49395e+06	6.08974e+06	5.28278e+06	2.1411e+06	8	8	6	7	1.01836	0.897763	1.13433
Q9Y6M1	12	7	33.6068	Insulin-like growth factor 2 mRNA-binding protein 2 OS=Homo sapiens GN=IGF2BP2 PE=1 SV=2 - [IF2B2_HUMAN]	3.30094e+06	2.92099e+06	3.18918e+06	4.39852e+06	3.55623e+06	2.92099e+06	2.84633e+06	1.38837e+06	2	3	3	5	1.03504	0.664086	1.5586
P43246	12	10	33.6551	DNA mismatch repair protein Msh2 OS=Homo sapiens GN=MSH2 PE=1 SV=1 - [MSH2_HUMAN]	2.70265e+06	3.9508e+06	4.91955e+06	4.63727e+06	2.91167e+06	3.9508e+06	4.39069e+06	1.46373e+06	3	4	7	3	0.549369	0.851966	0.644824
Q13451	12	9	40.1939	Peptidyl-prolyl cis-trans isomerase FKBP5 OS=Homo sapiens GN=FKBP5 PE=1 SV=2 - [FKBP5_HUMAN]	9.74731e+06	9.23462e+06	8.33857e+06	1.0288e+07	1.05012e+07	9.23462e+06	7.44215e+06	3.24736e+06	7	6	7	5	1.16894	0.897609	1.30228
P27105	12	7	38.8486	Erythrocyte band 7 integral membrane protein OS=Homo sapiens GN=STOM PE=1 SV=3 - [STOM_HUMAN]	2.157e+07	1.46994e+07	2.17683e+07	2.34817e+07	2.32382e+07	1.46994e+07	1.94282e+07	7.41189e+06	9	8	9	9	0.990887	0.625996	1.5829
P18669	12	11	40.1545	Phosphoglycerate mutase 1 OS=Homo sapiens GN=PGAM1 PE=1 SV=2 - [PGAM1_HUMAN]	3.14267e+07	2.59629e+07	2.93209e+07	2.86788e+07	3.38573e+07	2.59629e+07	2.61688e+07	9.05232e+06	13	12	15	11	1.07182	0.905299	1.18394
P48735	12	11	34.042	Isocitrate dehydrogenase [NADP], mitochondrial OS=Homo sapiens GN=IDH2 PE=1 SV=2 - [IDHP_HUMAN]	3.17268e+06	2.81253e+06	3.88768e+06	5.72924e+06	3.41805e+06	2.81253e+06	3.46975e+06	1.80841e+06	3	3	8	7	0.816084	0.490908	1.6624
Q99623	12	10	37.7336	Prohibitin-2 OS=Homo sapiens GN=PHB2 PE=1 SV=2 - [PHB2_HUMAN]	1.05314e+07	9.08199e+06	1.24229e+07	1.30592e+07	1.13459e+07	9.08199e+06	1.10874e+07	4.12206e+06	9	8	9	8	0.847743	0.695449	1.21899
O00425	12	10	32.0531	Insulin-like growth factor 2 mRNA-binding protein 3 OS=Homo sapiens GN=IGF2BP3 PE=1 SV=2 - [IF2B3_HUMAN]	4.04268e+06	4.5942e+06	5.22629e+06	8.86225e+06	4.35534e+06	4.5942e+06	4.66445e+06	2.79733e+06	2	5	3	4	0.773529	0.518401	1.49214
P27348	12	5	35.9554	14-3-3 protein theta OS=Homo sapiens GN=YWHAQ PE=1 SV=1 - [1433T_HUMAN]	3.34233e+06	3.65268e+06	6.758e+06	8.99543e+06	3.60083e+06	3.65268e+06	6.0315e+06	2.83937e+06	2	4	4	5	0.494574	0.406059	1.21798
P27708	11	9	22.2425	CAD protein OS=Homo sapiens GN=CAD PE=1 SV=3 - [PYR1_HUMAN]	2.89398e+06	2.99059e+06	1.59037e+06	2.2364e+06	3.1178e+06	2.99059e+06	1.4194e+06	705909	4	4	2	3	1.81969	1.33723	1.36079
P78347	11	9	25.3426	General transcription factor II-I OS=Homo sapiens GN=GTF2I PE=1 SV=2 - [GTF2I_HUMAN]	6.55238e+06	6.9608e+06	6.6485e+06	6.36411e+06	7.05914e+06	6.9608e+06	5.93377e+06	2.0088e+06	1	2	2	1	0.985542	1.09376	0.90106
P61254	11	8	24.1424	60S ribosomal protein L26 OS=Homo sapiens GN=RPL26 PE=1 SV=1 - [RL26_HUMAN]	3.4588e+06	2.83874e+06	3.17615e+06	3.22406e+06	3.72631e+06	2.83874e+06	2.8347e+06	1.01766e+06	4	5	3	0	1.08899	0.880486	1.23681
Q29RF7	11	10	29.4537	Sister chromatid cohesion protein PDS5 homolog A OS=Homo sapiens GN=PDS5A PE=1 SV=1 - [PDS5A_HUMAN]	5.70657e+06	5.47604e+06	6.29097e+06	4.8492e+06	6.14792e+06	5.47604e+06	5.61468e+06	1.53063e+06	2	3	2	3	0.907106	1.12927	0.803269
Q5T4S7	11	8	30.972	E3 ubiquitin-protein ligase UBR4 OS=Homo sapiens GN=UBR4 PE=1 SV=1 - [UBR4_HUMAN]	3.09839e+06	3.29681e+06	1.67005e+06	2.80468e+06	3.33802e+06	3.29681e+06	1.49052e+06	885284	3	2	1	4	1.85526	1.17547	1.57832
P52701	11	10	31.8749	DNA mismatch repair protein Msh6 OS=Homo sapiens GN=MSH6 PE=1 SV=2 - [MSH6_HUMAN]	5.21714e+06	5.42054e+06	4.25654e+06	5.86916e+06	5.62063e+06	5.42054e+06	3.79895e+06	1.85257e+06	3	4	6	7	1.22568	0.923563	1.32712
Q92878	11	9	31.3093	DNA repair protein RAD50 OS=Homo sapiens GN=RAD50 PE=1 SV=1 - [RAD50_HUMAN]	2.79516e+06	3.02632e+06	2.437e+06	3.60316e+06	3.01134e+06	3.02632e+06	2.17501e+06	1.13732e+06	3	5	4	5	1.14697	0.839906	1.36559
Q15717	11	10	35.7249	ELAV-like protein 1 OS=Homo sapiens GN=ELAVL1 PE=1 SV=2 - [ELAV1_HUMAN]	8.49827e+06	7.02457e+06	9.47675e+06	1.59166e+07	9.15552e+06	7.02457e+06	8.45798e+06	5.024e+06	5	2	7	7	0.896749	0.441336	2.0319
Q9UHD8	11	6	27.5334	Septin-9 OS=Homo sapiens GN=SEPT9 PE=1 SV=2 - [SEPT9_HUMAN]	3.95149e+06	3.677e+06	4.33612e+06	3.98915e+06	4.2571e+06	3.677e+06	3.86998e+06	1.25916e+06	3	4	3	2	0.911296	0.921752	0.988656
Q92769	11	6	37.7429	Histone deacetylase 2 OS=Homo sapiens GN=HDAC2 PE=1 SV=2 - [HDAC2_HUMAN]	3.58184e+06	3.48011e+06	3.96402e+06	4.44768e+06	3.85886e+06	3.48011e+06	3.53788e+06	1.40389e+06	1	4	4	2	0.903589	0.782455	1.15481
Q15942	11	10	34.1381	Zyxin OS=Homo sapiens GN=ZYX PE=1 SV=1 - [ZYX_HUMAN]	8.93267e+06	9.51719e+06	1.27451e+07	1.3817e+07	9.62352e+06	9.51719e+06	1.1375e+07	4.36127e+06	6	7	9	9	0.700872	0.688804	1.01752
O43854	11	10	30.918	EGF-like repeat and discoidin I-like domain-containing protein 3 OS=Homo sapiens GN=EDIL3 PE=1 SV=1 - [EDIL3_HUMAN]	1.44369e+07	1.15299e+07	1.56716e+07	1.78106e+07	1.55535e+07	1.15299e+07	1.39868e+07	5.62184e+06	6	7	8	7	0.921219	0.647363	1.42303
P28331	11	10	34.6193	NADH-ubiquinone oxidoreductase 75 kDa subunit, mitochondrial OS=Homo sapiens GN=NDUFS1 PE=1 SV=3 - [NDUS1_HUMAN]	5.72391e+06	5.9772e+06	7.05554e+06	7.60788e+06	6.16659e+06	5.9772e+06	6.29705e+06	2.40139e+06	6	6	10	5	0.811265	0.785659	1.03259
P49748	11	10	30.7025	Very long-chain specific acyl-CoA dehydrogenase, mitochondrial OS=Homo sapiens GN=ACADVL PE=1 SV=1 - [ACADV_HUMAN]	5.3462e+06	5.63759e+06	6.25535e+06	7.19096e+06	5.75968e+06	5.63759e+06	5.58289e+06	2.26979e+06	6	8	8	9	0.854661	0.783983	1.09015
P54886	11	11	30.7039	Delta-1-pyrroline-5-carboxylate synthase OS=Homo sapiens GN=ALDH18A1 PE=1 SV=2 - [P5CS_HUMAN]	4.10745e+06	4.42151e+06	5.14215e+06	6.75035e+06	4.42512e+06	4.42151e+06	4.58936e+06	2.13072e+06	7	7	6	7	0.79878	0.655005	1.2195
P55786	11	11	27.1222	Puromycin-sensitive aminopeptidase OS=Homo sapiens GN=NPEPPS PE=1 SV=2 - [PSA_HUMAN]	6.74182e+06	6.15212e+06	5.28549e+06	4.64498e+06	7.26324e+06	6.15212e+06	4.71729e+06	1.46617e+06	7	6	8	3	1.27553	1.32447	0.963056
Q99714	11	11	49.2832	3-hydroxyacyl-CoA dehydrogenase type-2 OS=Homo sapiens GN=HSD17B10 PE=1 SV=3 - [HCD2_HUMAN]	1.44163e+07	1.04195e+07	1.97643e+07	2.27799e+07	1.55313e+07	1.04195e+07	1.76396e+07	7.19036e+06	8	7	11	11	0.729412	0.457398	1.5947
P28838	11	11	30.6586	Cytosol aminopeptidase OS=Homo sapiens GN=LAP3 PE=1 SV=3 - [AMPL_HUMAN]	7.90728e+06	6.94159e+06	5.36358e+06	6.64732e+06	8.51882e+06	6.94159e+06	4.78698e+06	2.0982e+06	10	8	8	4	1.47425	1.04427	1.41176
O43242	11	9	25.3649	26S proteasome non-ATPase regulatory subunit 3 OS=Homo sapiens GN=PSMD3 PE=1 SV=2 - [PSMD3_HUMAN]	7.22652e+06	8.35184e+06	7.7115e+06	8.08184e+06	7.78542e+06	8.35184e+06	6.8825e+06	2.551e+06	4	6	6	5	0.937109	1.03341	0.906814
Q2TAY7	11	8	27.0635	WD40 repeat-containing protein SMU1 OS=Homo sapiens GN=SMU1 PE=1 SV=2 - [SMU1_HUMAN]	2.01122e+06	2.12926e+06	2.77921e+06	3.93525e+06	2.16677e+06	2.12926e+06	2.48043e+06	1.24214e+06	2	1	4	3	0.723668	0.541073	1.33747
P49888	11	8	33.3061	Estrogen sulfotransferase OS=Homo sapiens GN=SULT1E1 PE=1 SV=1 - [ST1E1_HUMAN]	8.67672e+06	6.27384e+06	8.62674e+06	7.10469e+06	9.34778e+06	6.27384e+06	7.69935e+06	2.24256e+06	3	6	6	3	1.00579	0.883056	1.13899
Q9Y230	11	10	26.5563	RuvB-like 2 OS=Homo sapiens GN=RUVBL2 PE=1 SV=3 - [RUVB2_HUMAN]	4.41455e+06	4.27558e+06	4.93565e+06	5.25956e+06	4.75597e+06	4.27558e+06	4.40505e+06	1.66016e+06	2	3	7	6	0.894421	0.812916	1.10026
P39023	11	10	35.0735	60S ribosomal protein L3 OS=Homo sapiens GN=RPL3 PE=1 SV=2 - [RL3_HUMAN]	2.97249e+07	2.95385e+07	3.50379e+07	4.73127e+07	3.20238e+07	2.95385e+07	3.12712e+07	1.4934e+07	8	8	9	11	0.848364	0.624325	1.35885
P39656	11	10	34.563	Dolichyl-diphosphooligosaccharide--protein glycosyltransferase 48 kDa subunit OS=Homo sapiens GN=DDOST PE=1 SV=4 - [OST48_HUMAN]	1.52309e+07	1.29883e+07	1.50169e+07	1.56362e+07	1.64089e+07	1.29883e+07	1.34026e+07	4.93551e+06	7	7	5	4	1.01425	0.830654	1.22103
O15144	11	9	28.5137	Actin-related protein 2/3 complex subunit 2 OS=Homo sapiens GN=ARPC2 PE=1 SV=1 - [ARPC2_HUMAN]	4.6107e+06	4.90805e+06	5.97387e+06	4.07839e+06	4.96729e+06	4.90805e+06	5.33167e+06	1.28732e+06	3	3	7	4	0.771812	1.20343	0.641344
D6RBZ0	11	11	34.697	Heterogeneous nuclear ribonucleoprotein A/B OS=Homo sapiens GN=HNRNPAB PE=4 SV=1 - [D6RBZ0_HUMAN]	1.00663e+07	1.13888e+07	1.58916e+07	2.68125e+07	1.08449e+07	1.13888e+07	1.41833e+07	8.46323e+06	6	9	8	9	0.633435	0.424757	1.49129
P07195	11	10	37.065	L-lactate dehydrogenase B chain OS=Homo sapiens GN=LDHB PE=1 SV=2 - [LDHB_HUMAN]	1.46429e+07	1.33856e+07	2.12605e+07	1.89703e+07	1.57754e+07	1.33856e+07	1.8975e+07	5.98789e+06	9	7	8	7	0.688738	0.705606	0.976095
P63244	11	9	37.8798	Guanine nucleotide-binding protein subunit beta-2-like 1 OS=Homo sapiens GN=GNB2L1 PE=1 SV=3 - [GBLP_HUMAN]	1.33051e+07	1.26107e+07	1.62963e+07	2.28238e+07	1.43341e+07	1.26107e+07	1.45444e+07	7.20423e+06	6	7	8	8	0.816448	0.552522	1.47767
P62191	11	6	34.5862	26S protease regulatory subunit 4 OS=Homo sapiens GN=PSMC1 PE=1 SV=1 - [PRS4_HUMAN]	3.16804e+06	3.35859e+06	3.5908e+06	3.77138e+06	3.41305e+06	3.35859e+06	3.20478e+06	1.19042e+06	5	1	2	1	0.882265	0.890547	0.9907
P07942	10	8	48.5337	Laminin subunit beta-1 OS=Homo sapiens GN=LAMB1 PE=1 SV=2 - [LAMB1_HUMAN]	7.2965e+06	5.75932e+06	4.59317e+06	5.02611e+06	7.86081e+06	5.75932e+06	4.09939e+06	1.58647e+06	5	10	6	4	1.58856	1.14588	1.38632
Q14008	10	8	23.1704	Cytoskeleton-associated protein 5 OS=Homo sapiens GN=CKAP5 PE=1 SV=3 - [CKAP5_HUMAN]	2.56883e+06	2.35315e+06	1.62328e+06	1.97609e+06	2.76751e+06	2.35315e+06	1.44877e+06	623742	0	3	1	2	1.5825	1.19082	1.32892
Q96ST3	10	5	20.6637	Paired amphipathic helix protein Sin3a OS=Homo sapiens GN=SIN3A PE=1 SV=2 - [SIN3A_HUMAN]	1.11617e+06	1.69449e+06	1.21226e+06	1.47136e+06	1.2025e+06	1.69449e+06	1.08194e+06	464428	1	1	1	4	0.920732	1.15165	0.799488
P60660	10	9	47.3173	Myosin light polypeptide 6 OS=Homo sapiens GN=MYL6 PE=1 SV=2 - [MYL6_HUMAN]	2.6548e+07	1.66408e+07	4.32263e+07	6.01824e+07	2.86012e+07	1.66408e+07	3.85793e+07	1.89963e+07	8	8	14	12	0.614164	0.276507	2.22115
Q8WWI1	10	9	23.9698	LIM domain only protein 7 OS=Homo sapiens GN=LMO7 PE=1 SV=3 - [LMO7_HUMAN]	1.5148e+06	1.76458e+06	1.69134e+06	3.01037e+06	1.63195e+06	1.76458e+06	1.50952e+06	950211	2	3	1	5	0.895619	0.586167	1.52793
P06748	10	9	52.6486	Nucleophosmin OS=Homo sapiens GN=NPM1 PE=1 SV=2 - [NPM_HUMAN]	6.25503e+07	5.73966e+07	7.71955e+07	8.75107e+07	6.7388e+07	5.73966e+07	6.88968e+07	2.76224e+07	10	14	13	11	0.810285	0.655881	1.23541
Q9UHB6	10	8	26.6291	LIM domain and actin-binding protein 1 OS=Homo sapiens GN=LIMA1 PE=1 SV=1 - [LIMA1_HUMAN]	2.23604e+06	2.31772e+06	3.57431e+06	4.07509e+06	2.40897e+06	2.31772e+06	3.19006e+06	1.28628e+06	0	4	2	5	0.625586	0.568751	1.09993
P58107	10	4	32.8702	Epiplakin OS=Homo sapiens GN=EPPK1 PE=1 SV=2 - [EPIPL_HUMAN]	1.84412e+06	1.86924e+06	1.75087e+06	3.03627e+06	1.98674e+06	1.86924e+06	1.56265e+06	958384	1	2	1	2	1.05326	0.615636	1.71084
Q9H307	10	9	22.9142	Pinin OS=Homo sapiens GN=PNN PE=1 SV=4 - [PININ_HUMAN]	1.25477e+06	1.3984e+06	1.55322e+06	1.86957e+06	1.35181e+06	1.3984e+06	1.38625e+06	590121	1	1	3	1	0.807848	0.74798	1.08004
P42765	10	10	35.8958	3-ketoacyl-CoA thiolase, mitochondrial OS=Homo sapiens GN=ACAA2 PE=1 SV=2 - [THIM_HUMAN]	8.78235e+06	7.95604e+06	1.1987e+07	1.24879e+07	9.46157e+06	7.95604e+06	1.06984e+07	3.94175e+06	5	5	7	4	0.732656	0.6371	1.14999
Q09028	10	3	28.5475	Histone-binding protein RBBP4 OS=Homo sapiens GN=RBBP4 PE=1 SV=3 - [RBBP4_HUMAN]	2.93557e+06	2.53328e+06	4.21887e+06	3.67772e+06	3.16261e+06	2.53328e+06	3.76534e+06	1.16085e+06	1	1	2	2	0.695819	0.688819	1.01016
Q13045	10	6	29.2412	Protein flightless-1 homolog OS=Homo sapiens GN=FLII PE=1 SV=2 - [FLII_HUMAN]	3.68487e+06	3.84402e+06	2.8365e+06	3.6665e+06	3.96985e+06	3.84402e+06	2.53157e+06	1.15731e+06	3	6	1	3	1.29909	1.04842	1.23909
P16615	10	9	22.3966	Sarcoplasmic/endoplasmic reticulum calcium ATPase 2 OS=Homo sapiens GN=ATP2A2 PE=1 SV=1 - [AT2A2_HUMAN]	4.69427e+06	4.43054e+06	3.92385e+06	4.38338e+06	5.05732e+06	4.43054e+06	3.50203e+06	1.38359e+06	4	3	2	4	1.19634	1.01076	1.18361
O94973	10	6	30.7505	AP-2 complex subunit alpha-2 OS=Homo sapiens GN=AP2A2 PE=1 SV=2 - [AP2A2_HUMAN]	3.87336e+06	3.76874e+06	4.14351e+06	3.58526e+06	4.17293e+06	3.76874e+06	3.69807e+06	1.13167e+06	2	3	5	3	0.934803	1.05118	0.889292
P52597	10	6	46.0246	Heterogeneous nuclear ribonucleoprotein F OS=Homo sapiens GN=HNRNPF PE=1 SV=3 - [HNRPF_HUMAN]	1.05842e+07	6.81736e+06	1.08515e+07	8.21267e+06	1.14028e+07	6.81736e+06	9.6849e+06	2.59229e+06	3	3	4	3	0.975374	0.830102	1.175
Q02878	10	8	32.5435	60S ribosomal protein L6 OS=Homo sapiens GN=RPL6 PE=1 SV=3 - [RL6_HUMAN]	2.23592e+07	1.91298e+07	2.57966e+07	2.91643e+07	2.40884e+07	1.91298e+07	2.30234e+07	9.20557e+06	7	11	6	8	0.866748	0.655931	1.3214
Q9BW19	10	8	35.6841	Kinesin-like protein KIFC1 OS=Homo sapiens GN=KIFC1 PE=1 SV=2 - [KIFC1_HUMAN]	4.05372e+06	4.58498e+06	5.16551e+06	6.88383e+06	4.36723e+06	4.58498e+06	4.61021e+06	2.17285e+06	4	3	5	4	0.784766	0.66605	1.17824
Q13418	10	5	25.9777	Integrin-linked protein kinase OS=Homo sapiens GN=ILK PE=1 SV=2 - [ILK_HUMAN]	1.69024e+06	1.48925e+06	2.15694e+06	2.33334e+06	1.82097e+06	1.48925e+06	1.92506e+06	736507	1	0	2	4	0.783631	0.638251	1.22778
P35222	10	7	27.1458	Catenin beta-1 OS=Homo sapiens GN=CTNNB1 PE=1 SV=1 - [CTNB1_HUMAN]	2.71914e+06	2.79009e+06	2.45133e+06	3.255e+06	2.92944e+06	2.79009e+06	2.18781e+06	1.02743e+06	6	4	5	2	1.10925	0.857171	1.29408
Q9BTV4	10	9	27.4097	Transmembrane protein 43 OS=Homo sapiens GN=TMEM43 PE=1 SV=1 - [TMM43_HUMAN]	1.30237e+07	1.17854e+07	1.25652e+07	1.31268e+07	1.4031e+07	1.17854e+07	1.12144e+07	4.1434e+06	6	7	7	5	1.0365	0.897812	1.15447
Q9NYU2	10	7	21.6768	UDP-glucose:glycoprotein glucosyltransferase 1 OS=Homo sapiens GN=UGGT1 PE=1 SV=3 - [UGGG1_HUMAN]	2.85245e+06	2.67175e+06	1.96378e+06	1.88322e+06	3.07306e+06	2.67175e+06	1.75267e+06	594429	4	7	2	1	1.45253	1.41871	1.02383
O76021	10	8	22.571	Ribosomal L1 domain-containing protein 1 OS=Homo sapiens GN=RSL1D1 PE=1 SV=3 - [RL1D1_HUMAN]	3.24131e+06	2.8261e+06	3.44442e+06	3.92574e+06	3.49199e+06	2.8261e+06	3.07414e+06	1.23914e+06	1	3	5	4	0.941032	0.719889	1.30719
P50224	10	4	30.2918	Sulfotransferase 1A3/1A4 OS=Homo sapiens GN=SULT1A3 PE=1 SV=1 - [ST1A3_HUMAN]	7.95562e+06	7.15785e+06	9.73792e+06	9.56818e+06	8.57091e+06	7.15785e+06	8.69107e+06	3.02015e+06	2	3	6	4	0.816973	0.748089	1.09208
P04083	10	9	33.11	Annexin A1 OS=Homo sapiens GN=ANXA1 PE=1 SV=2 - [ANXA1_HUMAN]	8.8887e+06	9.15326e+06	9.89234e+06	9.56145e+06	9.57615e+06	9.15326e+06	8.82889e+06	3.01803e+06	8	7	8	2	0.898544	0.957309	0.938614
P61163	10	4	32.9158	Alpha-centractin OS=Homo sapiens GN=ACTR1A PE=1 SV=1 - [ACTZ_HUMAN]	7.21816e+06	7.71931e+06	1.20934e+07	8.75978e+06	7.77641e+06	7.71931e+06	1.07933e+07	2.76498e+06	1	2	4	2	0.59687	0.881222	0.677321
P27824	10	10	30.4188	Calnexin OS=Homo sapiens GN=CANX PE=1 SV=2 - [CALX_HUMAN]	1.76359e+07	1.5397e+07	1.29088e+07	1.31227e+07	1.89999e+07	1.5397e+07	1.15211e+07	4.14212e+06	8	11	12	5	1.36619	1.17331	1.16439
P62750	10	9	22.155	60S ribosomal protein L23a OS=Homo sapiens GN=RPL23A PE=1 SV=1 - [RL23A_HUMAN]	1.11183e+07	8.64789e+06	1.18228e+07	1.88256e+07	1.19782e+07	8.64789e+06	1.05518e+07	5.9422e+06	6	1	4	2	0.940416	0.45937	2.04719
O43684	10	7	26.6915	Mitotic checkpoint protein BUB3 OS=Homo sapiens GN=BUB3 PE=1 SV=1 - [BUB3_HUMAN]	7.28808e+06	6.97112e+06	8.52203e+06	1.25317e+07	7.85174e+06	6.97112e+06	7.60589e+06	3.95556e+06	3	6	6	7	0.855205	0.556281	1.53736
P62081	10	8	38.9654	40S ribosomal protein S7 OS=Homo sapiens GN=RPS7 PE=1 SV=1 - [RS7_HUMAN]	2.36299e+07	1.85736e+07	3.28761e+07	4.47528e+07	2.54574e+07	1.85736e+07	2.93419e+07	1.4126e+07	8	5	8	9	0.718756	0.415026	1.73183
P38606	10	9	29.0236	V-type proton ATPase catalytic subunit A OS=Homo sapiens GN=ATP6V1A PE=1 SV=2 - [VATA_HUMAN]	3.66787e+06	3.2797e+06	3.85881e+06	3.77546e+06	3.95154e+06	3.2797e+06	3.44398e+06	1.19171e+06	4	4	4	5	0.950519	0.868689	1.0942
P22087	10	10	37.9351	rRNA 2'-O-methyltransferase fibrillarin OS=Homo sapiens GN=FBL PE=1 SV=2 - [FBRL_HUMAN]	8.92631e+06	9.48725e+06	1.60997e+07	2.02359e+07	9.61666e+06	9.48725e+06	1.43689e+07	6.38737e+06	6	5	8	7	0.55444	0.468833	1.1826
P19525	10	8	26.9863	Interferon-induced, double-stranded RNA-activated protein kinase OS=Homo sapiens GN=EIF2AK2 PE=1 SV=2 - [E2AK2_HUMAN]	5.00669e+06	5.77246e+06	6.53748e+06	8.92428e+06	5.39391e+06	5.77246e+06	5.83468e+06	2.81691e+06	2	3	7	6	0.765845	0.646826	1.184
P46781	10	10	21.4512	40S ribosomal protein S9 OS=Homo sapiens GN=RPS9 PE=1 SV=3 - [RS9_HUMAN]	1.24345e+07	1.01161e+07	1.66041e+07	2.32141e+07	1.33962e+07	1.01161e+07	1.48191e+07	7.32744e+06	5	7	10	8	0.74888	0.435773	1.71851
P67809	10	7	39.7861	Nuclease-sensitive element-binding protein 1 OS=Homo sapiens GN=YBX1 PE=1 SV=3 - [YBOX1_HUMAN]	6.727e+06	8.31049e+06	1.02414e+07	1.96599e+07	7.24727e+06	8.31049e+06	9.1404e+06	6.20555e+06	4	5	4	4	0.656846	0.422713	1.55388
Q00325	10	9	25.3748	Phosphate carrier protein, mitochondrial OS=Homo sapiens GN=SLC25A3 PE=1 SV=2 - [MPCP_HUMAN]	1.52737e+07	1.31285e+07	2.09243e+07	2.47199e+07	1.6455e+07	1.31285e+07	1.86749e+07	7.80272e+06	5	4	5	6	0.729953	0.53109	1.37444
P36776	10	9	27.3212	Lon protease homolog, mitochondrial OS=Homo sapiens GN=LONP1 PE=1 SV=2 - [LONM_HUMAN]	5.03265e+06	6.51237e+06	6.40354e+06	7.87683e+06	5.42187e+06	6.51237e+06	5.71514e+06	2.48628e+06	6	6	4	7	0.785917	0.826776	0.95058
Q13200	10	7	24.4377	26S proteasome non-ATPase regulatory subunit 2 OS=Homo sapiens GN=PSMD2 PE=1 SV=3 - [PSMD2_HUMAN]	1.73849e+06	1.91794e+06	2.19522e+06	2.05155e+06	1.87294e+06	1.91794e+06	1.95923e+06	647561	3	4	5	4	0.791943	0.934875	0.847112
P50395	10	3	35.1616	Rab GDP dissociation inhibitor beta OS=Homo sapiens GN=GDI2 PE=1 SV=2 - [GDIB_HUMAN]	977345	959130	1.41697e+06	1.08989e+06	1.05293e+06	959130	1.26465e+06	344019	2	0	0	2	0.689742	0.880023	0.783777
P18621	10	10	27.9668	60S ribosomal protein L17 OS=Homo sapiens GN=RPL17 PE=1 SV=3 - [RL17_HUMAN]	5.32006e+06	6.44605e+06	9.307e+06	1.36654e+07	5.73151e+06	6.44605e+06	8.30647e+06	4.31342e+06	1	3	5	6	0.571619	0.471706	1.21181
P27816	9	8	31.0019	Microtubule-associated protein 4 OS=Homo sapiens GN=MAP4 PE=1 SV=3 - [MAP4_HUMAN]	2.59029e+06	2.31306e+06	1.82941e+06	2.2725e+06	2.79062e+06	2.31306e+06	1.63274e+06	717304	3	5	3	3	1.41592	1.01785	1.39109
O60841	9	8	25.7781	Eukaryotic translation initiation factor 5B OS=Homo sapiens GN=EIF5B PE=1 SV=4 - [IF2P_HUMAN]	3.90508e+06	3.5019e+06	2.19253e+06	2.57878e+06	4.2071e+06	3.5019e+06	1.95683e+06	813979	2	4	2	1	1.78109	1.35797	1.31158
P39060	9	9	31.8748	Collagen alpha-1(XVIII) chain OS=Homo sapiens GN=COL18A1 PE=1 SV=5 - [COIA1_HUMAN]	1.92941e+07	1.55523e+07	1.1227e+07	1.45316e+07	2.07863e+07	1.55523e+07	1.00201e+07	4.58683e+06	6	7	4	4	1.71854	1.07024	1.60575
P11047	9	8	29.7748	Laminin subunit gamma-1 OS=Homo sapiens GN=LAMC1 PE=1 SV=3 - [LAMC1_HUMAN]	5.67442e+06	5.18329e+06	4.08024e+06	4.58654e+06	6.11328e+06	5.18329e+06	3.6416e+06	1.44772e+06	5	4	5	3	1.39071	1.13011	1.23059
O94901	9	9	27.6716	SUN domain-containing protein 1 OS=Homo sapiens GN=SUN1 PE=1 SV=3 - [SUN1_HUMAN]	5.17257e+06	3.86948e+06	3.71824e+06	3.81631e+06	5.57261e+06	3.86948e+06	3.31852e+06	1.2046e+06	5	4	3	4	1.39113	1.01393	1.37202
P48444	9	8	23.4923	Coatomer subunit delta OS=Homo sapiens GN=ARCN1 PE=1 SV=1 - [COPD_HUMAN]	1.72578e+07	1.3136e+07	1.72255e+07	1.21037e+07	1.85925e+07	1.3136e+07	1.53737e+07	3.82047e+06	2	3	5	3	1.00187	1.08529	0.923141
Q00341	9	7	20.0069	Vigilin OS=Homo sapiens GN=HDLBP PE=1 SV=2 - [VIGLN_HUMAN]	2.56694e+06	1.8275e+06	1.00145e+06	860761	2.76547e+06	1.8275e+06	893793	271695	7	1	0	0	2.56322	2.12312	1.20729
Q14254	9	6	24.6827	Flotillin-2 OS=Homo sapiens GN=FLOT2 PE=1 SV=2 - [FLOT2_HUMAN]	3.112e+06	2.87654e+06	3.29672e+06	2.98876e+06	3.35268e+06	2.87654e+06	2.94231e+06	943389	2	3	5	5	0.94397	0.962452	0.980797
Q14444	9	8	20.6699	Caprin-1 OS=Homo sapiens GN=CAPRIN1 PE=1 SV=2 - [CAPR1_HUMAN]	2.22879e+06	2.65059e+06	2.40858e+06	2.23436e+06	2.40116e+06	2.65059e+06	2.14965e+06	705265	4	4	3	3	0.925356	1.18629	0.780045
P05121	9	8	21.7543	Plasminogen activator inhibitor 1 OS=Homo sapiens GN=SERPINE1 PE=1 SV=1 - [PAI1_HUMAN]	8.73302e+06	6.42942e+06	7.93094e+06	8.21967e+06	9.40843e+06	6.42942e+06	7.07835e+06	2.5945e+06	5	3	3	5	1.10113	0.782199	1.40774
O95573	9	7	26.8502	Long-chain-fatty-acid--CoA ligase 3 OS=Homo sapiens GN=ACSL3 PE=1 SV=3 - [ACSL3_HUMAN]	4.4701e+06	4.24651e+06	3.76738e+06	3.1471e+06	4.81582e+06	4.24651e+06	3.36238e+06	993366	6	7	3	2	1.18653	1.34934	0.879339
Q9BXP5	9	6	20.6014	Serrate RNA effector molecule homolog OS=Homo sapiens GN=SRRT PE=1 SV=1 - [SRRT_HUMAN]	1.29555e+06	1.37002e+06	809006	985912	1.39575e+06	1.37002e+06	722036	311199	0	4	2	2	1.60141	1.38959	1.15243
Q13283	9	7	30.842	Ras GTPase-activating protein-binding protein 1 OS=Homo sapiens GN=G3BP1 PE=1 SV=1 - [G3BP1_HUMAN]	1.0215e+07	1.01815e+07	9.82988e+06	1.12766e+07	1.1005e+07	1.01815e+07	8.77315e+06	3.55942e+06	6	4	5	6	1.03917	0.902883	1.15095
Q96TA1	9	7	28.3619	Niban-like protein 1 OS=Homo sapiens GN=FAM129B PE=1 SV=3 - [NIBL1_HUMAN]	6.41782e+06	6.1032e+06	5.12916e+06	3.80567e+06	6.91417e+06	6.1032e+06	4.57777e+06	1.20124e+06	3	6	4	3	1.25124	1.60371	0.780214
P00403	9	9	42.851	Cytochrome c oxidase subunit 2 OS=Homo sapiens GN=MT-CO2 PE=1 SV=1 - [COX2_HUMAN]	2.92345e+07	1.80724e+07	1.93017e+07	2.13981e+07	3.14955e+07	1.80724e+07	1.72267e+07	6.75423e+06	8	8	12	6	1.51461	0.844578	1.79334
P31943	9	3	47.0641	Heterogeneous nuclear ribonucleoprotein H OS=Homo sapiens GN=HNRNPH1 PE=1 SV=4 - [HNRH1_HUMAN]	961348	1.16982e+06	1.45696e+06	1.57591e+06	1.0357e+06	1.16982e+06	1.30034e+06	497428	0	0	2	1	0.659829	0.742316	0.888879
Q9NZ01	9	7	21.7819	Very-long-chain enoyl-CoA reductase OS=Homo sapiens GN=TECR PE=1 SV=1 - [TECR_HUMAN]	2.75602e+06	2.70746e+06	2.95314e+06	2.54139e+06	2.96917e+06	2.70746e+06	2.63567e+06	802179	5	3	4	3	0.933251	1.06534	0.87601
P41091	9	9	25.1518	Eukaryotic translation initiation factor 2 subunit 3 OS=Homo sapiens GN=EIF2S3 PE=1 SV=3 - [IF2G_HUMAN]	5.05817e+06	5.15376e+06	6.22971e+06	8.29946e+06	5.44937e+06	5.15376e+06	5.56001e+06	2.61969e+06	2	4	5	2	0.811943	0.620976	1.30753
P30876	9	9	19.6601	DNA-directed RNA polymerase II subunit RPB2 OS=Homo sapiens GN=POLR2B PE=1 SV=1 - [RPB2_HUMAN]	2.88133e+06	2.93084e+06	2.89832e+06	3.66342e+06	3.10417e+06	2.93084e+06	2.58675e+06	1.15634e+06	3	2	3	1	0.994137	0.800027	1.24263
O75396	9	7	29.6389	Vesicle-trafficking protein SEC22b OS=Homo sapiens GN=SEC22B PE=1 SV=4 - [SC22B_HUMAN]	4.79627e+06	3.52383e+06	5.29986e+06	3.84074e+06	5.16721e+06	3.52383e+06	4.73011e+06	1.21231e+06	3	2	4	4	0.90498	0.917488	0.986367
P04899	9	5	27.5397	Guanine nucleotide-binding protein G(i) subunit alpha-2 OS=Homo sapiens GN=GNAI2 PE=1 SV=3 - [GNAI2_HUMAN]	7.68186e+06	7.35986e+06	6.4513e+06	6.88274e+06	8.27597e+06	7.35986e+06	5.75777e+06	2.1725e+06	3	6	4	2	1.19075	1.06932	1.11355
Q9P2R3	9	6	25.7447	Ankyrin repeat and FYVE domain-containing protein 1 OS=Homo sapiens GN=ANKFY1 PE=1 SV=2 - [ANFY1_HUMAN]	2.8701e+06	3.43698e+06	3.34404e+06	3.88192e+06	3.09207e+06	3.43698e+06	2.98455e+06	1.22531e+06	2	3	2	1	0.858273	0.885381	0.969383
P40763	9	9	26.233	Signal transducer and activator of transcription 3 OS=Homo sapiens GN=STAT3 PE=1 SV=2 - [STAT3_HUMAN]	7.7382e+06	6.95658e+06	7.20556e+06	6.63995e+06	8.33667e+06	6.95658e+06	6.43095e+06	2.09587e+06	5	6	7	5	1.07392	1.04769	1.02504
P30153	9	6	21.7209	Serine/threonine-protein phosphatase 2A 65 kDa regulatory subunit A alpha isoform OS=Homo sapiens GN=PPP2R1A PE=1 SV=4 - [2AAA_HUMAN]	7.30499e+06	5.699e+06	4.90652e+06	4.82548e+06	7.86995e+06	5.699e+06	4.37906e+06	1.52314e+06	5	4	3	2	1.48883	1.18102	1.26063
P60228	9	7	25.3927	Eukaryotic translation initiation factor 3 subunit E OS=Homo sapiens GN=EIF3E PE=1 SV=1 - [EIF3E_HUMAN]	3.90794e+06	3.63794e+06	4.26259e+06	2.52712e+06	4.21018e+06	3.63794e+06	3.80435e+06	797673	3	4	5	4	0.9168	1.43956	0.636861
P53007	9	8	20.9396	Tricarboxylate transport protein, mitochondrial OS=Homo sapiens GN=SLC25A1 PE=1 SV=2 - [TXTP_HUMAN]	6.02221e+06	5.09929e+06	7.31175e+06	7.38787e+06	6.48796e+06	5.09929e+06	6.52572e+06	2.33195e+06	6	4	3	6	0.823634	0.690224	1.19328
Q9NZ08	9	8	20.6894	Endoplasmic reticulum aminopeptidase 1 OS=Homo sapiens GN=ERAP1 PE=1 SV=3 - [ERAP1_HUMAN]	6.79271e+06	6.64503e+06	5.35918e+06	5.16919e+06	7.31806e+06	6.64503e+06	4.78306e+06	1.63163e+06	3	7	3	2	1.26749	1.28551	0.985984
Q9Y265	9	8	21.7095	RuvB-like 1 OS=Homo sapiens GN=RUVBL1 PE=1 SV=1 - [RUVB1_HUMAN]	7.11165e+06	6.31942e+06	6.2877e+06	7.01331e+06	7.66166e+06	6.31942e+06	5.61176e+06	2.21372e+06	5	3	3	3	1.13104	0.90106	1.25523
Q9BXS5	9	7	21.5623	AP-1 complex subunit mu-1 OS=Homo sapiens GN=AP1M1 PE=1 SV=3 - [AP1M1_HUMAN]	2.38246e+06	2.80799e+06	3.13802e+06	3.08931e+06	2.56672e+06	2.80799e+06	2.80067e+06	975126	3	3	4	1	0.759225	0.90894	0.835286
Q8N1F7	9	5	20.8884	Nuclear pore complex protein Nup93 OS=Homo sapiens GN=NUP93 PE=1 SV=2 - [NUP93_HUMAN]	4.17763e+06	4.76445e+06	4.27516e+06	5.01812e+06	4.50073e+06	4.76445e+06	3.81557e+06	1.58395e+06	1	2	3	3	0.977186	0.94945	1.02921
Q9HDC9	9	6	19.4338	Adipocyte plasma membrane-associated protein OS=Homo sapiens GN=APMAP PE=1 SV=2 - [APMAP_HUMAN]	7.40682e+06	5.42899e+06	7.23475e+06	8.05929e+06	7.97966e+06	5.42899e+06	6.45699e+06	2.54388e+06	2	2	2	0	1.02378	0.673631	1.5198
P49959	9	7	17.7482	Double-strand break repair protein MRE11A OS=Homo sapiens GN=MRE11A PE=1 SV=3 - [MRE11_HUMAN]	1.72352e+06	1.67915e+06	2.28708e+06	2.25254e+06	1.85682e+06	1.67915e+06	2.04121e+06	711005	2	1	3	2	0.75359	0.745447	1.01092
Q96HC4	9	8	23.0236	PDZ and LIM domain protein 5 OS=Homo sapiens GN=PDLIM5 PE=1 SV=5 - [PDLI5_HUMAN]	2.05106e+06	2.4245e+06	2.87678e+06	3.83465e+06	2.20969e+06	2.4245e+06	2.56752e+06	1.21039e+06	5	4	4	5	0.712971	0.63226	1.12765
P35251	9	9	25.5633	Replication factor C subunit 1 OS=Homo sapiens GN=RFC1 PE=1 SV=4 - [RFC1_HUMAN]	3.23892e+06	4.32513e+06	5.43241e+06	5.57203e+06	3.48941e+06	4.32513e+06	4.84842e+06	1.75879e+06	0	3	2	3	0.596221	0.776222	0.768106
Q13724	9	8	25.5146	Mannosyl-oligosaccharide glucosidase OS=Homo sapiens GN=MOGS PE=1 SV=5 - [MOGS_HUMAN]	3.89963e+06	3.83658e+06	4.61818e+06	5.76727e+06	4.20122e+06	3.83658e+06	4.12172e+06	1.82041e+06	6	6	4	2	0.844408	0.665233	1.26934
P00966	9	9	29.444	Argininosuccinate synthase OS=Homo sapiens GN=ASS1 PE=1 SV=2 - [ASSY_HUMAN]	2.80972e+06	3.17189e+06	4.87072e+06	5.13324e+06	3.02702e+06	3.17189e+06	4.34711e+06	1.62028e+06	2	2	7	7	0.576858	0.617912	0.93356
P62753	9	6	29.1715	40S ribosomal protein S6 OS=Homo sapiens GN=RPS6 PE=1 SV=1 - [RS6_HUMAN]	1.01973e+07	8.45629e+06	1.29722e+07	2.02161e+07	1.09859e+07	8.45629e+06	1.15777e+07	6.38112e+06	3	4	6	4	0.786086	0.418295	1.87926
Q8TCJ2	9	7	21.1327	Dolichyl-diphosphooligosaccharide--protein glycosyltransferase subunit STT3B OS=Homo sapiens GN=STT3B PE=1 SV=1 - [STT3B_HUMAN]	2.23923e+06	1.94584e+06	2.07096e+06	3.16518e+06	2.41241e+06	1.94584e+06	1.84832e+06	999076	2	3	3	3	1.08125	0.614763	1.75881
P50402	9	8	22.4889	Emerin OS=Homo sapiens GN=EMD PE=1 SV=1 - [EMD_HUMAN]	4.71699e+06	4.67839e+06	6.83414e+06	9.40748e+06	5.0818e+06	4.67839e+06	6.09946e+06	2.96943e+06	5	3	6	5	0.690209	0.497306	1.3879
P27797	9	9	37.3822	Calreticulin OS=Homo sapiens GN=CALR PE=1 SV=1 - [CALR_HUMAN]	1.71597e+07	1.63713e+07	1.68954e+07	1.69773e+07	1.84869e+07	1.63713e+07	1.50791e+07	5.35881e+06	8	9	9	6	1.01565	0.964305	1.05324
P61160	9	8	27.3394	Actin-related protein 2 OS=Homo sapiens GN=ACTR2 PE=1 SV=1 - [ARP2_HUMAN]	3.37724e+06	3.28486e+06	3.99243e+06	4.276e+06	3.63843e+06	3.28486e+06	3.56324e+06	1.3497e+06	4	3	5	2	0.84591	0.768207	1.10115
P62269	9	6	23.5848	40S ribosomal protein S18 OS=Homo sapiens GN=RPS18 PE=1 SV=3 - [RS18_HUMAN]	7.15677e+06	5.68956e+06	1.01717e+07	1.67562e+07	7.71028e+06	5.68956e+06	9.07821e+06	5.28903e+06	5	6	7	7	0.703598	0.339549	2.07215
Q9NVA2	9	5	29.1672	Septin-11 OS=Homo sapiens GN=SEPT11 PE=1 SV=3 - [SEP11_HUMAN]	2.89123e+06	3.06494e+06	3.97446e+06	5.25212e+06	3.11483e+06	3.06494e+06	3.5472e+06	1.65781e+06	1	2	1	5	0.727451	0.583561	1.24657
P16403	8	5	38.4687	Histone H1.2 OS=Homo sapiens GN=HIST1H1C PE=1 SV=2 - [H12_HUMAN]	9.45057e+07	6.14824e+07	7.22912e+07	9.76832e+07	1.01815e+08	6.14824e+07	6.45197e+07	3.08332e+07	13	11	10	6	1.30729	0.629406	2.07702
O00469	8	6	23.2731	Procollagen-lysine,2-oxoglutarate 5-dioxygenase 2 OS=Homo sapiens GN=PLOD2 PE=1 SV=2 - [PLOD2_HUMAN]	4.91051e+06	3.09528e+06	3.44063e+06	1.27745e+06	5.29029e+06	3.09528e+06	3.07075e+06	403221	4	2	2	0	1.42721	2.42301	0.589024
P49915	8	8	20.3846	GMP synthase [glutamine-hydrolyzing] OS=Homo sapiens GN=GMPS PE=1 SV=1 - [GUAA_HUMAN]	5.91097e+06	3.95358e+06	2.36115e+06	2.24964e+06	6.36812e+06	3.95358e+06	2.10732e+06	710087	3	2	2	3	2.50343	1.75743	1.42449
Q04637	8	5	17.5638	Eukaryotic translation initiation factor 4 gamma 1 OS=Homo sapiens GN=EIF4G1 PE=1 SV=4 - [IF4G1_HUMAN]	2.6452e+06	2.4582e+06	1.09352e+06	1.11854e+06	2.84978e+06	2.4582e+06	975962	353061	3	3	2	1	2.41898	2.1977	1.10069
P05198	8	7	22.1106	Eukaryotic translation initiation factor 2 subunit 1 OS=Homo sapiens GN=EIF2S1 PE=1 SV=3 - [IF2A_HUMAN]	6.2183e+06	4.20657e+06	5.85554e+06	4.99543e+06	6.69922e+06	4.20657e+06	5.22606e+06	1.57679e+06	3	2	5	3	1.06195	0.842082	1.2611
Q9Y383	8	5	19.1905	Putative RNA-binding protein Luc7-like 2 OS=Homo sapiens GN=LUC7L2 PE=1 SV=2 - [LC7L2_HUMAN]	992767	788244	956044	641085	1.06955e+06	788244	853267	202356	4	1	2	2	1.03841	1.22955	0.844548
P28482	8	4	25.4768	Mitogen-activated protein kinase 1 OS=Homo sapiens GN=MAPK1 PE=1 SV=3 - [MK01_HUMAN]	2.7966e+06	1.97139e+06	2.22824e+06	1.49379e+06	3.01289e+06	1.97139e+06	1.9887e+06	471507	4	4	3	2	1.25507	1.31973	0.951011
Q92900	8	6	18.1073	Regulator of nonsense transcripts 1 OS=Homo sapiens GN=UPF1 PE=1 SV=2 - [RENT1_HUMAN]	1.33563e+06	1.38432e+06	1.02899e+06	890986	1.43892e+06	1.38432e+06	918367	281236	1	4	1	1	1.298	1.55369	0.83543
Q07157	8	7	20.4614	Tight junction protein ZO-1 OS=Homo sapiens GN=TJP1 PE=1 SV=3 - [ZO1_HUMAN]	3.12227e+06	3.6635e+06	2.45424e+06	3.85858e+06	3.36374e+06	3.6635e+06	2.19041e+06	1.21794e+06	1	3	1	3	1.27219	0.949442	1.33994
P11387	8	5	20.6053	DNA topoisomerase 1 OS=Homo sapiens GN=TOP1 PE=1 SV=2 - [TOP1_HUMAN]	1.89746e+06	1.67868e+06	1.43883e+06	2.24997e+06	2.04421e+06	1.67868e+06	1.28416e+06	710192	3	3	2	2	1.31875	0.746091	1.76754
Q9BQG0	8	7	15.9539	Myb-binding protein 1A OS=Homo sapiens GN=MYBBP1A PE=1 SV=2 - [MBB1A_HUMAN]	7.33582e+06	7.0113e+06	6.06865e+06	1.10572e+07	7.90317e+06	7.0113e+06	5.41626e+06	3.49016e+06	3	1	1	1	1.2088	0.634092	1.90635
P16401	8	8	33.6698	Histone H1.5 OS=Homo sapiens GN=HIST1H1B PE=1 SV=3 - [H15_HUMAN]	4.73496e+07	3.7975e+07	6.13034e+07	8.01666e+07	5.10116e+07	3.7975e+07	5.47131e+07	2.53042e+07	12	10	11	11	0.772382	0.473701	1.63053
P08133	8	7	23.2154	Annexin A6 OS=Homo sapiens GN=ANXA6 PE=1 SV=3 - [ANXA6_HUMAN]	2.73298e+06	2.62987e+06	2.32434e+06	1.29817e+06	2.94435e+06	2.62987e+06	2.07447e+06	409761	4	2	3	1	1.17581	2.02583	0.580409
Q13423	8	7	26.0608	NAD(P) transhydrogenase, mitochondrial OS=Homo sapiens GN=NNT PE=1 SV=3 - [NNTM_HUMAN]	5.30076e+06	5.43004e+06	4.57799e+06	4.59393e+06	5.71072e+06	5.43004e+06	4.08585e+06	1.45005e+06	3	6	5	6	1.15788	1.182	0.979591
P39748	8	7	24.8992	Flap endonuclease 1 OS=Homo sapiens GN=FEN1 PE=1 SV=1 - [FEN1_HUMAN]	8.02133e+06	7.92885e+06	7.67093e+06	7.60351e+06	8.6417e+06	7.92885e+06	6.84629e+06	2.40001e+06	5	4	3	2	1.04568	1.04279	1.00277
E7EW20	8	7	23.4073	Unconventional myosin-VI OS=Homo sapiens GN=MYO6 PE=4 SV=1 - [E7EW20_HUMAN]	5.17036e+06	4.81729e+06	3.64308e+06	4.94294e+06	5.57024e+06	4.81729e+06	3.25144e+06	1.56022e+06	1	2	2	3	1.41923	0.974579	1.45625
Q12874	8	7	21.8543	Splicing factor 3A subunit 3 OS=Homo sapiens GN=SF3A3 PE=1 SV=1 - [SF3A3_HUMAN]	4.35011e+06	3.30011e+06	3.11662e+06	1.97197e+06	4.68655e+06	3.30011e+06	2.78157e+06	622444	5	4	3	1	1.39578	1.67351	0.834044
O60832	8	7	21.1746	H/ACA ribonucleoprotein complex subunit 4 OS=Homo sapiens GN=DKC1 PE=1 SV=3 - [DKC1_HUMAN]	2.5315e+06	2.15562e+06	2.77662e+06	2.43875e+06	2.72729e+06	2.15562e+06	2.47812e+06	769780	4	3	3	2	0.911723	0.883903	1.03147
P63010	8	4	25.8783	AP-2 complex subunit beta OS=Homo sapiens GN=AP2B1 PE=1 SV=1 - [AP2B1_HUMAN]	3.47516e+06	3.47745e+06	3.26538e+06	3.08545e+06	3.74393e+06	3.47745e+06	2.91434e+06	973908	2	4	3	3	1.06424	1.12705	0.944275
O75146	8	5	18.472	Huntingtin-interacting protein 1-related protein OS=Homo sapiens GN=HIP1R PE=1 SV=2 - [HIP1R_HUMAN]	928304	928426	842152	1.03962e+06	1.0001e+06	928426	751619	328152	1	0	1	2	1.1023	0.893042	1.23432
P84077	8	3	31.8997	ADP-ribosylation factor 1 OS=Homo sapiens GN=ARF1 PE=1 SV=2 - [ARF1_HUMAN]	2.85029e+06	1.91129e+06	5.52844e+06	3.48126e+06	3.07073e+06	1.91129e+06	4.93412e+06	1.09884e+06	3	3	6	6	0.515569	0.549024	0.939065
Q99798	8	6	20.1679	Aconitate hydratase, mitochondrial OS=Homo sapiens GN=ACO2 PE=1 SV=2 - [ACON_HUMAN]	1.80745e+06	1.84218e+06	2.51859e+06	2.67996e+06	1.94724e+06	1.84218e+06	2.24784e+06	845917	1	4	3	1	0.717642	0.687391	1.04401
Q14847	8	7	23.4201	LIM and SH3 domain protein 1 OS=Homo sapiens GN=LASP1 PE=1 SV=2 - [LASP1_HUMAN]	4.79027e+06	4.79354e+06	6.58018e+06	8.68819e+06	5.16075e+06	4.79354e+06	5.8728e+06	2.74239e+06	5	5	6	4	0.727984	0.55173	1.31946
P26373	8	8	23.3064	60S ribosomal protein L13 OS=Homo sapiens GN=RPL13 PE=1 SV=4 - [RL13_HUMAN]	1.25626e+07	9.1302e+06	1.38159e+07	1.74965e+07	1.35342e+07	9.1302e+06	1.23306e+07	5.52269e+06	6	5	5	5	0.909291	0.52183	1.74251
P62424	8	8	25.7467	60S ribosomal protein L7a OS=Homo sapiens GN=RPL7A PE=1 SV=2 - [RL7A_HUMAN]	2.32318e+07	1.73645e+07	2.17627e+07	3.06265e+07	2.50286e+07	1.73645e+07	1.94232e+07	9.6671e+06	9	7	8	9	1.0675	0.566977	1.8828
P28288	8	6	21.7152	ATP-binding cassette sub-family D member 3 OS=Homo sapiens GN=ABCD3 PE=1 SV=1 - [ABCD3_HUMAN]	2.43444e+06	2.38778e+06	3.077e+06	2.85237e+06	2.62272e+06	2.38778e+06	2.74622e+06	900336	3	1	4	2	0.791174	0.837122	0.945112
P21397	8	5	18.3271	Amine oxidase [flavin-containing] A OS=Homo sapiens GN=MAOA PE=1 SV=1 - [AOFA_HUMAN]	2.04873e+06	1.99938e+06	2.29503e+06	1.99207e+06	2.20718e+06	1.99938e+06	2.04831e+06	628788	3	4	1	1	0.892684	1.00367	0.889422
P14550	8	5	22.5671	Alcohol dehydrogenase [NADP(+)] OS=Homo sapiens GN=AKR1A1 PE=1 SV=3 - [AK1A1_HUMAN]	4.00282e+06	3.3506e+06	5.11349e+06	4.83263e+06	4.3124e+06	3.3506e+06	4.56378e+06	1.5254e+06	3	4	5	3	0.782796	0.693327	1.12904
Q6IBS0	8	7	23.6248	Twinfilin-2 OS=Homo sapiens GN=TWF2 PE=1 SV=2 - [TWF2_HUMAN]	5.75185e+06	5.57414e+06	6.27465e+06	6.29896e+06	6.1967e+06	5.57414e+06	5.60011e+06	1.98824e+06	1	3	5	4	0.916681	0.88493	1.03588
P26358	8	8	20.5254	DNA (cytosine-5)-methyltransferase 1 OS=Homo sapiens GN=DNMT1 PE=1 SV=2 - [DNMT1_HUMAN]	1.49899e+06	1.639e+06	1.47234e+06	2.50927e+06	1.61492e+06	1.639e+06	1.31406e+06	792040	3	4	6	3	1.0181	0.653176	1.55868
O15371	8	7	20.9094	Eukaryotic translation initiation factor 3 subunit D OS=Homo sapiens GN=EIF3D PE=1 SV=1 - [EIF3D_HUMAN]	3.94785e+06	3.8303e+06	3.49482e+06	3.43018e+06	4.25317e+06	3.8303e+06	3.11912e+06	1.08272e+06	4	5	4	2	1.12963	1.11665	1.01162
P62241	8	5	34.9646	40S ribosomal protein S8 OS=Homo sapiens GN=RPS8 PE=1 SV=2 - [RS8_HUMAN]	1.79538e+07	1.25496e+07	1.58671e+07	2.44662e+07	1.93424e+07	1.25496e+07	1.41614e+07	7.72263e+06	7	6	4	5	1.13151	0.512936	2.20595
P47897	8	8	22.0351	Glutamine--tRNA ligase OS=Homo sapiens GN=QARS PE=1 SV=1 - [SYQ_HUMAN]	1.90724e+06	1.20756e+06	1.11818e+06	2.64216e+06	2.05474e+06	1.20756e+06	997971	833987	3	2	1	3	1.70567	0.457036	3.73202
P43304	8	7	17.9213	Glycerol-3-phosphate dehydrogenase, mitochondrial OS=Homo sapiens GN=GPD2 PE=1 SV=3 - [GPDM_HUMAN]	3.86441e+06	4.01222e+06	4.47117e+06	5.18687e+06	4.16329e+06	4.01222e+06	3.99051e+06	1.63721e+06	1	1	3	4	0.864296	0.773534	1.11733
Q6DD88	8	7	20.7539	Atlastin-3 OS=Homo sapiens GN=ATL3 PE=1 SV=1 - [ATLA3_HUMAN]	3.81281e+06	3.56894e+06	3.83398e+06	3.473e+06	4.10769e+06	3.56894e+06	3.42182e+06	1.09624e+06	2	5	4	1	0.994477	1.02762	0.967745
Q9H0A0	8	7	20.7383	N-acetyltransferase 10 OS=Homo sapiens GN=NAT10 PE=1 SV=2 - [NAT10_HUMAN]	1.81165e+06	2.43113e+06	2.33827e+06	2.77117e+06	1.95176e+06	2.43113e+06	2.0869e+06	874708	1	2	2	3	0.774781	0.877294	0.883148
P21399	8	5	24.5308	Cytoplasmic aconitate hydratase OS=Homo sapiens GN=ACO1 PE=1 SV=3 - [ACOC_HUMAN]	4.67631e+06	5.28932e+06	5.19036e+06	4.91786e+06	5.03797e+06	5.28932e+06	4.63239e+06	1.5523e+06	6	4	6	5	0.90096	1.07553	0.837688
P17612	8	6	15.4065	cAMP-dependent protein kinase catalytic subunit alpha OS=Homo sapiens GN=PRKACA PE=1 SV=2 - [KAPCA_HUMAN]	2.95612e+06	2.97518e+06	4.00927e+06	3.76662e+06	3.18475e+06	2.97518e+06	3.57826e+06	1.18892e+06	1	2	3	0	0.737322	0.78988	0.933461
Q14258	8	6	22.753	E3 ubiquitin/ISG15 ligase TRIM25 OS=Homo sapiens GN=TRIM25 PE=1 SV=2 - [TRI25_HUMAN]	2.40213e+06	3.17183e+06	3.61778e+06	4.88133e+06	2.58791e+06	3.17183e+06	3.22886e+06	1.54077e+06	2	2	2	3	0.663977	0.649787	1.02184
O00154	8	6	23.0848	Cytosolic acyl coenzyme A thioester hydrolase OS=Homo sapiens GN=ACOT7 PE=1 SV=3 - [BACH_HUMAN]	4.42008e+06	4.05661e+06	5.70924e+06	6.99546e+06	4.76192e+06	4.05661e+06	5.09548e+06	2.20808e+06	3	2	4	4	0.774197	0.579892	1.33507
P62987	8	8	29.7376	Ubiquitin-60S ribosomal protein L40 OS=Homo sapiens GN=UBA52 PE=1 SV=2 - [RL40_HUMAN]	5.92238e+07	5.0488e+07	6.33228e+07	8.93712e+07	6.38041e+07	5.0488e+07	5.65154e+07	2.82096e+07	24	17	18	15	0.935269	0.564924	1.65557
Q13557	8	6	22.4485	Calcium/calmodulin-dependent protein kinase type II subunit delta OS=Homo sapiens GN=CAMK2D PE=1 SV=3 - [KCC2D_HUMAN]	3.8775e+06	3.91731e+06	4.55743e+06	7.41889e+06	4.17738e+06	3.91731e+06	4.06749e+06	2.34174e+06	2	4	4	6	0.850809	0.528018	1.61132
P07954	8	8	24.3739	Fumarate hydratase, mitochondrial OS=Homo sapiens GN=FH PE=1 SV=3 - [FUMH_HUMAN]	8.10545e+06	7.99944e+06	1.20796e+07	1.12753e+07	8.73233e+06	7.99944e+06	1.0781e+07	3.559e+06	5	5	6	3	0.671003	0.709466	0.945787
P20042	8	7	19.5732	Eukaryotic translation initiation factor 2 subunit 2 OS=Homo sapiens GN=EIF2S2 PE=1 SV=2 - [IF2B_HUMAN]	1.54265e+06	2.09409e+06	2.85307e+06	4.21263e+06	1.66196e+06	2.09409e+06	2.54636e+06	1.3297e+06	1	1	3	3	0.540697	0.497097	1.08771
P46777	8	6	25.412	60S ribosomal protein L5 OS=Homo sapiens GN=RPL5 PE=1 SV=3 - [RL5_HUMAN]	3.94414e+06	3.78134e+06	4.40445e+06	4.72253e+06	4.24918e+06	3.78134e+06	3.93097e+06	1.49064e+06	6	3	4	2	0.89549	0.800702	1.11838
P15880	8	8	32.7539	40S ribosomal protein S2 OS=Homo sapiens GN=RPS2 PE=1 SV=2 - [RS2_HUMAN]	1.52256e+07	1.37255e+07	2.25937e+07	2.97088e+07	1.64032e+07	1.37255e+07	2.01648e+07	9.37745e+06	10	10	14	14	0.673888	0.462	1.45863
P62917	8	7	18.9235	60S ribosomal protein L8 OS=Homo sapiens GN=RPL8 PE=1 SV=2 - [RL8_HUMAN]	6.4538e+06	5.9389e+06	8.0125e+06	1.39522e+07	6.95294e+06	5.9389e+06	7.15114e+06	4.40395e+06	3	4	6	5	0.805466	0.425661	1.89227
P15121	8	5	21.8689	Aldose reductase OS=Homo sapiens GN=AKR1B1 PE=1 SV=3 - [ALDR_HUMAN]	6.19543e+06	5.99332e+06	8.62943e+06	6.60951e+06	6.67458e+06	5.99332e+06	7.70175e+06	2.08626e+06	3	3	4	3	0.717941	0.906773	0.791754
Q13151	8	7	33.6781	Heterogeneous nuclear ribonucleoprotein A0 OS=Homo sapiens GN=HNRNPA0 PE=1 SV=1 - [ROA0_HUMAN]	1.0101e+07	1.05636e+07	1.92323e+07	2.89129e+07	1.08822e+07	1.05636e+07	1.71648e+07	9.12623e+06	8	9	10	9	0.52521	0.36536	1.43751
Q9UBT2	8	8	25.7377	SUMO-activating enzyme subunit 2 OS=Homo sapiens GN=UBA2 PE=1 SV=2 - [SAE2_HUMAN]	2.49288e+06	3.02968e+06	4.9198e+06	5.20083e+06	2.68568e+06	3.02968e+06	4.39091e+06	1.64162e+06	2	3	5	3	0.506703	0.582537	0.86982
Q07955	7	4	19.9412	Serine/arginine-rich splicing factor 1 OS=Homo sapiens GN=SRSF1 PE=1 SV=2 - [SRSF1_HUMAN]	3.06649e+06	2.92749e+06	6.77905e+06	2.49638e+06	3.30365e+06	2.92749e+06	6.05028e+06	787972	2	2	3	1	0.452348	1.17269	0.385735
P98179	7	7	21.2515	Putative RNA-binding protein 3 OS=Homo sapiens GN=RBM3 PE=1 SV=1 - [RBM3_HUMAN]	6.3523e+06	6.21069e+06	1.57606e+07	6.8937e+06	6.84358e+06	6.21069e+06	1.40663e+07	2.17597e+06	5	4	7	3	0.403049	0.900921	0.447375
Q9NYF8	7	6	12.7899	Bcl-2-associated transcription factor 1 OS=Homo sapiens GN=BCLAF1 PE=1 SV=2 - [BCLF1_HUMAN]	3.36447e+06	3.10249e+06	1.47386e+06	1.41055e+06	3.62467e+06	3.10249e+06	1.31541e+06	445235	1	2	4	0	2.28276	2.19948	1.03786
Q6FI13	7	3	42.1565	Histone H2A type 2-A OS=Homo sapiens GN=HIST2H2AA3 PE=1 SV=3 - [H2A2A_HUMAN]	4.98422e+07	3.89654e+07	2.73558e+07	2.92153e+07	5.3697e+07	3.89654e+07	2.4415e+07	9.22166e+06	5	3	3	4	1.822	1.33373	1.36609
P17480	7	5	18.1422	Nucleolar transcription factor 1 OS=Homo sapiens GN=UBTF PE=1 SV=1 - [UBF1_HUMAN]	4.91778e+06	2.94665e+06	3.12597e+06	2.92772e+06	5.29812e+06	2.94665e+06	2.78992e+06	924121	4	3	3	1	1.5732	1.00647	1.5631
Q9UPN3	7	5	17.5388	Microtubule-actin cross-linking factor 1, isoforms 1/2/3/5 OS=Homo sapiens GN=MACF1 PE=1 SV=4 - [MACF1_HUMAN]	1.94514e+06	1.969e+06	821152	792898	2.09557e+06	1.969e+06	732876	250275	2	4	0	0	2.36879	2.48329	0.953892
Q14676	7	6	17.8949	Mediator of DNA damage checkpoint protein 1 OS=Homo sapiens GN=MDC1 PE=1 SV=3 - [MDC1_HUMAN]	2.54855e+06	2.68529e+06	1.32414e+06	3.04511e+06	2.74565e+06	2.68529e+06	1.18179e+06	961176	2	2	2	3	1.92468	0.881836	2.18258
P31942	7	5	21.4362	Heterogeneous nuclear ribonucleoprotein H3 OS=Homo sapiens GN=HNRNPH3 PE=1 SV=2 - [HNRH3_HUMAN]	1.14971e+07	8.74655e+06	1.32185e+07	1.33224e+07	1.23863e+07	8.74655e+06	1.17975e+07	4.20514e+06	4	5	5	6	0.869774	0.656532	1.3248
Q9Y224	7	6	23.6188	UPF0568 protein C14orf166 OS=Homo sapiens GN=C14orf166 PE=1 SV=1 - [CN166_HUMAN]	4.88334e+06	5.43734e+06	5.10788e+06	1.03201e+07	5.26101e+06	5.43734e+06	4.55877e+06	3.25749e+06	0	1	3	4	0.95604	0.526869	1.81457
Q00059	7	6	16.5997	Transcription factor A, mitochondrial OS=Homo sapiens GN=TFAM PE=1 SV=1 - [TFAM_HUMAN]	1.46699e+06	1.22861e+06	2.26839e+06	3.94117e+06	1.58044e+06	1.22861e+06	2.02453e+06	1.24401e+06	1	2	5	3	0.646708	0.311736	2.07454
Q07666	7	6	33.7261	KH domain-containing, RNA-binding, signal transduction-associated protein 1 OS=Homo sapiens GN=KHDRBS1 PE=1 SV=1 - [KHDR1_HUMAN]	9.72775e+06	1.16469e+07	1.52005e+07	1.75583e+07	1.04801e+07	1.16469e+07	1.35664e+07	5.5422e+06	5	5	8	8	0.639962	0.663326	0.964778
Q9BZ29	7	6	18.0031	Dedicator of cytokinesis protein 9 OS=Homo sapiens GN=DOCK9 PE=1 SV=2 - [DOCK9_HUMAN]	1.412e+06	1.51333e+06	1.07056e+06	2.29335e+06	1.52121e+06	1.51333e+06	955472	723886	2	3	1	1	1.31894	0.659878	1.99876
Q96AG4	7	6	25.2419	Leucine-rich repeat-containing protein 59 OS=Homo sapiens GN=LRRC59 PE=1 SV=1 - [LRC59_HUMAN]	4.26046e+06	4.20693e+06	5.42183e+06	5.52646e+06	4.58996e+06	4.20693e+06	4.83897e+06	1.7444e+06	3	3	3	4	0.785797	0.761235	1.03227
O60306	7	6	25.5706	Intron-binding protein aquarius OS=Homo sapiens GN=AQR PE=1 SV=4 - [AQR_HUMAN]	2.25161e+06	2.48537e+06	1.86215e+06	1.93448e+06	2.42575e+06	2.48537e+06	1.66197e+06	610610	2	4	1	0	1.20915	1.28477	0.941136
P09543	7	7	19.6983	2',3'-cyclic-nucleotide 3'-phosphodiesterase OS=Homo sapiens GN=CNP PE=1 SV=2 - [CN37_HUMAN]	7.78494e+06	6.6177e+06	7.6341e+06	6.30067e+06	8.38702e+06	6.6177e+06	6.81342e+06	1.98878e+06	4	4	4	5	1.01976	1.05032	0.970906
Q8NBS9	7	4	22.7005	Thioredoxin domain-containing protein 5 OS=Homo sapiens GN=TXNDC5 PE=1 SV=2 - [TXND5_HUMAN]	1.99459e+07	1.5925e+07	9.48291e+06	8.88484e+06	2.14886e+07	1.5925e+07	8.46348e+06	2.80446e+06	3	5	2	1	2.10336	1.79238	1.1735
P48047	7	7	15.352	ATP synthase subunit O, mitochondrial OS=Homo sapiens GN=ATP5O PE=1 SV=1 - [ATPO_HUMAN]	2.45847e+06	2.08245e+06	4.48333e+06	4.82686e+06	2.64861e+06	2.08245e+06	4.00136e+06	1.52357e+06	0	0	4	3	0.548359	0.43143	1.27103
P04637	7	5	21.4953	Cellular tumor antigen p53 OS=Homo sapiens GN=TP53 PE=1 SV=4 - [P53_HUMAN]	4.84306e+06	3.92343e+06	3.88402e+06	5.03003e+06	5.21762e+06	3.92343e+06	3.46648e+06	1.58771e+06	3	3	3	3	1.24692	0.780001	1.59861
P17655	7	6	17.9751	Calpain-2 catalytic subunit OS=Homo sapiens GN=CAPN2 PE=1 SV=6 - [CAN2_HUMAN]	5.50241e+06	4.97289e+06	4.66719e+06	3.74746e+06	5.92797e+06	4.97289e+06	4.16545e+06	1.18287e+06	3	3	3	3	1.17896	1.327	0.888436
Q13148	7	7	22.0233	TAR DNA-binding protein 43 OS=Homo sapiens GN=TARDBP PE=1 SV=1 - [TADBP_HUMAN]	6.22307e+06	5.57515e+06	7.82521e+06	7.3472e+06	6.70436e+06	5.57515e+06	6.98398e+06	2.31911e+06	5	6	6	5	0.795259	0.758813	1.04803
P68400	7	7	20.6261	Casein kinase II subunit alpha OS=Homo sapiens GN=CSNK2A1 PE=1 SV=1 - [CSK21_HUMAN]	6.89586e+06	5.97326e+06	6.45548e+06	6.59875e+06	7.42919e+06	5.97326e+06	5.7615e+06	2.08286e+06	5	5	5	6	1.06822	0.905212	1.18007
P13804	7	6	24.5942	Electron transfer flavoprotein subunit alpha, mitochondrial OS=Homo sapiens GN=ETFA PE=1 SV=1 - [ETFA_HUMAN]	3.95259e+06	3.15371e+06	5.10009e+06	4.17705e+06	4.25828e+06	3.15371e+06	4.55182e+06	1.31846e+06	2	2	5	3	0.775005	0.755009	1.02648
P62826	7	6	25.019	GTP-binding nuclear protein Ran OS=Homo sapiens GN=RAN PE=1 SV=3 - [RAN_HUMAN]	2.34975e+07	1.69839e+07	2.29418e+07	2.14698e+07	2.53148e+07	1.69839e+07	2.04755e+07	6.77685e+06	10	8	9	7	1.02422	0.791061	1.29474
P32969	7	7	28.4126	60S ribosomal protein L9 OS=Homo sapiens GN=RPL9 PE=1 SV=1 - [RL9_HUMAN]	1.24324e+07	9.76294e+06	1.59167e+07	1.74465e+07	1.3394e+07	9.76294e+06	1.42057e+07	5.5069e+06	4	4	6	7	0.781093	0.559593	1.39582
P46778	7	6	22.8921	60S ribosomal protein L21 OS=Homo sapiens GN=RPL21 PE=1 SV=2 - [RL21_HUMAN]	1.19554e+07	9.79558e+06	1.31635e+07	1.54846e+07	1.28801e+07	9.79558e+06	1.17484e+07	4.88765e+06	5	4	5	5	0.908228	0.6326	1.43571
P18754	7	6	17.5644	Regulator of chromosome condensation OS=Homo sapiens GN=RCC1 PE=1 SV=1 - [RCC1_HUMAN]	2.45743e+06	2.51982e+06	3.37754e+06	4.70544e+06	2.64749e+06	2.51982e+06	3.01445e+06	1.48525e+06	3	3	1	1	0.72758	0.535513	1.35866
Q9NR12	7	7	15.2863	PDZ and LIM domain protein 7 OS=Homo sapiens GN=PDLIM7 PE=1 SV=1 - [PDLI7_HUMAN]	2.5774e+06	2.33297e+06	3.55531e+06	4.38518e+06	2.77674e+06	2.33297e+06	3.1731e+06	1.38416e+06	2	2	2	2	0.724945	0.532014	1.36264
Q14974	7	6	16.7102	Importin subunit beta-1 OS=Homo sapiens GN=KPNB1 PE=1 SV=2 - [IMB1_HUMAN]	7.51594e+06	7.30384e+06	5.56163e+06	5.20225e+06	8.09722e+06	7.30384e+06	4.96374e+06	1.64206e+06	4	3	6	2	1.35139	1.40398	0.962544
Q12931	7	5	22.1887	Heat shock protein 75 kDa, mitochondrial OS=Homo sapiens GN=TRAP1 PE=1 SV=3 - [TRAP1_HUMAN]	1.83055e+06	1.59472e+06	1.58908e+06	1.74266e+06	1.97212e+06	1.59472e+06	1.41825e+06	550063	2	2	4	1	1.15195	0.915107	1.25882
O00203	7	6	18.3711	AP-3 complex subunit beta-1 OS=Homo sapiens GN=AP3B1 PE=1 SV=3 - [AP3B1_HUMAN]	2.08498e+06	2.15486e+06	2.04302e+06	2.26484e+06	2.24623e+06	2.15486e+06	1.82339e+06	714885	2	2	3	4	1.02054	0.951443	1.07262
P40937	7	6	15.5577	Replication factor C subunit 5 OS=Homo sapiens GN=RFC5 PE=1 SV=1 - [RFC5_HUMAN]	2.04787e+06	1.71747e+06	2.32851e+06	2.65166e+06	2.20625e+06	1.71747e+06	2.07819e+06	836984	1	1	0	0	0.879477	0.647695	1.35786
P18031	7	6	19.5465	Tyrosine-protein phosphatase non-receptor type 1 OS=Homo sapiens GN=PTPN1 PE=1 SV=1 - [PTN1_HUMAN]	2.60703e+06	2.25766e+06	2.86237e+06	2.95503e+06	2.80866e+06	2.25766e+06	2.55466e+06	932741	3	3	3	2	0.910795	0.764008	1.19213
P17812	7	6	20.3614	CTP synthase 1 OS=Homo sapiens GN=CTPS1 PE=1 SV=2 - [PYRG1_HUMAN]	3.71163e+06	3.74381e+06	4.09894e+06	3.88733e+06	3.99868e+06	3.74381e+06	3.65829e+06	1.22702e+06	4	5	4	5	0.90551	0.96308	0.940222
P61158	7	5	16.9643	Actin-related protein 3 OS=Homo sapiens GN=ACTR3 PE=1 SV=3 - [ARP3_HUMAN]	4.63109e+06	4.34613e+06	4.53423e+06	3.55832e+06	4.98926e+06	4.34613e+06	4.04679e+06	1.12317e+06	3	4	4	3	1.02136	1.2214	0.836223
P29590	7	6	24.5843	Protein PML OS=Homo sapiens GN=PML PE=1 SV=3 - [PML_HUMAN]	3.94701e+06	4.23312e+06	4.4399e+06	5.99823e+06	4.25227e+06	4.23312e+06	3.9626e+06	1.89331e+06	3	3	3	2	0.888986	0.705728	1.25967
P62277	7	7	25.1597	40S ribosomal protein S13 OS=Homo sapiens GN=RPS13 PE=1 SV=2 - [RS13_HUMAN]	9.35777e+06	7.50686e+06	1.31285e+07	1.76356e+07	1.00815e+07	7.50686e+06	1.17172e+07	5.56658e+06	5	7	4	6	0.712783	0.425666	1.67451
P60981	7	6	21.3692	Destrin OS=Homo sapiens GN=DSTN PE=1 SV=3 - [DEST_HUMAN]	4.45434e+06	3.18658e+06	6.67969e+06	5.90794e+06	4.79884e+06	3.18658e+06	5.96161e+06	1.86481e+06	4	4	7	4	0.666849	0.539372	1.23634
P35998	7	5	14.3924	26S protease regulatory subunit 7 OS=Homo sapiens GN=PSMC2 PE=1 SV=3 - [PRS7_HUMAN]	2.60409e+06	3.11567e+06	3.42454e+06	2.46883e+06	2.80549e+06	3.11567e+06	3.0564e+06	779276	1	3	3	1	0.76042	1.262	0.602552
P35232	7	6	26.5817	Prohibitin OS=Homo sapiens GN=PHB PE=1 SV=1 - [PHB_HUMAN]	4.22615e+06	3.74416e+06	5.28532e+06	5.18683e+06	4.553e+06	3.74416e+06	4.71714e+06	1.6372e+06	3	4	4	4	0.799601	0.72186	1.1077
Q07020	7	3	18.9528	60S ribosomal protein L18 OS=Homo sapiens GN=RPL18 PE=1 SV=2 - [RL18_HUMAN]	2.48871e+06	1.94027e+06	3.32139e+06	4.78738e+06	2.68118e+06	1.94027e+06	2.96433e+06	1.51112e+06	2	2	2	2	0.749296	0.405288	1.8488
P62906	7	5	17.4753	60S ribosomal protein L10a OS=Homo sapiens GN=RPL10A PE=1 SV=2 - [RL10A_HUMAN]	8.18273e+06	6.21546e+06	8.76569e+06	1.35342e+07	8.81558e+06	6.21546e+06	7.82335e+06	4.27201e+06	2	2	1	5	0.933495	0.45924	2.0327
Q16658	7	7	25.2875	Fascin OS=Homo sapiens GN=FSCN1 PE=1 SV=3 - [FSCN1_HUMAN]	2.06037e+06	2.23456e+06	2.47862e+06	2.24621e+06	2.21972e+06	2.23456e+06	2.21216e+06	709005	3	3	2	2	0.831256	0.994817	0.835587
O60610	7	6	21.2749	Protein diaphanous homolog 1 OS=Homo sapiens GN=DIAPH1 PE=1 SV=2 - [DIAP1_HUMAN]	1.69819e+06	1.90021e+06	1.71312e+06	2.41776e+06	1.82953e+06	1.90021e+06	1.52896e+06	763155	3	2	2	2	0.991284	0.785939	1.26127
P29728	7	4	18.958	2'-5'-oligoadenylate synthase 2 OS=Homo sapiens GN=OAS2 PE=1 SV=3 - [OAS2_HUMAN]	2.97855e+06	2.83437e+06	4.39145e+06	7.16653e+06	3.20891e+06	2.83437e+06	3.91936e+06	2.26208e+06	0	1	0	3	0.678261	0.395501	1.71494
P11177	7	7	21.9079	Pyruvate dehydrogenase E1 component subunit beta, mitochondrial OS=Homo sapiens GN=PDHB PE=1 SV=3 - [ODPB_HUMAN]	5.78789e+06	6.63172e+06	8.6806e+06	1.18106e+07	6.23552e+06	6.63172e+06	7.74741e+06	3.72795e+06	4	5	5	5	0.666762	0.561508	1.18745
P11413	7	7	17.1755	Glucose-6-phosphate 1-dehydrogenase OS=Homo sapiens GN=G6PD PE=1 SV=4 - [G6PD_HUMAN]	6.8319e+06	6.97738e+06	7.21342e+06	7.76863e+06	7.36028e+06	6.97738e+06	6.43796e+06	2.45213e+06	3	4	6	1	0.94711	0.898148	1.05451
P26639	7	5	16.2556	Threonine--tRNA ligase, cytoplasmic OS=Homo sapiens GN=TARS PE=1 SV=3 - [SYTC_HUMAN]	2.42559e+06	2.57884e+06	2.30555e+06	1.81906e+06	2.61319e+06	2.57884e+06	2.0577e+06	574177	3	2	1	1	1.05207	1.41768	0.742107
P62244	7	4	20.879	40S ribosomal protein S15a OS=Homo sapiens GN=RPS15A PE=1 SV=2 - [RS15A_HUMAN]	2.41464e+06	1.80015e+06	4.35789e+06	5.23183e+06	2.60138e+06	1.80015e+06	3.88941e+06	1.6514e+06	3	2	5	4	0.554084	0.344076	1.61035
P62280	7	4	13.3278	40S ribosomal protein S11 OS=Homo sapiens GN=RPS11 PE=1 SV=3 - [RS11_HUMAN]	2.32186e+06	2.03858e+06	4.4862e+06	6.08789e+06	2.50143e+06	2.03858e+06	4.00392e+06	1.92161e+06	2	2	4	2	0.517555	0.334858	1.5456
P62829	7	6	17.458	60S ribosomal protein L23 OS=Homo sapiens GN=RPL23 PE=1 SV=1 - [RL23_HUMAN]	2.32781e+06	1.78924e+06	4.81453e+06	7.1215e+06	2.50784e+06	1.78924e+06	4.29696e+06	2.24787e+06	1	1	5	3	0.483496	0.251245	1.9244
Q9Y696	7	3	21.3976	Chloride intracellular channel protein 4 OS=Homo sapiens GN=CLIC4 PE=1 SV=4 - [CLIC4_HUMAN]	2.41958e+06	1.98105e+06	3.02545e+06	3.34017e+06	2.60671e+06	1.98105e+06	2.70021e+06	1.05431e+06	3	3	5	2	0.799743	0.593099	1.34842
P09914	7	6	15.7937	Interferon-induced protein with tetratricopeptide repeats 1 OS=Homo sapiens GN=IFIT1 PE=1 SV=2 - [IFIT1_HUMAN]	1.21311e+06	1.39143e+06	2.2555e+06	2.80419e+06	1.30693e+06	1.39143e+06	2.01303e+06	885131	3	2	1	3	0.537846	0.496197	1.08394
O95810	7	4	19.379	Serum deprivation-response protein OS=Homo sapiens GN=SDPR PE=1 SV=3 - [SDPR_HUMAN]	1.56253e+06	2.61054e+06	3.88141e+06	4.69015e+06	1.68338e+06	2.61054e+06	3.46415e+06	1.48042e+06	0	3	2	4	0.402568	0.5566	0.723263
P35637	6	5	27.1992	RNA-binding protein FUS OS=Homo sapiens GN=FUS PE=1 SV=1 - [FUS_HUMAN]	685676	1.37197e+06	1.77519e+06	2.75465e+06	738706	1.37197e+06	1.58435e+06	869493	0	0	0	0	0.386256	0.498056	0.775526
Q9Y4K0	6	3	14.2759	Lysyl oxidase homolog 2 OS=Homo sapiens GN=LOXL2 PE=1 SV=1 - [LOXL2_HUMAN]	2.42744e+06	1.82695e+06	2.32058e+06	1.21167e+06	2.61518e+06	1.82695e+06	2.07111e+06	382457	2	1	2	1	1.04605	1.5078	0.693759
O00468	6	5	14.005	Agrin OS=Homo sapiens GN=AGRN PE=1 SV=4 - [AGRIN_HUMAN]	2.22338e+06	1.90002e+06	1.63967e+06	1.99665e+06	2.39534e+06	1.90002e+06	1.4634e+06	630233	1	2	2	1	1.356	0.951606	1.42495
Q8WXX5	6	5	20.8394	DnaJ homolog subfamily C member 9 OS=Homo sapiens GN=DNAJC9 PE=1 SV=1 - [DNJC9_HUMAN]	9.82609e+06	8.74782e+06	8.85275e+06	9.39924e+06	1.0586e+07	8.74782e+06	7.90106e+06	2.96683e+06	3	2	3	2	1.10995	0.930694	1.1926
Q9UQ80	6	5	16.0306	Proliferation-associated protein 2G4 OS=Homo sapiens GN=PA2G4 PE=1 SV=3 - [PA2G4_HUMAN]	3.05293e+06	2.96646e+06	3.17145e+06	3.31206e+06	3.28905e+06	2.96646e+06	2.83051e+06	1.04544e+06	3	4	3	2	0.962631	0.895655	1.07478
P57740	6	4	14.1182	Nuclear pore complex protein Nup107 OS=Homo sapiens GN=NUP107 PE=1 SV=1 - [NU107_HUMAN]	1.56169e+06	1.36981e+06	1.31769e+06	843998	1.68247e+06	1.36981e+06	1.17603e+06	266404	2	3	1	1	1.18517	1.62301	0.730232
Q8N3U4	6	3	14.3009	Cohesin subunit SA-2 OS=Homo sapiens GN=STAG2 PE=1 SV=3 - [STAG2_HUMAN]	1.81743e+06	1.90065e+06	1.44175e+06	1.31284e+06	1.95799e+06	1.90065e+06	1.28676e+06	414393	1	0	2	1	1.26057	1.44774	0.870717
P55209	6	5	16.0522	Nucleosome assembly protein 1-like 1 OS=Homo sapiens GN=NAP1L1 PE=1 SV=1 - [NP1L1_HUMAN]	1.16809e+07	8.34906e+06	5.42135e+06	3.07985e+06	1.25843e+07	8.34906e+06	4.83854e+06	972140	4	4	1	1	2.15461	2.71086	0.794804
P05556	6	5	17.2658	Integrin beta-1 OS=Homo sapiens GN=ITGB1 PE=1 SV=2 - [ITB1_HUMAN]	3.05734e+06	2.09548e+06	1.30435e+06	866718	3.2938e+06	2.09548e+06	1.16413e+06	273575	5	2	1	1	2.34395	2.41772	0.969487
Q86V81	6	4	22.3101	THO complex subunit 4 OS=Homo sapiens GN=ALYREF PE=1 SV=3 - [THOC4_HUMAN]	5.01994e+06	3.55697e+06	5.15883e+06	9.9322e+06	5.40818e+06	3.55697e+06	4.60424e+06	3.13505e+06	3	2	4	5	0.973077	0.358125	2.71715
Q9UKV3	6	6	13.383	Apoptotic chromatin condensation inducer in the nucleus OS=Homo sapiens GN=ACIN1 PE=1 SV=2 - [ACINU_HUMAN]	854162	1.04979e+06	951520	1.09373e+06	920223	1.04979e+06	849230	345230	0	1	0	2	0.897682	0.959828	0.935253
Q9P2K5	6	5	14.8773	Myelin expression factor 2 OS=Homo sapiens GN=MYEF2 PE=1 SV=3 - [MYEF2_HUMAN]	1.09878e+06	794896	1.25015e+06	1.24841e+06	1.18376e+06	794896	1.11576e+06	394056	1	1	1	3	0.878919	0.636726	1.38037
P06396	6	3	16.36	Gelsolin OS=Homo sapiens GN=GSN PE=1 SV=1 - [GELS_HUMAN]	661424	604679	833197	1.31949e+06	712578	604679	743626	416490	0	0	1	1	0.793839	0.458268	1.73226
Q6P2E9	6	4	20.2003	Enhancer of mRNA-decapping protein 4 OS=Homo sapiens GN=EDC4 PE=1 SV=1 - [EDC4_HUMAN]	1.90554e+06	1.81557e+06	1.35431e+06	2.26985e+06	2.05291e+06	1.81557e+06	1.20872e+06	716468	3	3	2	1	1.40701	0.799863	1.75907
Q92621	6	5	13.8474	Nuclear pore complex protein Nup205 OS=Homo sapiens GN=NUP205 PE=1 SV=3 - [NU205_HUMAN]	507466	531178	396733	325241	546713	531178	354084	102661	2	3	2	0	1.27911	1.63318	0.783202
P46977	6	5	16.4245	Dolichyl-diphosphooligosaccharide--protein glycosyltransferase subunit STT3A OS=Homo sapiens GN=STT3A PE=1 SV=2 - [STT3A_HUMAN]	3.58492e+06	2.75436e+06	2.13275e+06	1.74632e+06	3.86217e+06	2.75436e+06	1.90347e+06	551219	4	4	3	2	1.68089	1.57723	1.06572
Q13347	6	6	15.2219	Eukaryotic translation initiation factor 3 subunit I OS=Homo sapiens GN=EIF3I PE=1 SV=1 - [EIF3I_HUMAN]	1.92492e+06	1.75566e+06	1.6564e+06	1.03248e+06	2.07379e+06	1.75566e+06	1.47833e+06	325897	5	3	4	1	1.16211	1.70043	0.683421
O43290	6	6	17.6027	U4/U6.U5 tri-snRNP-associated protein 1 OS=Homo sapiens GN=SART1 PE=1 SV=1 - [SNUT1_HUMAN]	1.54684e+06	1.70461e+06	1.80894e+06	1.71592e+06	1.66648e+06	1.70461e+06	1.61448e+06	541622	1	2	4	3	0.855111	0.993408	0.860785
Q15046	6	6	12.8872	Lysine--tRNA ligase OS=Homo sapiens GN=KARS PE=1 SV=3 - [SYK_HUMAN]	1.32236e+06	1.53602e+06	2.87038e+06	2.57115e+06	1.42463e+06	1.53602e+06	2.56181e+06	811571	1	1	4	2	0.460692	0.597407	0.771153
Q12769	6	6	23.3711	Nuclear pore complex protein Nup160 OS=Homo sapiens GN=NUP160 PE=1 SV=3 - [NU160_HUMAN]	3.73552e+06	3.9407e+06	3.86074e+06	2.72679e+06	4.02442e+06	3.9407e+06	3.44571e+06	860697	6	8	6	4	0.967564	1.44518	0.66951
Q9Y2X7	6	6	10.6761	ARF GTPase-activating protein GIT1 OS=Homo sapiens GN=GIT1 PE=1 SV=2 - [GIT1_HUMAN]	1.07711e+06	1.19589e+06	1.45353e+06	1.01033e+06	1.16041e+06	1.19589e+06	1.29727e+06	318905	2	0	3	0	0.741032	1.18366	0.626049
Q96P70	6	4	15.6887	Importin-9 OS=Homo sapiens GN=IPO9 PE=1 SV=3 - [IPO9_HUMAN]	3.88338e+06	3.83338e+06	3.34133e+06	2.42589e+06	4.18372e+06	3.83338e+06	2.98213e+06	765720	2	4	2	1	1.16223	1.5802	0.735496
P42285	6	6	15.8594	Superkiller viralicidic activity 2-like 2 OS=Homo sapiens GN=SKIV2L2 PE=1 SV=3 - [SK2L2_HUMAN]	1.21262e+06	1.34676e+06	1.28845e+06	957070	1.3064e+06	1.34676e+06	1.14994e+06	302095	2	5	3	2	0.941143	1.40717	0.668821
P26640	6	5	17.3202	Valine--tRNA ligase OS=Homo sapiens GN=VARS PE=1 SV=4 - [SYVC_HUMAN]	3.67396e+06	3.21038e+06	2.56381e+06	2.16536e+06	3.9581e+06	3.21038e+06	2.28819e+06	683485	3	5	3	3	1.43301	1.48261	0.966544
P00558	6	3	20.2279	Phosphoglycerate kinase 1 OS=Homo sapiens GN=PGK1 PE=1 SV=3 - [PGK1_HUMAN]	6.10761e+06	4.0571e+06	4.17647e+06	3.19998e+06	6.57997e+06	4.0571e+06	3.72749e+06	1.01006e+06	5	3	2	1	1.46238	1.26785	1.15343
Q9Y4L1	6	6	21.2815	Hypoxia up-regulated protein 1 OS=Homo sapiens GN=HYOU1 PE=1 SV=1 - [HYOU1_HUMAN]	4.65755e+06	4.17875e+06	3.12176e+06	3.34682e+06	5.01777e+06	4.17875e+06	2.78616e+06	1.05641e+06	3	5	2	3	1.49196	1.24857	1.19494
Q53EL6	6	5	17.5832	Programmed cell death protein 4 OS=Homo sapiens GN=PDCD4 PE=1 SV=2 - [PDCD4_HUMAN]	7.52321e+06	5.93654e+06	5.09183e+06	4.50463e+06	8.10505e+06	5.93654e+06	4.54444e+06	1.42187e+06	4	2	3	0	1.47751	1.31787	1.12113
Q16795	6	5	15.1228	NADH dehydrogenase [ubiquinone] 1 alpha subcomplex subunit 9, mitochondrial OS=Homo sapiens GN=NDUFA9 PE=1 SV=2 - [NDUA9_HUMAN]	2.63741e+06	1.89055e+06	3.68813e+06	3.89448e+06	2.84139e+06	1.89055e+06	3.29165e+06	1.22928e+06	2	1	4	4	0.715108	0.485443	1.4731
Q08J23	6	5	17.1431	tRNA (cytosine(34)-C(5))-methyltransferase OS=Homo sapiens GN=NSUN2 PE=1 SV=2 - [NSUN2_HUMAN]	2.78166e+06	2.8266e+06	2.95423e+06	3.44246e+06	2.99679e+06	2.8266e+06	2.63664e+06	1.0866e+06	1	3	1	3	0.941585	0.821099	1.14674
Q02218	6	5	15.7771	2-oxoglutarate dehydrogenase, mitochondrial OS=Homo sapiens GN=OGDH PE=1 SV=3 - [ODO1_HUMAN]	3.6712e+06	3.76333e+06	3.96984e+06	4.02591e+06	3.95512e+06	3.76333e+06	3.54307e+06	1.27076e+06	5	5	6	4	0.924772	0.934779	0.989295
O14979	6	5	15.4677	Heterogeneous nuclear ribonucleoprotein D-like OS=Homo sapiens GN=HNRPDL PE=1 SV=3 - [HNRDL_HUMAN]	1.8214e+06	1.87256e+06	2.91443e+06	3.68332e+06	1.96227e+06	1.87256e+06	2.60112e+06	1.16262e+06	0	0	2	2	0.62496	0.508388	1.2293
P08865	6	6	19.0345	40S ribosomal protein SA OS=Homo sapiens GN=RPSA PE=1 SV=4 - [RSSA_HUMAN]	1.08627e+07	9.95185e+06	1.24414e+07	1.19784e+07	1.17029e+07	9.95185e+06	1.11039e+07	3.78091e+06	5	3	4	2	0.873113	0.830819	1.05091
Q99986	6	5	17.0665	Serine/threonine-protein kinase VRK1 OS=Homo sapiens GN=VRK1 PE=1 SV=1 - [VRK1_HUMAN]	1.05521e+06	958964	1.42753e+06	2.02411e+06	1.13682e+06	958964	1.27406e+06	638900	0	0	4	4	0.739186	0.473772	1.56022
P28340	6	3	15.0465	DNA polymerase delta catalytic subunit OS=Homo sapiens GN=POLD1 PE=1 SV=2 - [DPOD1_HUMAN]	853885	961825	946371	1.48992e+06	919924	961825	844634	470286	1	1	0	1	0.902273	0.645555	1.39767
P62847	6	3	17.2227	40S ribosomal protein S24 OS=Homo sapiens GN=RPS24 PE=1 SV=1 - [RS24_HUMAN]	7.14705e+06	5.63222e+06	1.00612e+07	1.20948e+07	7.6998e+06	5.63222e+06	8.97959e+06	3.81768e+06	3	3	4	3	0.710358	0.465671	1.52545
Q53GQ0	6	5	15.4321	Estradiol 17-beta-dehydrogenase 12 OS=Homo sapiens GN=HSD17B12 PE=1 SV=2 - [DHB12_HUMAN]	4.26613e+06	4.29106e+06	6.12914e+06	6.57071e+06	4.59607e+06	4.29106e+06	5.47025e+06	2.07401e+06	3	2	4	3	0.69604	0.653059	1.06581
P78371	6	5	19.1708	T-complex protein 1 subunit beta OS=Homo sapiens GN=CCT2 PE=1 SV=4 - [TCPB_HUMAN]	4.08479e+06	3.31787e+06	2.89515e+06	3.12512e+06	4.40071e+06	3.31787e+06	2.58392e+06	986430	5	2	2	1	1.41091	1.06168	1.32894
Q15418	6	6	10.831	Ribosomal protein S6 kinase alpha-1 OS=Homo sapiens GN=RPS6KA1 PE=1 SV=2 - [KS6A1_HUMAN]	1.36737e+06	1.59044e+06	1.80624e+06	2.15367e+06	1.47312e+06	1.59044e+06	1.61206e+06	679795	1	3	3	2	0.757024	0.738479	1.02511
P22102	6	6	13.6029	Trifunctional purine biosynthetic protein adenosine-3 OS=Homo sapiens GN=GART PE=1 SV=1 - [PUR2_HUMAN]	4.7e+06	5.01176e+06	5.58636e+06	6.27032e+06	5.06349e+06	5.01176e+06	4.98582e+06	1.9792e+06	3	4	4	4	0.841334	0.799284	1.05261
P27635	6	6	24.9953	60S ribosomal protein L10 OS=Homo sapiens GN=RPL10 PE=1 SV=4 - [RL10_HUMAN]	4.10673e+06	3.37431e+06	5.64721e+06	7.75672e+06	4.42435e+06	3.37431e+06	5.04012e+06	2.44837e+06	6	5	7	6	0.727215	0.435017	1.67169
P17980	6	5	17.5395	26S protease regulatory subunit 6A OS=Homo sapiens GN=PSMC3 PE=1 SV=3 - [PRS6A_HUMAN]	6.46888e+06	6.31318e+06	6.53797e+06	7.09105e+06	6.96918e+06	6.31318e+06	5.83512e+06	2.23826e+06	2	3	3	2	0.989433	0.890302	1.11135
O95747	6	6	20.5996	Serine/threonine-protein kinase OSR1 OS=Homo sapiens GN=OXSR1 PE=1 SV=1 - [OXSR1_HUMAN]	2.25655e+06	2.54769e+06	3.77099e+06	2.90275e+06	2.43107e+06	2.54769e+06	3.3656e+06	916240	3	3	6	2	0.598397	0.877681	0.681793
Q16850	6	5	20.2357	Lanosterol 14-alpha demethylase OS=Homo sapiens GN=CYP51A1 PE=1 SV=3 - [CP51A_HUMAN]	2.4395e+06	2.44456e+06	3.08836e+06	2.97783e+06	2.62817e+06	2.44456e+06	2.75635e+06	939938	1	2	5	5	0.789902	0.820919	0.962217
P24539	6	5	15.8505	ATP synthase subunit b, mitochondrial OS=Homo sapiens GN=ATP5F1 PE=1 SV=2 - [AT5F1_HUMAN]	1.82913e+06	1.41421e+06	3.14143e+06	2.20773e+06	1.9706e+06	1.41421e+06	2.80372e+06	696859	1	2	4	2	0.582261	0.640572	0.908971
P62195	6	4	17.8211	26S protease regulatory subunit 8 OS=Homo sapiens GN=PSMC5 PE=1 SV=1 - [PRS8_HUMAN]	2.96163e+06	2.52206e+06	3.13615e+06	3.44191e+06	3.19068e+06	2.52206e+06	2.79901e+06	1.08642e+06	2	1	1	3	0.944351	0.732749	1.28878
P43034	6	4	18.8721	Platelet-activating factor acetylhydrolase IB subunit alpha OS=Homo sapiens GN=PAFAH1B1 PE=1 SV=2 - [LIS1_HUMAN]	1.64496e+06	2.0957e+06	2.8785e+06	2.44568e+06	1.77219e+06	2.0957e+06	2.56906e+06	771968	0	4	4	1	0.571465	0.856897	0.6669
O00303	6	5	16.8835	Eukaryotic translation initiation factor 3 subunit F OS=Homo sapiens GN=EIF3F PE=1 SV=1 - [EIF3F_HUMAN]	2.37001e+06	2.43397e+06	2.15614e+06	2.32344e+06	2.5533e+06	2.43397e+06	1.92435e+06	733384	3	4	5	2	1.09919	1.04757	1.04928
O00429	6	6	19.2645	Dynamin-1-like protein OS=Homo sapiens GN=DNM1L PE=1 SV=2 - [DNM1L_HUMAN]	5.01485e+06	5.40045e+06	5.41738e+06	4.83746e+06	5.4027e+06	5.40045e+06	4.835e+06	1.52692e+06	3	3	4	1	0.925697	1.11638	0.829195
P31689	6	6	24.6092	DnaJ homolog subfamily A member 1 OS=Homo sapiens GN=DNAJA1 PE=1 SV=2 - [DNJA1_HUMAN]	3.9032e+06	3.39837e+06	5.79898e+06	7.06496e+06	4.20507e+06	3.39837e+06	5.17557e+06	2.23002e+06	2	3	3	4	0.673084	0.481017	1.39929
Q9ULV4	6	6	19.5912	Coronin-1C OS=Homo sapiens GN=CORO1C PE=1 SV=1 - [COR1C_HUMAN]	1.61235e+07	1.82136e+07	1.81867e+07	2.17956e+07	1.73705e+07	1.82136e+07	1.62315e+07	6.87968e+06	5	5	4	6	0.886558	0.835654	1.06092
P10155	6	6	17.9191	60 kDa SS-A/Ro ribonucleoprotein OS=Homo sapiens GN=TROVE2 PE=1 SV=2 - [RO60_HUMAN]	3.37966e+06	4.00901e+06	3.83707e+06	4.4523e+06	3.64104e+06	4.00901e+06	3.42458e+06	1.40535e+06	1	5	5	3	0.880791	0.900435	0.978184
Q92522	6	5	17.3536	Histone H1x OS=Homo sapiens GN=H1FX PE=1 SV=1 - [H1X_HUMAN]	6.21611e+06	5.72922e+06	7.80781e+06	1.28478e+07	6.69686e+06	5.72922e+06	6.96845e+06	4.05534e+06	5	4	5	4	0.79614	0.445932	1.78534
Q16401	6	4	20.2457	26S proteasome non-ATPase regulatory subunit 5 OS=Homo sapiens GN=PSMD5 PE=1 SV=3 - [PSMD5_HUMAN]	1.59215e+06	1.66467e+06	2.15955e+06	2.0933e+06	1.71529e+06	1.66467e+06	1.92739e+06	660739	1	2	2	4	0.737263	0.795237	0.927098
Q15459	6	6	19.798	Splicing factor 3A subunit 1 OS=Homo sapiens GN=SF3A1 PE=1 SV=1 - [SF3A1_HUMAN]	1.98156e+06	2.242e+06	2.05766e+06	2.09157e+06	2.13481e+06	2.242e+06	1.83646e+06	660194	2	4	4	3	0.963012	1.07192	0.898398
Q9UNM6	6	5	12.7656	26S proteasome non-ATPase regulatory subunit 13 OS=Homo sapiens GN=PSMD13 PE=1 SV=2 - [PSD13_HUMAN]	988659	1.07986e+06	1.76863e+06	1.58868e+06	1.06512e+06	1.07986e+06	1.57849e+06	501460	2	0	3	2	0.558999	0.67972	0.822396
O75717	6	5	17.2647	WD repeat and HMG-box DNA-binding protein 1 OS=Homo sapiens GN=WDHD1 PE=1 SV=1 - [WDHD1_HUMAN]	1.10044e+06	1.4339e+06	1.9906e+06	3.13097e+06	1.18555e+06	1.4339e+06	1.7766e+06	988276	0	0	0	4	0.55282	0.457974	1.2071
P43686	6	5	21.8492	26S protease regulatory subunit 6B OS=Homo sapiens GN=PSMC4 PE=1 SV=2 - [PRS6B_HUMAN]	5.4013e+06	5.85396e+06	5.78773e+06	7.28573e+06	5.81904e+06	5.85396e+06	5.16554e+06	2.29971e+06	4	5	2	3	0.933233	0.803483	1.16148
P61313	6	4	21.8535	60S ribosomal protein L15 OS=Homo sapiens GN=RPL15 PE=1 SV=2 - [RL15_HUMAN]	4.64357e+06	4.38578e+06	1.01146e+07	1.03241e+07	5.0027e+06	4.38578e+06	9.02729e+06	3.25876e+06	3	1	5	3	0.459094	0.424809	1.08071
P62249	6	5	19.9347	40S ribosomal protein S16 OS=Homo sapiens GN=RPS16 PE=1 SV=2 - [RS16_HUMAN]	4.55717e+06	3.34514e+06	7.86486e+06	1.17122e+07	4.90962e+06	3.34514e+06	7.01937e+06	3.6969e+06	3	3	4	8	0.579434	0.285612	2.02875
P22695	6	5	16.9459	Cytochrome b-c1 complex subunit 2, mitochondrial OS=Homo sapiens GN=UQCRC2 PE=1 SV=3 - [QCR2_HUMAN]	1.8373e+06	2.11709e+06	3.47242e+06	4.74457e+06	1.9794e+06	2.11709e+06	3.09913e+06	1.4976e+06	2	3	5	3	0.529113	0.446212	1.18579
P07737	6	5	17.3952	Profilin-1 OS=Homo sapiens GN=PFN1 PE=1 SV=2 - [PROF1_HUMAN]	5.11676e+06	3.27121e+06	7.02198e+06	6.12306e+06	5.51248e+06	3.27121e+06	6.2671e+06	1.93272e+06	3	1	4	3	0.728677	0.534244	1.36394
Q9BXS6	6	5	15.6478	Nucleolar and spindle-associated protein 1 OS=Homo sapiens GN=NUSAP1 PE=1 SV=1 - [NUSAP_HUMAN]	765363	970964	1.62843e+06	3.15663e+06	824556	970964	1.45337e+06	996374	0	1	3	4	0.470001	0.307595	1.52798
P23528	6	4	23.3223	Cofilin-1 OS=Homo sapiens GN=CFL1 PE=1 SV=3 - [COF1_HUMAN]	4.15544e+06	2.94574e+06	5.58015e+06	7.47675e+06	4.47682e+06	2.94574e+06	4.98027e+06	2.36e+06	2	1	3	2	0.744682	0.393987	1.89012
P31930	6	6	12.4645	Cytochrome b-c1 complex subunit 1, mitochondrial OS=Homo sapiens GN=UQCRC1 PE=1 SV=3 - [QCR1_HUMAN]	2.30638e+06	3.19722e+06	4.93249e+06	5.91027e+06	2.48475e+06	3.19722e+06	4.40223e+06	1.86555e+06	1	1	4	2	0.467589	0.54096	0.864369
P16152	6	5	15.7974	Carbonyl reductase [NADPH] 1 OS=Homo sapiens GN=CBR1 PE=1 SV=3 - [CBR1_HUMAN]	2.62923e+06	2.3598e+06	3.44001e+06	4.99539e+06	2.83257e+06	2.3598e+06	3.0702e+06	1.57677e+06	2	2	4	2	0.764307	0.472395	1.61794
P51659	6	3	15.2458	Peroxisomal multifunctional enzyme type 2 OS=Homo sapiens GN=HSD17B4 PE=1 SV=3 - [DHB4_HUMAN]	375382	568371	686304	1.06327e+06	404413	568371	612525	335616	1	1	1	0	0.546961	0.53455	1.02322
Q8NC51	5	5	16.8961	Plasminogen activator inhibitor 1 RNA-binding protein OS=Homo sapiens GN=SERBP1 PE=1 SV=2 - [PAIRB_HUMAN]	1.18847e+06	1.26243e+06	1.26789e+06	1.03117e+06	1.28038e+06	1.26243e+06	1.13159e+06	325485	2	2	3	1	0.937356	1.22427	0.765648
Q0ZGT2	5	4	10.9029	Nexilin OS=Homo sapiens GN=NEXN PE=1 SV=1 - [NEXN_HUMAN]	141603	155260	312628	334297	152554	155260	279020	105519	0	0	0	0	0.452943	0.464439	0.975247
P20592	5	3	20.4142	Interferon-induced GTP-binding protein Mx2 OS=Homo sapiens GN=MX2 PE=1 SV=1 - [MX2_HUMAN]	314907	260680	205334	72245	339262	260680	183260	22803.8	0	0	0	0	1.53364	3.60828	0.425032
O95816	5	3	13.5599	BAG family molecular chaperone regulator 2 OS=Homo sapiens GN=BAG2 PE=1 SV=1 - [BAG2_HUMAN]	644134	291845	788271	305199	693951	291845	703530	96334.8	0	0	2	0	0.817148	0.956244	0.85454
P46821	5	3	13.1139	Microtubule-associated protein 1B OS=Homo sapiens GN=MAP1B PE=1 SV=2 - [MAP1B_HUMAN]	1.23055e+06	1.10893e+06	466684	700598	1.32572e+06	1.10893e+06	416514	221141	0	0	0	0	2.6368	1.58283	1.66587
O14974	5	4	13.4503	Protein phosphatase 1 regulatory subunit 12A OS=Homo sapiens GN=PPP1R12A PE=1 SV=1 - [MYPT1_HUMAN]	821997	745189	606686	527043	885570	745189	541466	166359	1	2	0	1	1.3549	1.41391	0.958266
Q99715	5	4	10.7315	Collagen alpha-1(XII) chain OS=Homo sapiens GN=COL12A1 PE=1 SV=2 - [COCA1_HUMAN]	753582	865966	491793	913507	811864	865966	438924	288344	0	0	0	0	1.53232	0.947958	1.61644
P09382	5	5	9.90277	Galectin-1 OS=Homo sapiens GN=LGALS1 PE=1 SV=2 - [LEG1_HUMAN]	503979	287759	747997	1.03254e+06	542956	287759	667586	325918	0	0	1	0	0.673771	0.27869	2.41764
Q9BQ39	5	3	10.7291	ATP-dependent RNA helicase DDX50 OS=Homo sapiens GN=DDX50 PE=1 SV=1 - [DDX50_HUMAN]	830408	729307	709827	807799	894631	729307	633519	254978	2	0	0	0	1.16987	0.902833	1.29578
P07355	5	4	12.2683	Annexin A2 OS=Homo sapiens GN=ANXA2 PE=1 SV=2 - [ANXA2_HUMAN]	1.12239e+06	931014	983578	881149	1.2092e+06	931014	877841	278131	1	1	0	0	1.14113	1.05659	1.08001
P53004	5	3	14.7057	Biliverdin reductase A OS=Homo sapiens GN=BLVRA PE=1 SV=2 - [BIEA_HUMAN]	2.17336e+06	1.62136e+06	946471	810525	2.34145e+06	1.62136e+06	844723	255838	2	1	1	2	2.29628	2.00038	1.14792
Q63ZY3	5	5	16.224	KN motif and ankyrin repeat domain-containing protein 2 OS=Homo sapiens GN=KANK2 PE=1 SV=1 - [KANK2_HUMAN]	2.10108e+06	1.9068e+06	2.09221e+06	2.05154e+06	2.26358e+06	1.9068e+06	1.86729e+06	647558	4	3	3	3	1.00424	0.929448	1.08047
Q460N5	5	5	12.4564	Poly [ADP-ribose] polymerase 14 OS=Homo sapiens GN=PARP14 PE=1 SV=3 - [PAR14_HUMAN]	1.40532e+06	1.42816e+06	957468	1.80085e+06	1.51401e+06	1.42816e+06	854538	568430	1	3	0	2	1.46775	0.793046	1.85077
P51532	5	3	14.2466	Transcription activator BRG1 OS=Homo sapiens GN=SMARCA4 PE=1 SV=2 - [SMCA4_HUMAN]	1.563e+06	1.72708e+06	1.18039e+06	1.58222e+06	1.68388e+06	1.72708e+06	1.0535e+06	499419	1	1	0	2	1.32413	1.09156	1.21307
Q9UIG0	5	4	11.0064	Tyrosine-protein kinase BAZ1B OS=Homo sapiens GN=BAZ1B PE=1 SV=2 - [BAZ1B_HUMAN]	2.05375e+06	2.00086e+06	1.46332e+06	2.43558e+06	2.21258e+06	2.00086e+06	1.30601e+06	768778	1	1	1	2	1.40348	0.821513	1.70841
P27658	5	4	17.4026	Collagen alpha-1(VIII) chain OS=Homo sapiens GN=COL8A1 PE=1 SV=2 - [CO8A1_HUMAN]	3.17885e+06	2.14166e+06	6.71898e+06	7.16428e+06	3.4247e+06	2.14166e+06	5.99668e+06	2.26137e+06	2	1	6	3	0.473115	0.298936	1.58266
Q96T37	5	5	12.8246	Putative RNA-binding protein 15 OS=Homo sapiens GN=RBM15 PE=1 SV=2 - [RBM15_HUMAN]	1.0917e+06	990450	1.1591e+06	1.03151e+06	1.17614e+06	990450	1.03449e+06	325591	0	2	3	2	0.941858	0.960195	0.980902
E9PAU2	5	4	13.8991	Ribonucleoprotein PTB-binding 1 OS=Homo sapiens GN=RAVER1 PE=4 SV=1 - [E9PAU2_HUMAN]	2.02257e+06	1.81332e+06	1.91175e+06	2.26684e+06	2.17899e+06	1.81332e+06	1.70623e+06	715517	2	2	2	2	1.05797	0.799932	1.32257
O43615	5	3	10.2972	Mitochondrial import inner membrane translocase subunit TIM44 OS=Homo sapiens GN=TIMM44 PE=1 SV=2 - [TIM44_HUMAN]	522618	402919	502731	374344	563037	402919	448686	118160	1	2	1	0	1.03956	1.07633	0.965833
P51114	5	5	19.2901	Fragile X mental retardation syndrome-related protein 1 OS=Homo sapiens GN=FXR1 PE=1 SV=3 - [FXR1_HUMAN]	3.28089e+06	3.06911e+06	3.6449e+06	3.09532e+06	3.53463e+06	3.06911e+06	3.25306e+06	977023	4	4	1	2	0.900131	0.991532	0.907819
P21589	5	5	11.568	5'-nucleotidase OS=Homo sapiens GN=NT5E PE=1 SV=1 - [5NTD_HUMAN]	8.04465e+06	7.19244e+06	6.39093e+06	6.44154e+06	8.66682e+06	7.19244e+06	5.70389e+06	2.03324e+06	1	3	2	1	1.25876	1.11657	1.12734
Q14694	5	3	11.421	Ubiquitin carboxyl-terminal hydrolase 10 OS=Homo sapiens GN=USP10 PE=1 SV=2 - [UBP10_HUMAN]	658466	625005	656912	658095	709391	625005	586292	207725	2	1	2	0	1.00237	0.949717	1.05544
Q14571	5	3	9.92215	Inositol 1,4,5-trisphosphate receptor type 2 OS=Homo sapiens GN=ITPR2 PE=1 SV=2 - [ITPR2_HUMAN]	900221	789764	787666	682160	969844	789764	702990	215321	0	3	0	1	1.1429	1.15774	0.987179
O14617	5	5	12.7884	AP-3 complex subunit delta-1 OS=Homo sapiens GN=AP3D1 PE=1 SV=1 - [AP3D1_HUMAN]	2.70219e+06	2.93477e+06	2.16375e+06	2.71142e+06	2.91118e+06	2.93477e+06	1.93114e+06	855848	1	2	2	4	1.24885	1.08237	1.1538
Q5BKZ1	5	4	11.087	DBIRD complex subunit ZNF326 OS=Homo sapiens GN=ZNF326 PE=1 SV=2 - [ZN326_HUMAN]	1.83046e+06	1.72455e+06	1.89612e+06	2.50391e+06	1.97202e+06	1.72455e+06	1.69228e+06	790349	2	2	2	1	0.965371	0.688741	1.40164
O95239	5	5	10.7775	Chromosome-associated kinesin KIF4A OS=Homo sapiens GN=KIF4A PE=1 SV=3 - [KIF4A_HUMAN]	442374	516737	439129	609306	476588	516737	391922	192325	0	2	1	0	1.00739	0.848075	1.18786
Q07960	5	5	15.8299	Rho GTPase-activating protein 1 OS=Homo sapiens GN=ARHGAP1 PE=1 SV=1 - [RHG01_HUMAN]	5.38005e+06	5.94666e+06	5.97461e+06	4.38946e+06	5.79614e+06	5.94666e+06	5.33232e+06	1.38551e+06	2	4	4	3	0.900486	1.35476	0.664683
O00151	5	5	13.4268	PDZ and LIM domain protein 1 OS=Homo sapiens GN=PDLIM1 PE=1 SV=4 - [PDLI1_HUMAN]	2.79872e+06	2.33342e+06	2.31336e+06	3.03723e+06	3.01517e+06	2.33342e+06	2.06467e+06	958689	4	3	3	2	1.20981	0.76827	1.57471
Q9HCC0	5	3	14.2726	Methylcrotonoyl-CoA carboxylase beta chain, mitochondrial OS=Homo sapiens GN=MCCC2 PE=1 SV=1 - [MCCB_HUMAN]	522091	473181	728614	586335	562469	473181	650287	185074	2	2	2	1	0.716553	0.807014	0.887906
Q96I24	5	3	13.1732	Far upstream element-binding protein 3 OS=Homo sapiens GN=FUBP3 PE=1 SV=2 - [FUBP3_HUMAN]	1.17013e+06	1.04414e+06	1.08032e+06	1.29872e+06	1.26063e+06	1.04414e+06	964180	409936	1	1	1	2	1.08314	0.803975	1.34723
Q15907	5	4	12.512	Ras-related protein Rab-11B OS=Homo sapiens GN=RAB11B PE=1 SV=4 - [RB11B_HUMAN]	1.43791e+06	613592	906219	642067	1.54912e+06	613592	808798	202666	2	0	1	0	1.58671	0.955651	1.66035
P50416	5	4	14.6586	Carnitine O-palmitoyltransferase 1, liver isoform OS=Homo sapiens GN=CPT1A PE=1 SV=2 - [CPT1A_HUMAN]	2.17371e+06	1.67397e+06	1.80097e+06	1.6082e+06	2.34183e+06	1.67397e+06	1.60736e+06	507620	1	4	2	1	1.20697	1.0409	1.15955
Q14807	5	4	12.1624	Kinesin-like protein KIF22 OS=Homo sapiens GN=KIF22 PE=1 SV=5 - [KIF22_HUMAN]	1.14389e+06	1.13212e+06	1.28918e+06	1.85293e+06	1.23235e+06	1.13212e+06	1.15059e+06	584869	1	0	2	2	0.887296	0.610989	1.45223
P49257	5	5	9.58269	Protein ERGIC-53 OS=Homo sapiens GN=LMAN1 PE=1 SV=2 - [LMAN1_HUMAN]	2.36029e+06	1.8031e+06	1.58974e+06	1.98645e+06	2.54283e+06	1.8031e+06	1.41884e+06	627013	3	3	1	1	1.4847	0.907699	1.63568
Q99832	5	5	15.6606	T-complex protein 1 subunit eta OS=Homo sapiens GN=CCT7 PE=1 SV=2 - [TCPH_HUMAN]	5.87022e+06	4.97404e+06	6.5601e+06	3.6169e+06	6.32422e+06	4.97404e+06	5.85488e+06	1.14166e+06	6	2	3	0	0.894837	1.37522	0.650684
P0CW22	5	4	11.8302	40S ribosomal protein S17-like OS=Homo sapiens GN=RPS17L PE=3 SV=1 - [RS17L_HUMAN]	5.67369e+06	3.70844e+06	4.63281e+06	7.70541e+06	6.11249e+06	3.70844e+06	4.13478e+06	2.43218e+06	1	2	0	3	1.22467	0.481277	2.54463
Q9P258	5	5	10.0889	Protein RCC2 OS=Homo sapiens GN=RCC2 PE=1 SV=2 - [RCC2_HUMAN]	1.80198e+06	1.87315e+06	1.60594e+06	2.08812e+06	1.94134e+06	1.87315e+06	1.4333e+06	659106	1	2	3	1	1.12207	0.897052	1.25084
O60762	5	3	12.1889	Dolichol-phosphate mannosyltransferase OS=Homo sapiens GN=DPM1 PE=1 SV=1 - [DPM1_HUMAN]	1.4654e+06	1.26494e+06	1.91846e+06	1.96731e+06	1.57874e+06	1.26494e+06	1.71222e+06	620973	2	1	4	2	0.763845	0.642981	1.18797
Q9BWD1	5	5	21.295	Acetyl-CoA acetyltransferase, cytosolic OS=Homo sapiens GN=ACAT2 PE=1 SV=2 - [THIC_HUMAN]	9.10533e+06	8.00157e+06	1.00867e+07	8.44132e+06	9.80953e+06	8.00157e+06	9.00232e+06	2.66446e+06	4	3	5	3	0.902711	0.947905	0.952322
P20618	5	3	13.2726	Proteasome subunit beta type-1 OS=Homo sapiens GN=PSMB1 PE=1 SV=2 - [PSB1_HUMAN]	970881	692237	1.27094e+06	616537	1.04597e+06	692237	1.13432e+06	194607	0	0	3	0	0.763905	1.12278	0.680368
Q96FW1	5	3	17.2384	Ubiquitin thioesterase OTUB1 OS=Homo sapiens GN=OTUB1 PE=1 SV=2 - [OTUB1_HUMAN]	876715	1.24437e+06	1.62989e+06	1.0672e+06	944520	1.24437e+06	1.45468e+06	336857	0	1	3	2	0.537898	1.16601	0.461315
O43252	5	5	13.7016	Bifunctional 3'-phosphoadenosine 5'-phosphosulfate synthase 1 OS=Homo sapiens GN=PAPSS1 PE=1 SV=2 - [PAPS1_HUMAN]	2.26836e+06	2.5141e+06	2.68001e+06	3.30021e+06	2.44379e+06	2.5141e+06	2.3919e+06	1.0417e+06	2	2	2	3	0.846401	0.7618	1.11105
Q96DI7	5	5	13.9866	U5 small nuclear ribonucleoprotein 40 kDa protein OS=Homo sapiens GN=SNRNP40 PE=1 SV=1 - [SNR40_HUMAN]	1.47186e+06	1.48112e+06	2.26893e+06	3.2938e+06	1.58569e+06	1.48112e+06	2.02502e+06	1.03967e+06	2	1	2	1	0.6487	0.449669	1.44262
P62873	5	3	12.3043	Guanine nucleotide-binding protein G(I)/G(S)/G(T) subunit beta-1 OS=Homo sapiens GN=GNB1 PE=1 SV=3 - [GBB1_HUMAN]	1.5205e+06	1.6344e+06	2.4314e+06	1.89747e+06	1.6381e+06	1.6344e+06	2.17001e+06	598927	1	3	2	3	0.625362	0.86136	0.726017
P23526	5	3	11.2331	Adenosylhomocysteinase OS=Homo sapiens GN=AHCY PE=1 SV=4 - [SAHH_HUMAN]	945264	825544	900720	497706	1.01837e+06	825544	803891	157099	1	3	2	1	1.04945	1.6587	0.632698
P61221	5	4	15.9668	ATP-binding cassette sub-family E member 1 OS=Homo sapiens GN=ABCE1 PE=1 SV=1 - [ABCE1_HUMAN]	2.30198e+06	2.10056e+06	2.85287e+06	3.08127e+06	2.48001e+06	2.10056e+06	2.54618e+06	972588	2	2	4	3	0.8069	0.68172	1.18362
O43747	5	4	16.1271	AP-1 complex subunit gamma-1 OS=Homo sapiens GN=AP1G1 PE=1 SV=5 - [AP1G1_HUMAN]	1.42258e+06	1.68855e+06	2.02935e+06	1.20786e+06	1.5326e+06	1.68855e+06	1.81119e+06	381256	3	3	3	3	0.701001	1.39797	0.501443
P00918	5	5	11.5818	Carbonic anhydrase 2 OS=Homo sapiens GN=CA2 PE=1 SV=2 - [CAH2_HUMAN]	3.28661e+06	2.65854e+06	3.91138e+06	4.1492e+06	3.5408e+06	2.65854e+06	3.4909e+06	1.30967e+06	5	3	3	3	0.840269	0.640736	1.31141
Q12904	5	5	11.0899	Aminoacyl tRNA synthase complex-interacting multifunctional protein 1 OS=Homo sapiens GN=AIMP1 PE=1 SV=2 - [AIMP1_HUMAN]	1.98262e+06	1.75994e+06	2.76197e+06	3.04233e+06	2.13595e+06	1.75994e+06	2.46505e+06	960298	1	1	2	1	0.717827	0.578484	1.24088
P61353	5	4	15.9206	60S ribosomal protein L27 OS=Homo sapiens GN=RPL27 PE=1 SV=2 - [RL27_HUMAN]	3.91043e+06	2.85792e+06	4.80454e+06	6.19214e+06	4.21286e+06	2.85792e+06	4.28804e+06	1.95452e+06	4	3	6	3	0.813902	0.46154	1.76345
Q9NR31	5	3	14.3192	GTP-binding protein SAR1a OS=Homo sapiens GN=SAR1A PE=1 SV=1 - [SAR1A_HUMAN]	2.37194e+06	1.47487e+06	1.86302e+06	2.69347e+06	2.55539e+06	1.47487e+06	1.66274e+06	850181	2	1	2	2	1.27317	0.547574	2.32511
Q8TDX7	5	5	13.7036	Serine/threonine-protein kinase Nek7 OS=Homo sapiens GN=NEK7 PE=1 SV=1 - [NEK7_HUMAN]	1.41736e+06	1.24719e+06	1.72519e+06	2.50552e+06	1.52698e+06	1.24719e+06	1.53973e+06	790855	0	0	5	2	0.821565	0.497777	1.65047
Q5JTV8	5	5	14.9939	Torsin-1A-interacting protein 1 OS=Homo sapiens GN=TOR1AIP1 PE=1 SV=2 - [TOIP1_HUMAN]	2.91405e+06	3.08422e+06	4.02281e+06	4.72731e+06	3.13942e+06	3.08422e+06	3.59035e+06	1.49215e+06	3	4	3	5	0.724383	0.652425	1.11029
P46459	5	4	13.2815	Vesicle-fusing ATPase OS=Homo sapiens GN=NSF PE=1 SV=3 - [NSF_HUMAN]	1.79835e+06	1.81647e+06	2.05073e+06	2.6373e+06	1.93743e+06	1.81647e+06	1.83028e+06	832451	3	2	4	2	0.87693	0.688762	1.2732
O15143	5	4	15.9279	Actin-related protein 2/3 complex subunit 1B OS=Homo sapiens GN=ARPC1B PE=1 SV=3 - [ARC1B_HUMAN]	1.0251e+06	722798	786137	1.10987e+06	1.10438e+06	722798	701625	350324	2	2	3	0	1.30397	0.651247	2.00227
P84098	5	4	18.518	60S ribosomal protein L19 OS=Homo sapiens GN=RPL19 PE=1 SV=1 - [RL19_HUMAN]	5.61478e+06	4.11797e+06	6.78785e+06	8.59623e+06	6.04902e+06	4.11797e+06	6.05814e+06	2.71336e+06	4	1	4	2	0.82718	0.479044	1.72673
Q02241	5	4	16.559	Kinesin-like protein KIF23 OS=Homo sapiens GN=KIF23 PE=1 SV=3 - [KIF23_HUMAN]	1.19671e+06	1.76601e+06	2.30346e+06	3.6763e+06	1.28926e+06	1.76601e+06	2.05584e+06	1.16041e+06	1	3	4	4	0.519527	0.480376	1.0815
P07305	5	5	15.7221	Histone H1.0 OS=Homo sapiens GN=H1F0 PE=1 SV=3 - [H10_HUMAN]	2.22301e+07	1.69763e+07	3.15402e+07	4.76657e+07	2.39493e+07	1.69763e+07	2.81496e+07	1.50455e+07	6	5	5	8	0.704816	0.356153	1.97897
Q14573	5	3	11.2773	Inositol 1,4,5-trisphosphate receptor type 3 OS=Homo sapiens GN=ITPR3 PE=1 SV=2 - [ITPR3_HUMAN]	262023	328942	145117	287930	282288	328942	129517	90883.6	1	0	0	0	1.8056	1.14244	1.58048
P62263	5	5	14.3159	40S ribosomal protein S14 OS=Homo sapiens GN=RPS14 PE=1 SV=3 - [RS14_HUMAN]	3.14242e+06	2.43151e+06	5.13013e+06	7.52196e+06	3.38546e+06	2.43151e+06	4.57863e+06	2.37427e+06	3	1	3	1	0.612542	0.323255	1.89492
Q02978	5	4	13.4749	Mitochondrial 2-oxoglutarate/malate carrier protein OS=Homo sapiens GN=SLC25A11 PE=1 SV=3 - [M2OM_HUMAN]	1.66435e+06	1.76916e+06	2.35256e+06	2.68688e+06	1.79307e+06	1.76916e+06	2.09965e+06	848101	2	2	1	2	0.707465	0.658444	1.07445
Q13630	5	5	12.8653	GDP-L-fucose synthase OS=Homo sapiens GN=TSTA3 PE=1 SV=1 - [FCL_HUMAN]	2.89079e+06	3.0456e+06	3.98039e+06	3.97467e+06	3.11436e+06	3.0456e+06	3.55248e+06	1.25459e+06	3	4	5	3	0.726259	0.766252	0.947806
P61619	5	4	18.1697	Protein transport protein Sec61 subunit alpha isoform 1 OS=Homo sapiens GN=SEC61A1 PE=1 SV=2 - [S61A1_HUMAN]	4.06993e+06	3.78624e+06	5.10443e+06	4.46907e+06	4.3847e+06	3.78624e+06	4.55569e+06	1.41064e+06	4	4	5	3	0.797333	0.84721	0.941128
P46779	5	3	11.7424	60S ribosomal protein L28 OS=Homo sapiens GN=RPL28 PE=1 SV=3 - [RL28_HUMAN]	1.69461e+06	1.38813e+06	2.98628e+06	3.53041e+06	1.82567e+06	1.38813e+06	2.66525e+06	1.11436e+06	2	2	3	1	0.567463	0.393193	1.44322
P29692	5	5	16.3666	Elongation factor 1-delta OS=Homo sapiens GN=EEF1D PE=1 SV=5 - [EF1D_HUMAN]	7.70998e+06	6.86501e+06	6.2422e+06	7.34247e+06	8.30626e+06	6.86501e+06	5.57115e+06	2.31762e+06	4	4	4	4	1.23514	0.934972	1.32104
O43488	5	3	12.7906	Aflatoxin B1 aldehyde reductase member 2 OS=Homo sapiens GN=AKR7A2 PE=1 SV=3 - [ARK72_HUMAN]	2.77349e+06	2.83419e+06	3.00002e+06	3.01029e+06	2.98799e+06	2.83419e+06	2.67751e+06	950185	2	3	2	3	0.924489	0.941501	0.981931
O60216	5	4	12.77	Double-strand-break repair protein rad21 homolog OS=Homo sapiens GN=RAD21 PE=1 SV=2 - [RAD21_HUMAN]	1.44895e+06	1.8964e+06	2.64816e+06	3.22194e+06	1.56101e+06	1.8964e+06	2.36347e+06	1.01699e+06	0	2	2	3	0.547154	0.588591	0.929601
P00505	5	5	13.2351	Aspartate aminotransferase, mitochondrial OS=Homo sapiens GN=GOT2 PE=1 SV=3 - [AATM_HUMAN]	2.67968e+06	2.65268e+06	3.66557e+06	3.07506e+06	2.88693e+06	2.65268e+06	3.27151e+06	970628	2	5	4	2	0.731041	0.862645	0.847441
Q9H845	5	4	14.7939	Acyl-CoA dehydrogenase family member 9, mitochondrial OS=Homo sapiens GN=ACAD9 PE=1 SV=1 - [ACAD9_HUMAN]	1.97175e+07	2.54634e+07	2.81383e+07	3.43294e+07	2.12424e+07	2.54634e+07	2.51134e+07	1.08359e+07	0	2	4	3	0.700735	0.741738	0.94472
Q9Y2A7	5	5	9.93388	Nck-associated protein 1 OS=Homo sapiens GN=NCKAP1 PE=1 SV=1 - [NCKP1_HUMAN]	785906	888867	899086	1.11388e+06	846688	888867	802432	351592	1	1	2	1	0.874117	0.797989	1.0954
P31153	5	5	15.4778	S-adenosylmethionine synthase isoform type-2 OS=Homo sapiens GN=MAT2A PE=1 SV=1 - [METK2_HUMAN]	1.48769e+06	1.35729e+06	1.62578e+06	2.2712e+06	1.60274e+06	1.35729e+06	1.45101e+06	716895	0	0	0	3	0.915058	0.597607	1.5312
Q03135	5	5	14.4242	Caveolin-1 OS=Homo sapiens GN=CAV1 PE=1 SV=4 - [CAV1_HUMAN]	3.48888e+06	2.98445e+06	6.58654e+06	8.90595e+06	3.75871e+06	2.98445e+06	5.87847e+06	2.81112e+06	1	2	3	5	0.529699	0.335107	1.58069
P67775	5	4	16.3279	Serine/threonine-protein phosphatase 2A catalytic subunit alpha isoform OS=Homo sapiens GN=PPP2CA PE=1 SV=1 - [PP2AA_HUMAN]	4.40627e+06	4.84045e+06	6.80781e+06	8.42328e+06	4.74705e+06	4.84045e+06	6.07596e+06	2.65877e+06	2	3	4	3	0.647237	0.574651	1.12631
Q71UI9	5	3	21.0707	Histone H2A.V OS=Homo sapiens GN=H2AFV PE=1 SV=3 - [H2AV_HUMAN]	7.31259e+06	6.66438e+06	1.40564e+07	2.67741e+07	7.87814e+06	6.66438e+06	1.25453e+07	8.45111e+06	1	3	5	7	0.520232	0.248912	2.09003
P40925	5	4	15.1799	Malate dehydrogenase, cytoplasmic OS=Homo sapiens GN=MDH1 PE=1 SV=4 - [MDHC_HUMAN]	2.02305e+06	1.89278e+06	2.21202e+06	2.09221e+06	2.17951e+06	1.89278e+06	1.97422e+06	660396	3	3	2	1	0.914573	0.904679	1.01094
P49755	5	4	8.7979	Transmembrane emp24 domain-containing protein 10 OS=Homo sapiens GN=TMED10 PE=1 SV=2 - [TMEDA_HUMAN]	835802	487466	688694	954010	900442	487466	614658	301129	2	0	2	1	1.2136	0.510966	2.37512
Q6NUK1	5	5	12.0005	Calcium-binding mitochondrial carrier protein SCaMC-1 OS=Homo sapiens GN=SLC25A24 PE=1 SV=2 - [SCMC1_HUMAN]	1.53029e+06	1.89377e+06	3.85814e+06	3.14065e+06	1.64864e+06	1.89377e+06	3.44338e+06	991333	2	2	5	3	0.39664	0.602987	0.657791
P62899	5	5	12.0107	60S ribosomal protein L31 OS=Homo sapiens GN=RPL31 PE=1 SV=1 - [RL31_HUMAN]	6.87764e+06	6.88877e+06	1.39093e+07	2.13038e+07	7.40955e+06	6.88877e+06	1.2414e+07	6.72445e+06	5	2	5	6	0.494465	0.323359	1.52915
Q01518	5	5	14.5504	Adenylyl cyclase-associated protein 1 OS=Homo sapiens GN=CAP1 PE=1 SV=5 - [CAP1_HUMAN]	3.26521e+06	3.52754e+06	3.43146e+06	2.8743e+06	3.51774e+06	3.52754e+06	3.06257e+06	907260	2	2	5	3	0.951551	1.22727	0.77534
O94905	5	3	21.1681	Erlin-2 OS=Homo sapiens GN=ERLIN2 PE=1 SV=1 - [ERLN2_HUMAN]	1.47391e+06	2.03478e+06	3.21142e+06	3.44655e+06	1.58791e+06	2.03478e+06	2.86619e+06	1.08789e+06	2	3	3	3	0.45896	0.59038	0.777398
Q9Y2T2	5	5	12.7731	AP-3 complex subunit mu-1 OS=Homo sapiens GN=AP3M1 PE=1 SV=1 - [AP3M1_HUMAN]	1.34216e+06	1.37524e+06	1.94438e+06	3.83037e+06	1.44597e+06	1.37524e+06	1.73535e+06	1.20904e+06	1	2	3	2	0.69028	0.359036	1.92259
P39019	5	5	15.4233	40S ribosomal protein S19 OS=Homo sapiens GN=RPS19 PE=1 SV=2 - [RS19_HUMAN]	791338	330127	1.48358e+06	3.47122e+06	852539	330127	1.32409e+06	1.09567e+06	1	0	0	4	0.533397	0.095104	5.60856
O75477	5	3	20.238	Erlin-1 OS=Homo sapiens GN=ERLIN1 PE=1 SV=1 - [ERLN1_HUMAN]	690278	1.18954e+06	1.75055e+06	2.87761e+06	743664	1.18954e+06	1.56236e+06	908304	1	2	2	2	0.394322	0.413379	0.953899
Q9NSE4	5	3	9.53613	Isoleucine--tRNA ligase, mitochondrial OS=Homo sapiens GN=IARS2 PE=1 SV=2 - [SYIM_HUMAN]	24908.8	45833.6	55270.2	984498	26835.2	45833.6	49328.6	310752	0	0	0	1	0.450673	0.0465553	9.68037
P84103	4	3	11.1393	Serine/arginine-rich splicing factor 3 OS=Homo sapiens GN=SRSF3 PE=1 SV=1 - [SRSF3_HUMAN]	9.07236e+06	6.82148e+06	1.00443e+07	4.98428e+06	9.77401e+06	6.82148e+06	8.96454e+06	1.57326e+06	3	2	2	2	0.903232	1.3686	0.659968
Q8WXF1	4	4	10.5285	Paraspeckle component 1 OS=Homo sapiens GN=PSPC1 PE=1 SV=1 - [PSPC1_HUMAN]	2.82317e+06	3.07545e+06	3.17404e+06	2.68656e+06	3.04152e+06	3.07545e+06	2.83282e+06	847999	4	3	4	2	0.889457	1.14476	0.776984
P49756	4	3	13.0624	RNA-binding protein 25 OS=Homo sapiens GN=RBM25 PE=1 SV=3 - [RBM25_HUMAN]	1.37342e+06	1.35198e+06	1.5655e+06	1.28624e+06	1.47964e+06	1.35198e+06	1.39721e+06	405995	0	1	2	1	0.8773	1.05111	0.834638
P52907	4	3	10.5387	F-actin-capping protein subunit alpha-1 OS=Homo sapiens GN=CAPZA1 PE=1 SV=3 - [CAZA1_HUMAN]	1.1577e+06	744604	1.28331e+06	1.37788e+06	1.24724e+06	744604	1.14535e+06	434920	2	1	2	1	0.90212	0.540399	1.66936
Q92626	4	4	9.14448	Peroxidasin homolog OS=Homo sapiens GN=PXDN PE=1 SV=2 - [PXDN_HUMAN]	930357	726713	616933	744379	1.00231e+06	726713	550611	234960	1	0	1	0	1.50804	0.976267	1.5447
P52292	4	4	14.2877	Importin subunit alpha-2 OS=Homo sapiens GN=KPNA2 PE=1 SV=1 - [IMA2_HUMAN]	3.808e+06	3.38076e+06	3.14826e+06	2.24435e+06	4.10251e+06	3.38076e+06	2.80982e+06	708418	3	3	5	0	1.20955	1.50634	0.802974
Q12805	4	4	9.77222	EGF-containing fibulin-like extracellular matrix protein 1 OS=Homo sapiens GN=EFEMP1 PE=1 SV=2 - [FBLN3_HUMAN]	3.43214e+06	3.15234e+06	3.19315e+06	2.40953e+06	3.69758e+06	3.15234e+06	2.84988e+06	760558	2	2	3	1	1.07484	1.30828	0.821571
O75390	4	3	8.96409	Citrate synthase, mitochondrial OS=Homo sapiens GN=CS PE=1 SV=2 - [CISY_HUMAN]	4.29062e+06	2.64266e+06	3.65387e+06	1.97012e+06	4.62246e+06	2.64266e+06	3.26107e+06	621858	2	0	2	0	1.17427	1.34137	0.875423
Q9P0K7	4	4	9.68914	Ankycorbin OS=Homo sapiens GN=RAI14 PE=1 SV=2 - [RAI14_HUMAN]	938251	978021	959773	1.11828e+06	1.01082e+06	978021	856595	352981	2	0	3	1	0.977576	0.874574	1.11777
P45973	4	3	11.531	Chromobox protein homolog 5 OS=Homo sapiens GN=CBX5 PE=1 SV=1 - [CBX5_HUMAN]	632577	656960	1.10186e+06	1.51375e+06	681501	656960	983406	477809	1	0	2	1	0.5741	0.433994	1.32283
Q8WUP2	4	3	8.59708	Filamin-binding LIM protein 1 OS=Homo sapiens GN=FBLIM1 PE=1 SV=2 - [FBLI1_HUMAN]	2.75851e+06	2.28669e+06	2.79473e+06	3.40599e+06	2.97185e+06	2.28669e+06	2.49429e+06	1.07508e+06	2	1	1	2	0.987039	0.671374	1.47018
Q9H2P0	4	4	11.3369	Activity-dependent neuroprotector homeobox protein OS=Homo sapiens GN=ADNP PE=1 SV=1 - [ADNP_HUMAN]	907292	912895	806067	1.39935e+06	977461	912895	719413	441699	0	1	2	3	1.12558	0.652371	1.72537
P10586	4	3	7.44416	Receptor-type tyrosine-protein phosphatase F OS=Homo sapiens GN=PTPRF PE=1 SV=2 - [PTPRF_HUMAN]	200649	191965	189350	232070	216168	191965	168994	73251.8	0	0	0	0	1.05968	0.827184	1.28106
Q09161	4	3	8.69564	Nuclear cap-binding protein subunit 1 OS=Homo sapiens GN=NCBP1 PE=1 SV=1 - [NCBP1_HUMAN]	676618	596003	481483	306611	728947	596003	429722	96780.4	2	1	2	0	1.40528	1.94384	0.72294
Q8N766	4	3	12.0272	ER membrane protein complex subunit 1 OS=Homo sapiens GN=EMC1 PE=1 SV=1 - [EMC1_HUMAN]	2.06403e+06	1.70403e+06	1.19361e+06	883885	2.22367e+06	1.70403e+06	1.0653e+06	278994	1	1	0	0	1.72923	1.92789	0.896957
Q14699	4	3	13.8799	Raftlin OS=Homo sapiens GN=RFTN1 PE=1 SV=4 - [RFTN1_HUMAN]	2.29589e+06	1.99176e+06	1.60194e+06	874737	2.47345e+06	1.99176e+06	1.42973e+06	276107	3	2	2	1	1.43319	2.27698	0.629428
P23284	4	3	7.93339	Peptidyl-prolyl cis-trans isomerase B OS=Homo sapiens GN=PPIB PE=1 SV=2 - [PPIB_HUMAN]	1.54202e+06	1.07267e+06	1.61281e+06	1.91782e+06	1.66128e+06	1.07267e+06	1.43943e+06	605352	2	2	2	2	0.956112	0.559318	1.70943
Q15287	4	3	11.3255	RNA-binding protein with serine-rich domain 1 OS=Homo sapiens GN=RNPS1 PE=1 SV=1 - [RNPS1_HUMAN]	1.4539e+06	1.12805e+06	2.61972e+06	1.69172e+06	1.56635e+06	1.12805e+06	2.3381e+06	533983	1	1	1	1	0.554984	0.666808	0.8323
Q86UE4	4	3	11.4964	Protein LYRIC OS=Homo sapiens GN=MTDH PE=1 SV=2 - [LYRIC_HUMAN]	773703	784920	819552	951734	833541	784920	731448	300410	0	1	1	0	0.944056	0.824727	1.14469
P53597	4	3	8.62606	Succinyl-CoA ligase [ADP/GDP-forming] subunit alpha, mitochondrial OS=Homo sapiens GN=SUCLG1 PE=1 SV=4 - [SUCA_HUMAN]	590551	524925	700451	831885	636224	524925	625151	262581	0	0	1	1	0.843102	0.631007	1.33612
Q9NXF1	4	4	11.8445	Testis-expressed sequence 10 protein OS=Homo sapiens GN=TEX10 PE=1 SV=2 - [TEX10_HUMAN]	1.78859e+06	1.66457e+06	1.74046e+06	1.36563e+06	1.92692e+06	1.66457e+06	1.55335e+06	431053	2	2	1	1	1.02765	1.21891	0.843095
P49643	4	4	9.95411	DNA primase large subunit OS=Homo sapiens GN=PRIM2 PE=1 SV=2 - [PRI2_HUMAN]	1.26104e+06	1.16038e+06	1.35567e+06	1.28353e+06	1.35857e+06	1.16038e+06	1.20994e+06	405139	2	3	4	2	0.930194	0.904055	1.02891
Q9BUQ8	4	4	8.67508	Probable ATP-dependent RNA helicase DDX23 OS=Homo sapiens GN=DDX23 PE=1 SV=3 - [DDX23_HUMAN]	1.0636e+06	1.1135e+06	1.03357e+06	1.02892e+06	1.14585e+06	1.1135e+06	922459	324775	2	4	3	1	1.02905	1.0822	0.950891
P55809	4	4	12.5755	Succinyl-CoA:3-ketoacid coenzyme A transferase 1, mitochondrial OS=Homo sapiens GN=OXCT1 PE=1 SV=1 - [SCOT1_HUMAN]	3.30069e+06	3.33571e+06	3.79348e+06	3.79286e+06	3.55596e+06	3.33571e+06	3.38567e+06	1.1972e+06	2	2	4	3	0.870095	0.879472	0.989338
Q9HCS7	4	3	11.8798	Pre-mRNA-splicing factor SYF1 OS=Homo sapiens GN=XAB2 PE=1 SV=2 - [SYF1_HUMAN]	1.00647e+06	814359	865962	882118	1.08431e+06	814359	772869	278436	1	1	1	0	1.16226	0.923187	1.25896
Q9BU23	4	4	19.0817	Lipase maturation factor 2 OS=Homo sapiens GN=LMF2 PE=1 SV=2 - [LMF2_HUMAN]	2.76461e+06	2.70929e+06	1.67169e+06	2.04312e+06	2.97842e+06	2.70929e+06	1.49198e+06	644901	3	3	1	2	1.65378	1.32606	1.24714
P10644	4	3	11.4358	cAMP-dependent protein kinase type I-alpha regulatory subunit OS=Homo sapiens GN=PRKAR1A PE=1 SV=1 - [KAP0_HUMAN]	1.94272e+06	1.79367e+06	1.81043e+06	1.33852e+06	2.09297e+06	1.79367e+06	1.61581e+06	422499	3	4	3	2	1.07307	1.34004	0.800776
Q86XP3	4	3	9.01217	ATP-dependent RNA helicase DDX42 OS=Homo sapiens GN=DDX42 PE=1 SV=1 - [DDX42_HUMAN]	2.33105e+06	2.56644e+06	1.99776e+06	2.72663e+06	2.51133e+06	2.56644e+06	1.783e+06	860648	1	1	2	1	1.16683	0.941249	1.23966
O00560	4	4	16.1904	Syntenin-1 OS=Homo sapiens GN=SDCBP PE=1 SV=1 - [SDCB1_HUMAN]	4.7429e+06	5.11317e+06	6.13943e+06	7.12473e+06	5.10972e+06	5.11317e+06	5.47942e+06	2.24889e+06	0	1	3	4	0.772532	0.717665	1.07645
Q99733	4	3	10.4029	Nucleosome assembly protein 1-like 4 OS=Homo sapiens GN=NAP1L4 PE=1 SV=1 - [NP1L4_HUMAN]	3.30028e+06	2.47792e+06	1.72342e+06	1.27312e+06	3.55552e+06	2.47792e+06	1.53815e+06	401855	3	3	2	2	1.91496	1.94634	0.983879
Q92743	4	4	10.5416	Serine protease HTRA1 OS=Homo sapiens GN=HTRA1 PE=1 SV=1 - [HTRA1_HUMAN]	2.40871e+06	2.25316e+06	2.94702e+06	3.55788e+06	2.595e+06	2.25316e+06	2.63021e+06	1.12303e+06	0	1	2	2	0.817337	0.633286	1.29063
O60884	4	4	11.0892	DnaJ homolog subfamily A member 2 OS=Homo sapiens GN=DNAJA2 PE=1 SV=1 - [DNJA2_HUMAN]	1.50827e+06	1.20251e+06	1.5734e+06	1.32731e+06	1.62492e+06	1.20251e+06	1.40426e+06	418960	0	0	0	2	0.958607	0.905971	1.0581
Q9UN86	4	3	10.899	Ras GTPase-activating protein-binding protein 2 OS=Homo sapiens GN=G3BP2 PE=1 SV=2 - [G3BP2_HUMAN]	5.61028e+06	5.75665e+06	4.86124e+06	6.74059e+06	6.04418e+06	5.75665e+06	4.33865e+06	2.12764e+06	3	3	2	2	1.15408	0.854028	1.35134
Q9NSV4	4	3	10.3873	Protein diaphanous homolog 3 OS=Homo sapiens GN=DIAPH3 PE=1 SV=4 - [DIAP3_HUMAN]	1.1696e+06	1.22687e+06	871809	1.22561e+06	1.26006e+06	1.22687e+06	778088	386858	3	2	0	2	1.34158	1.00103	1.34021
Q96T60	4	4	10.9683	Bifunctional polynucleotide phosphatase/kinase OS=Homo sapiens GN=PNKP PE=1 SV=1 - [PNKP_HUMAN]	1.12174e+06	1.40716e+06	1.75135e+06	1.53781e+06	1.20849e+06	1.40716e+06	1.56307e+06	485404	1	2	2	3	0.640502	0.915038	0.699973
Q9NVP1	4	4	8.84459	ATP-dependent RNA helicase DDX18 OS=Homo sapiens GN=DDX18 PE=1 SV=2 - [DDX18_HUMAN]	1.51546e+06	1.39288e+06	1.51437e+06	1.67182e+06	1.63267e+06	1.39288e+06	1.35157e+06	527704	3	1	3	2	1.00072	0.833148	1.20113
Q15392	4	3	8.55515	Delta(24)-sterol reductase OS=Homo sapiens GN=DHCR24 PE=1 SV=2 - [DHC24_HUMAN]	3.73589e+06	2.71648e+06	3.77834e+06	1.7565e+06	4.02483e+06	2.71648e+06	3.37216e+06	554431	2	2	4	2	0.988765	1.54653	0.639344
P31040	4	4	10.1935	Succinate dehydrogenase [ubiquinone] flavoprotein subunit, mitochondrial OS=Homo sapiens GN=SDHA PE=1 SV=2 - [DHSA_HUMAN]	2.95452e+06	3.0137e+06	3.36667e+06	3.0874e+06	3.18302e+06	3.0137e+06	3.00475e+06	974523	3	3	3	2	0.877578	0.97613	0.899038
Q14739	4	3	11.0597	Lamin-B receptor OS=Homo sapiens GN=LBR PE=1 SV=2 - [LBR_HUMAN]	1.21304e+06	918301	1.13767e+06	929538	1.30685e+06	918301	1.01537e+06	293404	2	2	2	1	1.06625	0.987912	1.07929
Q9H0U3	4	4	10.4107	Magnesium transporter protein 1 OS=Homo sapiens GN=MAGT1 PE=1 SV=1 - [MAGT1_HUMAN]	1.22271e+06	1.03649e+06	1.6526e+06	1.36036e+06	1.31728e+06	1.03649e+06	1.47494e+06	429391	1	2	4	2	0.739873	0.761926	0.971057
Q9H0H5	4	4	9.01942	Rac GTPase-activating protein 1 OS=Homo sapiens GN=RACGAP1 PE=1 SV=1 - [RGAP1_HUMAN]	1.28324e+06	1.30697e+06	1.55169e+06	1.86502e+06	1.38248e+06	1.30697e+06	1.38488e+06	588685	1	2	1	0	0.826992	0.700783	1.1801
O00192	4	4	12.3873	Armadillo repeat protein deleted in velo-cardio-facial syndrome OS=Homo sapiens GN=ARVCF PE=1 SV=1 - [ARVC_HUMAN]	2.18343e+06	2.28503e+06	2.08791e+06	2.40677e+06	2.3523e+06	2.28503e+06	1.86345e+06	759687	2	3	4	2	1.04575	0.949415	1.10147
O43172	4	3	10.5942	U4/U6 small nuclear ribonucleoprotein Prp4 OS=Homo sapiens GN=PRPF4 PE=1 SV=2 - [PRP4_HUMAN]	592743	643485	771527	662887	638586	643485	688586	209237	1	2	2	1	0.768273	0.970731	0.791437
P51571	4	3	15.2442	Translocon-associated protein subunit delta OS=Homo sapiens GN=SSR4 PE=1 SV=1 - [SSRD_HUMAN]	2.2832e+06	1.59419e+06	2.42e+06	2.20459e+06	2.45978e+06	1.59419e+06	2.15985e+06	695869	2	1	1	1	0.943469	0.723122	1.30472
O00422	4	3	11.31	Histone deacetylase complex subunit SAP18 OS=Homo sapiens GN=SAP18 PE=1 SV=1 - [SAP18_HUMAN]	1.63119e+06	1.38041e+06	2.5586e+06	2.64703e+06	1.75734e+06	1.38041e+06	2.28354e+06	835522	0	0	1	1	0.637532	0.521496	1.22251
Q9BVP2	4	4	7.33983	Guanine nucleotide-binding protein-like 3 OS=Homo sapiens GN=GNL3 PE=1 SV=2 - [GNL3_HUMAN]	886294	699686	925765	1.09074e+06	954839	699686	826243	344287	0	0	2	1	0.957364	0.641478	1.49243
Q9BWM7	4	3	10.2179	Sideroflexin-3 OS=Homo sapiens GN=SFXN3 PE=2 SV=2 - [SFXN3_HUMAN]	390124	380545	707639	388284	420296	380545	631566	122560	0	0	1	3	0.551304	0.980067	0.562516
Q8WUM0	4	4	10.1992	Nuclear pore complex protein Nup133 OS=Homo sapiens GN=NUP133 PE=1 SV=2 - [NU133_HUMAN]	1.5462e+06	1.55784e+06	1.25653e+06	1.35967e+06	1.66578e+06	1.55784e+06	1.12145e+06	429174	2	1	0	1	1.23053	1.14575	1.074
Q96A33	4	3	8.01053	Coiled-coil domain-containing protein 47 OS=Homo sapiens GN=CCDC47 PE=1 SV=1 - [CCD47_HUMAN]	371561	473266	335594	313113	400298	473266	299517	98832.8	1	1	2	1	1.10717	1.51148	0.732507
Q16836	4	4	15.2355	Hydroxyacyl-coenzyme A dehydrogenase, mitochondrial OS=Homo sapiens GN=HADH PE=1 SV=3 - [HCDH_HUMAN]	3.94114e+06	3.68808e+06	6.37595e+06	5.8189e+06	4.24595e+06	3.68808e+06	5.69052e+06	1.83671e+06	2	2	5	5	0.618126	0.63381	0.975255
Q03518	4	3	9.82916	Antigen peptide transporter 1 OS=Homo sapiens GN=TAP1 PE=1 SV=2 - [TAP1_HUMAN]	795761	824866	870263	675452	857305	824866	776708	213203	1	2	3	2	0.914391	1.22121	0.74876
P51148	4	3	10.1867	Ras-related protein Rab-5C OS=Homo sapiens GN=RAB5C PE=1 SV=2 - [RAB5C_HUMAN]	1.26703e+06	732522	958375	970841	1.36502e+06	732522	855347	306442	2	2	2	3	1.32206	0.754522	1.75218
O60749	4	3	8.43205	Sorting nexin-2 OS=Homo sapiens GN=SNX2 PE=1 SV=2 - [SNX2_HUMAN]	1.27214e+06	1.07887e+06	1.04125e+06	746761	1.37053e+06	1.07887e+06	929317	235712	3	2	3	0	1.22174	1.44473	0.845654
P52888	4	4	7.78825	Thimet oligopeptidase OS=Homo sapiens GN=THOP1 PE=1 SV=2 - [THOP1_HUMAN]	1.31881e+06	1.15189e+06	998638	866248	1.4208e+06	1.15189e+06	891282	273427	0	2	2	3	1.3206	1.32975	0.993123
Q13011	4	3	12.1739	Delta(3,5)-Delta(2,4)-dienoyl-CoA isomerase, mitochondrial OS=Homo sapiens GN=ECH1 PE=1 SV=2 - [ECH1_HUMAN]	1.80263e+06	1.31272e+06	1.65915e+06	1.43806e+06	1.94205e+06	1.31272e+06	1.48079e+06	453916	2	1	2	2	1.08648	0.912845	1.19021
Q9P035	4	4	10.2581	Very-long-chain (3R)-3-hydroxyacyl-[acyl-carrier protein] dehydratase 3 OS=Homo sapiens GN=PTPLAD1 PE=1 SV=2 - [HACD3_HUMAN]	4.91148e+06	5.1716e+06	4.1275e+06	5.85801e+06	5.29133e+06	5.1716e+06	3.68379e+06	1.84905e+06	1	2	0	1	1.18994	0.882827	1.34787
Q9Y2L1	4	4	8.90311	Exosome complex exonuclease RRP44 OS=Homo sapiens GN=DIS3 PE=1 SV=2 - [RRP44_HUMAN]	1.12102e+06	1.09299e+06	1.26175e+06	1.90742e+06	1.20772e+06	1.09299e+06	1.12611e+06	602068	3	2	1	3	0.888466	0.573021	1.55049
P57737	4	4	10.1896	Coronin-7 OS=Homo sapiens GN=CORO7 PE=1 SV=2 - [CORO7_HUMAN]	1.51532e+06	1.68434e+06	1.78614e+06	2.01494e+06	1.63251e+06	1.68434e+06	1.59413e+06	636005	2	4	3	2	0.848377	0.83593	1.01489
P26641	4	3	13.1496	Elongation factor 1-gamma OS=Homo sapiens GN=EEF1G PE=1 SV=3 - [EF1G_HUMAN]	4.67707e+06	4.20549e+06	3.52042e+06	3.38425e+06	5.03879e+06	4.20549e+06	3.14197e+06	1.06822e+06	3	3	2	1	1.32855	1.24266	1.06912
Q14166	4	4	8.52682	Tubulin--tyrosine ligase-like protein 12 OS=Homo sapiens GN=TTLL12 PE=1 SV=2 - [TTL12_HUMAN]	3.43207e+06	3.56159e+06	4.36262e+06	4.54574e+06	3.6975e+06	3.56159e+06	3.89363e+06	1.43484e+06	1	0	1	2	0.786699	0.783499	1.00408
P47985	4	3	16.1755	Cytochrome b-c1 complex subunit Rieske, mitochondrial OS=Homo sapiens GN=UQCRFS1 PE=1 SV=2 - [UCRI_HUMAN]	1.5614e+06	1.31575e+06	2.1983e+06	2.58841e+06	1.68215e+06	1.31575e+06	1.96197e+06	817021	1	1	2	1	0.710276	0.508322	1.3973
Q9Y3F4	4	4	10.9001	Serine-threonine kinase receptor-associated protein OS=Homo sapiens GN=STRAP PE=1 SV=1 - [STRAP_HUMAN]	1.0943e+06	1.00532e+06	1.51886e+06	1.35453e+06	1.17894e+06	1.00532e+06	1.35558e+06	427552	0	1	4	1	0.720476	0.742185	0.970749
O14929	4	4	12.8614	Histone acetyltransferase type B catalytic subunit OS=Homo sapiens GN=HAT1 PE=1 SV=1 - [HAT1_HUMAN]	3.08263e+06	3.63214e+06	3.21755e+06	3.27824e+06	3.32104e+06	3.63214e+06	2.87165e+06	1.03476e+06	3	2	3	3	0.958069	1.10795	0.86472
Q15021	4	3	9.39124	Condensin complex subunit 1 OS=Homo sapiens GN=NCAPD2 PE=1 SV=3 - [CND1_HUMAN]	967819	1.22353e+06	1.02593e+06	1.06531e+06	1.04267e+06	1.22353e+06	915640	336260	1	1	0	0	0.943358	1.14852	0.82137
Q9BVK6	4	4	9.5926	Transmembrane emp24 domain-containing protein 9 OS=Homo sapiens GN=TMED9 PE=1 SV=2 - [TMED9_HUMAN]	1.49988e+06	1.11977e+06	1.28319e+06	1.27657e+06	1.61588e+06	1.11977e+06	1.14524e+06	402942	2	1	1	2	1.16887	0.877175	1.33254
P62333	4	4	11.8109	26S protease regulatory subunit 10B OS=Homo sapiens GN=PSMC6 PE=1 SV=1 - [PRS10_HUMAN]	2.55433e+06	1.98141e+06	1.84437e+06	1.79938e+06	2.75188e+06	1.98141e+06	1.6461e+06	567966	3	2	1	0	1.38493	1.10116	1.2577
Q8IZ83	4	4	11.0318	Aldehyde dehydrogenase family 16 member A1 OS=Homo sapiens GN=ALDH16A1 PE=1 SV=2 - [A16A1_HUMAN]	1.19623e+06	1.28488e+06	1.43312e+06	1.92703e+06	1.28875e+06	1.28488e+06	1.27905e+06	608257	1	2	0	0	0.834706	0.666767	1.25187
Q99447	4	3	12.2737	Ethanolamine-phosphate cytidylyltransferase OS=Homo sapiens GN=PCYT2 PE=1 SV=1 - [PCY2_HUMAN]	764628	948113	1.34351e+06	1.63736e+06	823765	948113	1.19908e+06	516826	0	2	2	2	0.569129	0.579049	0.982868
P04179	4	3	13.7611	Superoxide dismutase [Mn], mitochondrial OS=Homo sapiens GN=SOD2 PE=1 SV=2 - [SODM_HUMAN]	6.58357e+06	4.63037e+06	9.4256e+06	6.32017e+06	7.09275e+06	4.63037e+06	8.41233e+06	1.99493e+06	1	1	4	2	0.698478	0.732633	0.953381
Q9NR45	4	3	17.0641	Sialic acid synthase OS=Homo sapiens GN=NANS PE=1 SV=2 - [SIAS_HUMAN]	2.07943e+06	1.92533e+06	1.62936e+06	1.42635e+06	2.24026e+06	1.92533e+06	1.4542e+06	450221	3	2	2	1	1.27623	1.34983	0.945474
Q9BR76	4	4	9.96105	Coronin-1B OS=Homo sapiens GN=CORO1B PE=1 SV=1 - [COR1B_HUMAN]	6.13117e+06	6.42838e+06	6.10693e+06	6.66729e+06	6.60535e+06	6.42838e+06	5.45043e+06	2.1045e+06	3	1	3	2	1.00397	0.964167	1.04128
Q3ZCQ8	4	4	13.1548	Mitochondrial import inner membrane translocase subunit TIM50 OS=Homo sapiens GN=TIMM50 PE=1 SV=2 - [TIM50_HUMAN]	2.00749e+06	2.29039e+06	3.17656e+06	3.4783e+06	2.16275e+06	2.29039e+06	2.83508e+06	1.09791e+06	1	3	3	3	0.63197	0.65848	0.959741
Q16851	4	3	10.4616	UTP--glucose-1-phosphate uridylyltransferase OS=Homo sapiens GN=UGP2 PE=1 SV=5 - [UGPA_HUMAN]	1.30149e+06	1.26814e+06	1.1337e+06	1.35615e+06	1.40215e+06	1.26814e+06	1.01183e+06	428062	2	2	2	1	1.148	0.935104	1.22767
P22061	4	4	7.67579	Protein-L-isoaspartate(D-aspartate) O-methyltransferase OS=Homo sapiens GN=PCMT1 PE=1 SV=4 - [PIMT_HUMAN]	1.41689e+06	1.21585e+06	1.64538e+06	2.46732e+06	1.52647e+06	1.21585e+06	1.4685e+06	778798	1	0	2	1	0.861129	0.492782	1.74749
O75694	4	4	10.2613	Nuclear pore complex protein Nup155 OS=Homo sapiens GN=NUP155 PE=1 SV=1 - [NU155_HUMAN]	1.12192e+06	951097	888552	1.21147e+06	1.20869e+06	951097	793031	382395	2	1	0	3	1.26264	0.785076	1.6083
Q96DH6	4	3	11.3386	RNA-binding protein Musashi homolog 2 OS=Homo sapiens GN=MSI2 PE=1 SV=1 - [MSI2H_HUMAN]	445596	633503	958828	877384	480058	633503	855752	276942	1	1	1	1	0.46473	0.722036	0.643637
P46783	4	3	9.16713	40S ribosomal protein S10 OS=Homo sapiens GN=RPS10 PE=1 SV=1 - [RS10_HUMAN]	2.10857e+06	1.75817e+06	4.07758e+06	5.44577e+06	2.27164e+06	1.75817e+06	3.63923e+06	1.71893e+06	1	0	2	2	0.517112	0.322851	1.60171
O00299	4	4	11.1979	Chloride intracellular channel protein 1 OS=Homo sapiens GN=CLIC1 PE=1 SV=4 - [CLIC1_HUMAN]	8.80485e+06	7.01024e+06	8.18208e+06	1.00494e+07	9.48581e+06	7.01024e+06	7.30249e+06	3.17205e+06	3	4	3	2	1.07611	0.697576	1.54265
Q8TDN6	4	4	7.74623	Ribosome biogenesis protein BRX1 homolog OS=Homo sapiens GN=BRIX1 PE=1 SV=2 - [BRX1_HUMAN]	553578	506017	794345	880119	596392	506017	708951	277806	1	1	3	2	0.696899	0.574941	1.21212
Q9Y5M8	4	4	11.9793	Signal recognition particle receptor subunit beta OS=Homo sapiens GN=SRPRB PE=1 SV=3 - [SRPRB_HUMAN]	945005	992229	1.98941e+06	1.84347e+06	1.01809e+06	992229	1.77555e+06	581883	0	2	3	2	0.475017	0.53824	0.882537
P05455	4	4	11.5938	Lupus La protein OS=Homo sapiens GN=SSB PE=1 SV=2 - [LA_HUMAN]	1.84688e+06	2.0279e+06	2.23518e+06	3.41836e+06	1.98972e+06	2.0279e+06	1.99489e+06	1.07899e+06	3	3	2	3	0.826281	0.593238	1.39283
P83731	4	3	11.6666	60S ribosomal protein L24 OS=Homo sapiens GN=RPL24 PE=1 SV=1 - [RL24_HUMAN]	4.38233e+06	4.14283e+06	6.31416e+06	1.11758e+07	4.72126e+06	4.14283e+06	5.63537e+06	3.52759e+06	4	3	4	3	0.694049	0.370696	1.87229
Q5JWF2	4	3	10.1624	Guanine nucleotide-binding protein G(s) subunit alpha isoforms XLas OS=Homo sapiens GN=GNAS PE=1 SV=2 - [GNAS1_HUMAN]	2.10703e+06	2.09802e+06	2.66903e+06	1.83743e+06	2.26999e+06	2.09802e+06	2.38211e+06	579978	3	2	3	1	0.789436	1.14182	0.691385
Q9Y2J2	4	3	12.0156	Band 4.1-like protein 3 OS=Homo sapiens GN=EPB41L3 PE=1 SV=2 - [E41L3_HUMAN]	1.06952e+06	1.23964e+06	879799	1.1409e+06	1.15224e+06	1.23964e+06	785219	360120	2	1	2	2	1.21564	1.08654	1.11881
A8MUW5	4	4	18.0386	Protein FAM98B OS=Homo sapiens GN=FAM98B PE=4 SV=1 - [A8MUW5_HUMAN]	1.06151e+06	1.2304e+06	2.36896e+06	2.75819e+06	1.1436e+06	1.2304e+06	2.11429e+06	870610	1	2	4	3	0.44809	0.446088	1.00449
P25787	4	4	16.4218	Proteasome subunit alpha type-2 OS=Homo sapiens GN=PSMA2 PE=1 SV=2 - [PSA2_HUMAN]	1.53252e+06	1.33823e+06	2.50909e+06	1.83421e+06	1.65104e+06	1.33823e+06	2.23936e+06	578961	2	1	3	3	0.610786	0.729596	0.837156
Q9NZL9	4	4	15.181	Methionine adenosyltransferase 2 subunit beta OS=Homo sapiens GN=MAT2B PE=1 SV=1 - [MAT2B_HUMAN]	2.78036e+06	2.60281e+06	3.86577e+06	4.53632e+06	2.99539e+06	2.60281e+06	3.45019e+06	1.43187e+06	2	3	4	4	0.719225	0.573771	1.2535
Q9HAV4	4	4	10.7534	Exportin-5 OS=Homo sapiens GN=XPO5 PE=1 SV=1 - [XPO5_HUMAN]	2.00797e+06	1.72846e+06	1.91632e+06	2.34591e+06	2.16327e+06	1.72846e+06	1.71031e+06	740475	2	3	2	1	1.04783	0.736799	1.42214
P21796	4	3	7.30269	Voltage-dependent anion-selective channel protein 1 OS=Homo sapiens GN=VDAC1 PE=1 SV=2 - [VDAC1_HUMAN]	276452	291247	672912	453696	297833	291247	600573	143207	1	0	2	0	0.410829	0.641943	0.639978
Q15257	4	4	9.81438	Serine/threonine-protein phosphatase 2A activator OS=Homo sapiens GN=PPP2R4 PE=1 SV=3 - [PTPA_HUMAN]	2.6476e+06	3.10612e+06	3.90581e+06	4.56539e+06	2.85236e+06	3.10612e+06	3.48592e+06	1.44104e+06	1	2	4	1	0.677861	0.680362	0.996324
O43852	4	4	13.9973	Calumenin OS=Homo sapiens GN=CALU PE=1 SV=2 - [CALU_HUMAN]	5.29499e+06	5.86765e+06	6.62301e+06	9.74467e+06	5.7045e+06	5.86765e+06	5.91102e+06	3.07586e+06	2	5	4	2	0.799484	0.60214	1.32774
P60900	4	3	8.27955	Proteasome subunit alpha type-6 OS=Homo sapiens GN=PSMA6 PE=1 SV=1 - [PSA6_HUMAN]	513797	436468	833152	664242	553534	436468	743587	209665	0	0	2	0	0.616691	0.657091	0.938516
P50914	4	3	13.4679	60S ribosomal protein L14 OS=Homo sapiens GN=RPL14 PE=1 SV=4 - [RL14_HUMAN]	5.87851e+06	3.89135e+06	6.30715e+06	1.05846e+07	6.33315e+06	3.89135e+06	5.62912e+06	3.34098e+06	4	2	2	3	0.932039	0.367642	2.53518
P05161	4	4	14.7161	Ubiquitin-like protein ISG15 OS=Homo sapiens GN=ISG15 PE=1 SV=5 - [ISG15_HUMAN]	2.47851e+06	3.11664e+06	3.55829e+06	6.09668e+06	2.67019e+06	3.11664e+06	3.17577e+06	1.92439e+06	1	2	3	4	0.696544	0.511203	1.36256
Q9P0V9	4	3	12.0283	Septin-10 OS=Homo sapiens GN=SEPT10 PE=1 SV=2 - [SEP10_HUMAN]	1.85863e+06	2.45568e+06	3.82331e+06	5.77084e+06	2.00238e+06	2.45568e+06	3.4123e+06	1.82154e+06	1	1	3	1	0.486131	0.425532	1.14241
P52732	4	3	10.4302	Kinesin-like protein KIF11 OS=Homo sapiens GN=KIF11 PE=1 SV=2 - [KIF11_HUMAN]	718320	928011	637593	678837	773874	928011	569050	214272	1	1	1	1	1.12661	1.36706	0.824112
P09211	4	4	15.9307	Glutathione S-transferase P OS=Homo sapiens GN=GSTP1 PE=1 SV=2 - [GSTP1_HUMAN]	7.36711e+06	4.45564e+06	6.53606e+06	6.32345e+06	7.93688e+06	4.45564e+06	5.83342e+06	1.99597e+06	2	1	4	3	1.12715	0.704621	1.59965
Q12888	4	3	11.0911	Tumor suppressor p53-binding protein 1 OS=Homo sapiens GN=TP53BP1 PE=1 SV=2 - [TP53B_HUMAN]	936805	1.32386e+06	1.28233e+06	3.20191e+06	1.00926e+06	1.32386e+06	1.14448e+06	1.01067e+06	1	2	0	2	0.730548	0.41346	1.76692
P21291	4	4	15.2117	Cysteine and glycine-rich protein 1 OS=Homo sapiens GN=CSRP1 PE=1 SV=3 - [CSRP1_HUMAN]	4.15407e+06	4.15621e+06	1.26285e+07	1.83059e+07	4.47534e+06	4.15621e+06	1.12709e+07	5.77816e+06	3	2	5	5	0.328943	0.227043	1.44882
Q02750	4	3	11.3061	Dual specificity mitogen-activated protein kinase kinase 1 OS=Homo sapiens GN=MAP2K1 PE=1 SV=2 - [MP2K1_HUMAN]	614263	747221	1.74826e+06	1.36791e+06	661770	747221	1.56031e+06	431775	1	2	3	2	0.351358	0.54625	0.643218
P30044	4	3	10.2097	Peroxiredoxin-5, mitochondrial OS=Homo sapiens GN=PRDX5 PE=1 SV=4 - [PRDX5_HUMAN]	165231	127746	884804	1.04741e+06	178010	127746	789686	330609	0	0	4	2	0.186744	0.121965	1.53113
Q9Y305	3	3	6.77111	Acyl-coenzyme A thioesterase 9, mitochondrial OS=Homo sapiens GN=ACOT9 PE=1 SV=2 - [ACOT9_HUMAN]	1.62923e+06	1.73792e+06	1.63305e+06	1.22397e+06	1.75523e+06	1.73792e+06	1.45749e+06	386340	1	2	2	1	0.997663	1.4199	0.702627
O75934	3	3	6.27177	Pre-mRNA-splicing factor SPF27 OS=Homo sapiens GN=BCAS2 PE=1 SV=1 - [SPF27_HUMAN]	311709	374351	1.00631e+06	205540	335816	374351	898129	64877.9	0	0	1	1	0.309755	1.8213	0.170073
O14773	3	3	13.7824	Tripeptidyl-peptidase 1 OS=Homo sapiens GN=TPP1 PE=1 SV=2 - [TPP1_HUMAN]	2.64985e+06	3.20759e+06	7.65222e+06	3.33844e+06	2.85478e+06	3.20759e+06	6.82959e+06	1.05376e+06	1	2	5	3	0.346285	0.960807	0.36041
Q96A65	3	3	6.29327	Exocyst complex component 4 OS=Homo sapiens GN=EXOC4 PE=1 SV=1 - [EXOC4_HUMAN]	291765	352873	353632	124219	314330	352873	315615	39209.3	1	0	3	0	0.825053	2.84073	0.290437
Q13123	3	3	7.69788	Protein Red OS=Homo sapiens GN=IK PE=1 SV=3 - [RED_HUMAN]	361579	422729	514595	361204	389543	422729	459275	114012	0	1	1	0	0.702646	1.17033	0.600382
Q12797	3	3	8.55157	Aspartyl/asparaginyl beta-hydroxylase OS=Homo sapiens GN=ASPH PE=1 SV=3 - [ASPH_HUMAN]	2.05965e+06	2.02517e+06	1.94903e+06	1.43669e+06	2.21894e+06	2.02517e+06	1.7395e+06	453483	1	1	1	1	1.05676	1.40962	0.749678
P42356	3	3	11.0362	Phosphatidylinositol 4-kinase alpha OS=Homo sapiens GN=PI4KA PE=1 SV=3 - [PI4KA_HUMAN]	684041	752288	514658	524363	736945	752288	459331	165513	0	3	2	2	1.32912	1.43467	0.926429
P42695	3	3	10.4837	Condensin-2 complex subunit D3 OS=Homo sapiens GN=NCAPD3 PE=1 SV=2 - [CNDD3_HUMAN]	1.0664e+06	1.41939e+06	885775	1.23321e+06	1.14888e+06	1.41939e+06	790552	389257	0	2	1	1	1.20392	1.15097	1.04601
P23497	3	3	4.5525	Nuclear autoantigen Sp-100 OS=Homo sapiens GN=SP100 PE=1 SV=3 - [SP100_HUMAN]	734136	505670	648627	718293	790914	505670	578898	226726	1	0	0	1	1.13183	0.703989	1.60774
P62314	3	3	16.3929	Small nuclear ribonucleoprotein Sm D1 OS=Homo sapiens GN=SNRPD1 PE=1 SV=1 - [SMD1_HUMAN]	9.76255e+06	6.52679e+06	1.27972e+07	1.13089e+07	1.05176e+07	6.52679e+06	1.14215e+07	3.56961e+06	6	3	6	5	0.762866	0.577136	1.32181
Q8IY81	3	3	10.2785	pre-rRNA processing protein FTSJ3 OS=Homo sapiens GN=FTSJ3 PE=1 SV=2 - [RRMJ3_HUMAN]	1.13451e+06	1.15699e+06	1.14927e+06	1.66594e+06	1.22225e+06	1.15699e+06	1.02572e+06	525847	1	2	1	0	0.98716	0.694496	1.4214
Q7Z6Z7	3	3	7.61455	E3 ubiquitin-protein ligase HUWE1 OS=Homo sapiens GN=HUWE1 PE=1 SV=3 - [HUWE1_HUMAN]	755284	727269	340794	608381	813698	727269	304158	192033	1	1	0	0	2.21625	1.19542	1.85395
B4DH47	3	3	7.7697	Nebulette OS=Homo sapiens GN=NEBL PE=2 SV=1 - [B4DH47_HUMAN]	419162	299136	457867	854511	451580	299136	408645	269723	1	0	1	3	0.915468	0.350066	2.61513
Q86U42	3	3	7.37563	Polyadenylate-binding protein 2 OS=Homo sapiens GN=PABPN1 PE=1 SV=3 - [PABP2_HUMAN]	614247	691192	877216	1.39724e+06	661753	691192	782913	441032	1	1	2	2	0.700223	0.494684	1.4155
Q49A26	3	3	8.54121	Putative oxidoreductase GLYR1 OS=Homo sapiens GN=GLYR1 PE=1 SV=3 - [GLYR1_HUMAN]	1.10653e+06	895103	1.09676e+06	1.49376e+06	1.19211e+06	895103	978856	471499	1	1	2	1	1.00891	0.599228	1.68368
Q86XI2	3	3	9.29069	Condensin-2 complex subunit G2 OS=Homo sapiens GN=NCAPG2 PE=1 SV=1 - [CNDG2_HUMAN]	259134	218217	455418	953949	279176	218217	406459	301109	0	0	1	2	0.569004	0.228752	2.48743
P60866	3	3	14.444	40S ribosomal protein S20 OS=Homo sapiens GN=RPS20 PE=1 SV=1 - [RS20_HUMAN]	2.48717e+06	1.72575e+06	3.91818e+06	3.96085e+06	2.67953e+06	1.72575e+06	3.49697e+06	1.25023e+06	4	2	4	3	0.634777	0.435701	1.45691
P08651	3	3	10.5815	Nuclear factor 1 C-type OS=Homo sapiens GN=NFIC PE=1 SV=2 - [NFIC_HUMAN]	1.92722e+06	1.90349e+06	2.50161e+06	2.77482e+06	2.07627e+06	1.90349e+06	2.23268e+06	875858	0	2	0	2	0.770393	0.685988	1.12304
Q9H993	3	3	11.0329	UPF0364 protein C6orf211 OS=Homo sapiens GN=C6orf211 PE=1 SV=1 - [CF211_HUMAN]	2.83642e+06	2.09932e+06	3.22292e+06	1.79511e+06	3.05579e+06	2.09932e+06	2.87645e+06	566618	2	2	2	1	0.880079	1.16947	0.752548
P30520	3	3	6.78138	Adenylosuccinate synthetase isozyme 2 OS=Homo sapiens GN=ADSS PE=1 SV=3 - [PURA2_HUMAN]	2.03319e+06	2.02039e+06	1.98377e+06	1.45865e+06	2.19043e+06	2.02039e+06	1.77051e+06	460415	1	0	2	2	1.02491	1.38511	0.739947
Q9UNH7	3	3	6.98683	Sorting nexin-6 OS=Homo sapiens GN=SNX6 PE=1 SV=1 - [SNX6_HUMAN]	900902	1.03934e+06	563488	582346	970577	1.03934e+06	502912	183815	0	2	0	1	1.59879	1.78474	0.895815
P55263	3	3	8.78895	Adenosine kinase OS=Homo sapiens GN=ADK PE=1 SV=2 - [ADK_HUMAN]	1.56651e+06	1.55826e+06	1.9366e+06	1.47195e+06	1.68767e+06	1.55826e+06	1.72841e+06	464613	1	1	2	2	0.808899	1.05864	0.764095
P23258	3	3	9.16657	Tubulin gamma-1 chain OS=Homo sapiens GN=TUBG1 PE=1 SV=2 - [TBG1_HUMAN]	1.5645e+06	1.51775e+06	2.51024e+06	2.04102e+06	1.6855e+06	1.51775e+06	2.24038e+06	644239	1	0	1	2	0.623249	0.743622	0.838126
P56134	3	3	7.03333	ATP synthase subunit f, mitochondrial OS=Homo sapiens GN=ATP5J2 PE=1 SV=3 - [ATPK_HUMAN]	1.21312e+06	874357	1.78495e+06	1.5962e+06	1.30694e+06	874357	1.59306e+06	503834	1	1	2	2	0.679638	0.547773	1.24073
O00764	3	3	11.2169	Pyridoxal kinase OS=Homo sapiens GN=PDXK PE=1 SV=1 - [PDXK_HUMAN]	5.9834e+06	4.99962e+06	6.601e+06	5.27458e+06	6.44615e+06	4.99962e+06	5.89137e+06	1.6649e+06	2	2	3	3	0.906439	0.94787	0.95629
P49593	3	3	8.05064	Protein phosphatase 1F OS=Homo sapiens GN=PPM1F PE=1 SV=3 - [PPM1F_HUMAN]	566861	469894	525614	400452	610702	469894	469109	126401	1	2	1	2	1.07847	1.17341	0.919095
Q8NF37	3	3	6.87731	Lysophosphatidylcholine acyltransferase 1 OS=Homo sapiens GN=LPCAT1 PE=1 SV=2 - [PCAT1_HUMAN]	964950	780629	836897	700489	1.03958e+06	780629	746929	221106	1	0	2	0	1.15301	1.11441	1.03464
Q13573	3	3	6.71678	SNW domain-containing protein 1 OS=Homo sapiens GN=SNW1 PE=1 SV=1 - [SNW1_HUMAN]	947388	1.04745e+06	1.59449e+06	1.73274e+06	1.02066e+06	1.04745e+06	1.42308e+06	546931	1	0	0	1	0.594165	0.604507	0.982893
P08183	3	3	6.20213	Multidrug resistance protein 1 OS=Homo sapiens GN=ABCB1 PE=1 SV=3 - [MDR1_HUMAN]	890612	920556	499814	614210	959492	920556	446082	193873	1	2	0	0	1.78189	1.49876	1.18891
O43660	3	3	13.4849	Pleiotropic regulator 1 OS=Homo sapiens GN=PLRG1 PE=1 SV=1 - [PLRG1_HUMAN]	2.76779e+06	2.45498e+06	2.81603e+06	4.37573e+06	2.98185e+06	2.45498e+06	2.5133e+06	1.38118e+06	0	2	3	2	0.98287	0.561045	1.75186
Q53EZ4	3	3	8.63733	Centrosomal protein of 55 kDa OS=Homo sapiens GN=CEP55 PE=1 SV=3 - [CEP55_HUMAN]	792353	829211	963042	923346	853634	829211	859513	291450	0	3	2	2	0.822761	0.898051	0.916163
P50991	3	3	10.2589	T-complex protein 1 subunit delta OS=Homo sapiens GN=CCT4 PE=1 SV=4 - [TCPD_HUMAN]	3.61648e+06	2.76916e+06	3.50723e+06	2.91356e+06	3.89618e+06	2.76916e+06	3.13019e+06	919652	3	2	3	3	1.03115	0.950439	1.08492
Q9UBX3	3	3	7.02102	Mitochondrial dicarboxylate carrier OS=Homo sapiens GN=SLC25A10 PE=1 SV=2 - [DIC_HUMAN]	1.3381e+06	1.2e+06	1.44606e+06	1.68327e+06	1.44159e+06	1.2e+06	1.2906e+06	531315	0	0	3	1	0.925344	0.712898	1.298
P02768	3	3	14.7628	Serum albumin OS=Homo sapiens GN=ALB PE=1 SV=2 - [ALBU_HUMAN]	5.92921e+07	6.21926e+07	6.78771e+07	7.14251e+07	6.38778e+07	6.21926e+07	6.05802e+07	2.2545e+07	9	9	8	7	0.873522	0.870738	1.0032
P40429	3	3	9.41809	60S ribosomal protein L13a OS=Homo sapiens GN=RPL13A PE=1 SV=2 - [RL13A_HUMAN]	5.4954e+06	3.54519e+06	5.28799e+06	6.90418e+06	5.92041e+06	3.54519e+06	4.71952e+06	2.17927e+06	4	3	3	3	1.03922	0.513485	2.02386
Q8TDB6	3	3	7.75632	E3 ubiquitin-protein ligase DTX3L OS=Homo sapiens GN=DTX3L PE=1 SV=1 - [DTX3L_HUMAN]	1.11979e+06	1.15287e+06	1.2752e+06	1.67233e+06	1.2064e+06	1.15287e+06	1.13811e+06	527863	3	1	2	3	0.878131	0.689377	1.2738
P62913	3	3	8.6054	60S ribosomal protein L11 OS=Homo sapiens GN=RPL11 PE=1 SV=2 - [RL11_HUMAN]	1.05613e+07	6.30544e+06	1.2481e+07	1.45252e+07	1.13781e+07	6.30544e+06	1.11393e+07	4.58482e+06	5	2	4	4	0.846186	0.434103	1.94927
Q9NX63	3	3	9.82406	Coiled-coil-helix-coiled-coil-helix domain-containing protein 3, mitochondrial OS=Homo sapiens GN=CHCHD3 PE=1 SV=1 - [CHCH3_HUMAN]	466388	345080	743681	883150	502458	345080	663733	278762	0	0	1	2	0.627135	0.390738	1.605
Q13501	3	3	9.75608	Sequestosome-1 OS=Homo sapiens GN=SQSTM1 PE=1 SV=1 - [SQSTM_HUMAN]	1.40721e+06	1.30805e+06	1.08169e+06	1.78324e+06	1.51604e+06	1.30805e+06	965408	562870	1	1	2	1	1.30093	0.733523	1.77354
P42677	3	3	6.53434	40S ribosomal protein S27 OS=Homo sapiens GN=RPS27 PE=1 SV=3 - [RS27_HUMAN]	1.38345e+06	935054	2.03616e+06	2.33492e+06	1.49045e+06	935054	1.81727e+06	737005	1	0	2	0	0.679443	0.400466	1.69663
P50443	3	3	9.99322	Sulfate transporter OS=Homo sapiens GN=SLC26A2 PE=1 SV=2 - [S26A2_HUMAN]	716831	638164	396830	372598	772270	638164	354170	117609	1	2	2	0	1.80639	1.71274	1.05468
Q16643	3	3	8.83494	Drebrin OS=Homo sapiens GN=DBN1 PE=1 SV=4 - [DREB_HUMAN]	1.16248e+06	1.23725e+06	1.39558e+06	1.69727e+06	1.25238e+06	1.23725e+06	1.24556e+06	535735	2	1	1	2	0.832967	0.728965	1.14267
P54619	3	3	10.206	5'-AMP-activated protein kinase subunit gamma-1 OS=Homo sapiens GN=PRKAG1 PE=1 SV=1 - [AAKG1_HUMAN]	794446	803364	1.09947e+06	857026	855888	803364	981275	270516	2	1	2	2	0.722572	0.937386	0.770837
Q9BZJ0	3	3	6.55759	Crooked neck-like protein 1 OS=Homo sapiens GN=CRNKL1 PE=1 SV=4 - [CRNL1_HUMAN]	590016	503583	685116	1.12311e+06	635647	503583	611464	354504	1	1	1	1	0.861191	0.448383	1.92066
Q99460	3	3	10.4223	26S proteasome non-ATPase regulatory subunit 1 OS=Homo sapiens GN=PSMD1 PE=1 SV=2 - [PSMD1_HUMAN]	1.14798e+06	1.00757e+06	916367	836885	1.23676e+06	1.00757e+06	817856	264159	2	2	3	1	1.25275	1.20395	1.04053
Q9P253	3	3	8.98281	Vacuolar protein sorting-associated protein 18 homolog OS=Homo sapiens GN=VPS18 PE=1 SV=2 - [VPS18_HUMAN]	334466	460263	538695	395667	360333	460263	480784	124890	0	1	3	3	0.620881	1.16326	0.533743
Q69YN2	3	3	4.77165	CWF19-like protein 1 OS=Homo sapiens GN=CWF19L1 PE=1 SV=2 - [C19L1_HUMAN]	276063	278855	343995	471857	297414	278855	307015	148940	0	0	3	0	0.802521	0.590974	1.35796
Q15397	3	3	6.78823	Pumilio domain-containing protein KIAA0020 OS=Homo sapiens GN=KIAA0020 PE=1 SV=3 - [K0020_HUMAN]	1.17021e+06	1.12918e+06	1.28638e+06	1.22455e+06	1.26072e+06	1.12918e+06	1.14809e+06	386524	0	0	3	2	0.909697	0.922121	0.986527
O00622	3	3	8.24607	Protein CYR61 OS=Homo sapiens GN=CYR61 PE=1 SV=1 - [CYR61_HUMAN]	2.99092e+06	2.56167e+06	3.31279e+06	5.99422e+06	3.22224e+06	2.56167e+06	2.95666e+06	1.89205e+06	1	2	2	3	0.90284	0.427357	2.11261
Q9UBL3	3	3	9.0714	Set1/Ash2 histone methyltransferase complex subunit ASH2 OS=Homo sapiens GN=ASH2L PE=1 SV=1 - [ASH2L_HUMAN]	2.04282e+06	2.76645e+06	2.82173e+06	3.82637e+06	2.20081e+06	2.76645e+06	2.51838e+06	1.20778e+06	1	2	2	2	0.723961	0.722994	1.00134
Q96I99	3	3	7.43323	Succinyl-CoA ligase [GDP-forming] subunit beta, mitochondrial OS=Homo sapiens GN=SUCLG2 PE=1 SV=2 - [SUCB2_HUMAN]	412545	389990	531602	801695	444451	389990	474454	253051	2	3	2	1	0.776041	0.486457	1.59529
Q14192	3	3	5.81398	Four and a half LIM domains protein 2 OS=Homo sapiens GN=FHL2 PE=1 SV=3 - [FHL2_HUMAN]	652647	630606	1.04041e+06	1.46002e+06	703122	630606	928560	460848	0	2	1	2	0.6273	0.431917	1.45236
Q96CS3	3	3	8.09148	FAS-associated factor 2 OS=Homo sapiens GN=FAF2 PE=1 SV=2 - [FAF2_HUMAN]	948812	1.10472e+06	1.23262e+06	1.38287e+06	1.02219e+06	1.10472e+06	1.10011e+06	436498	0	1	2	2	0.769754	0.798858	0.963568
Q9P0J7	3	3	10.181	E3 ubiquitin-protein ligase KCMF1 OS=Homo sapiens GN=KCMF1 PE=1 SV=2 - [KCMF1_HUMAN]	433201	603024	856887	766245	466704	603024	764770	241862	0	2	2	2	0.505552	0.786986	0.64239
Q04837	3	3	10.3078	Single-stranded DNA-binding protein, mitochondrial OS=Homo sapiens GN=SSBP1 PE=1 SV=1 - [SSBP_HUMAN]	624687	524308	1.48952e+06	1.73986e+06	673001	524308	1.3294e+06	549180	1	0	2	2	0.419387	0.30135	1.39169
O14908	3	3	6.92111	PDZ domain-containing protein GIPC1 OS=Homo sapiens GN=GIPC1 PE=1 SV=2 - [GIPC1_HUMAN]	476762	555423	833223	904817	513635	555423	743650	285601	0	1	1	1	0.57219	0.613851	0.932132
Q8N118	3	3	7.46215	Cytochrome P450 4X1 OS=Homo sapiens GN=CYP4X1 PE=2 SV=1 - [CP4X1_HUMAN]	844608	925088	1.18465e+06	1.24398e+06	909930	925088	1.0573e+06	392655	1	2	3	1	0.712961	0.743654	0.958727
P49720	3	3	11.4955	Proteasome subunit beta type-3 OS=Homo sapiens GN=PSMB3 PE=1 SV=2 - [PSB3_HUMAN]	3.10169e+06	2.38833e+06	3.60409e+06	3.30879e+06	3.34157e+06	2.38833e+06	3.21664e+06	1.0444e+06	3	0	3	3	0.860603	0.721815	1.19228
P62266	3	3	7.44367	40S ribosomal protein S23 OS=Homo sapiens GN=RPS23 PE=1 SV=3 - [RS23_HUMAN]	2.65018e+06	2.42441e+06	4.00578e+06	7.17367e+06	2.85514e+06	2.42441e+06	3.57515e+06	2.26434e+06	2	2	4	3	0.661588	0.337959	1.9576
P21281	3	3	9.1461	V-type proton ATPase subunit B, brain isoform OS=Homo sapiens GN=ATP6V1B2 PE=1 SV=3 - [VATB2_HUMAN]	957788	1.23382e+06	1.66173e+06	1.46444e+06	1.03186e+06	1.23382e+06	1.48309e+06	462243	1	1	0	1	0.576382	0.842518	0.684118
P19387	3	3	9.45821	DNA-directed RNA polymerase II subunit RPB3 OS=Homo sapiens GN=POLR2C PE=1 SV=2 - [RPB3_HUMAN]	200282	381496	595753	829413	215772	381496	531708	261800	0	0	2	2	0.336183	0.459959	0.730898
B7Z6G2	3	3	15.3887	Rho guanine nucleotide exchange factor 7 OS=Homo sapiens GN=ARHGEF7 PE=2 SV=1 - [B7Z6G2_HUMAN]	565490	1.21553e+06	1.51394e+06	2.43291e+06	609225	1.21553e+06	1.35119e+06	767938	0	0	1	4	0.373522	0.499619	0.747615
Q9NRZ9	3	3	8.89795	Lymphoid-specific helicase OS=Homo sapiens GN=HELLS PE=1 SV=1 - [HELLS_HUMAN]	221246	488821	772952	844299	238357	488821	689858	266499	0	1	2	1	0.286234	0.578967	0.494388
Q10471	3	3	10.1059	Polypeptide N-acetylgalactosaminyltransferase 2 OS=Homo sapiens GN=GALNT2 PE=1 SV=1 - [GALT2_HUMAN]	392764	867905	1.17493e+06	1.1148e+06	423140	867905	1.04862e+06	351881	0	0	3	2	0.334287	0.77853	0.429382
P30041	3	3	5.91695	Peroxiredoxin-6 OS=Homo sapiens GN=PRDX6 PE=1 SV=3 - [PRDX6_HUMAN]	330988	361132	868999	957625	356586	361132	775579	302270	1	0	1	3	0.380884	0.377113	1.01
Q9UM00	2	2	3.58029	Transmembrane and coiled-coil domain-containing protein 1 OS=Homo sapiens GN=TMCO1 PE=1 SV=1 - [TMCO1_HUMAN]	657521	457791	550869	364994	708373	457791	491649	115209	0	1	1	1	1.19361	1.25424	0.951656
O15145	2	2	2.99795	Actin-related protein 2/3 complex subunit 3 OS=Homo sapiens GN=ARPC3 PE=1 SV=3 - [ARPC3_HUMAN]	271769	145751	283038	71702.7	292787	145751	252611	22632.6	0	0	1	0	0.960185	2.03271	0.472368
P67936	10	2	30.9767	Tropomyosin alpha-4 chain OS=Homo sapiens GN=TPM4 PE=1 SV=3 - [TPM4_HUMAN]	4.66552e+06	2.73341e+06	3.64198e+06	5.12832e+06	5.02635e+06	2.73341e+06	3.25046e+06	1.61873e+06	0	0	0	0	1.28104	0.533002	2.40344
O95299	3	2	4.56917	NADH dehydrogenase [ubiquinone] 1 alpha subcomplex subunit 10, mitochondrial OS=Homo sapiens GN=NDUFA10 PE=1 SV=1 - [NDUAA_HUMAN]	1.15254e+06	984833	1.5693e+06	1.76029e+06	1.24167e+06	984833	1.40059e+06	555628	0	0	0	0	0.734428	0.559471	1.31272
P51665	3	2	8.49922	26S proteasome non-ATPase regulatory subunit 7 OS=Homo sapiens GN=PSMD7 PE=1 SV=2 - [PSD7_HUMAN]	586472	502473	454534	640703	631829	502473	405670	202235	1	0	1	0	1.29027	0.784253	1.64522
Q7Z3K3	3	2	8.9167	Pogo transposable element with ZNF domain OS=Homo sapiens GN=POGZ PE=1 SV=2 - [POGZ_HUMAN]	529205	482846	414745	646342	570134	482846	370159	204015	0	0	0	2	1.27598	0.747044	1.70803
P08240	4	2	9.55691	Signal recognition particle receptor subunit alpha OS=Homo sapiens GN=SRPR PE=1 SV=2 - [SRPR_HUMAN]	430009	501249	608160	1.15335e+06	463265	501249	542782	364049	1	1	0	0	0.707065	0.434603	1.62692
P47756	2	2	4.71815	F-actin-capping protein subunit beta OS=Homo sapiens GN=CAPZB PE=1 SV=4 - [CAPZB_HUMAN]	352430	241306	385899	501938	379686	241306	344414	158434	0	0	0	1	0.913269	0.48075	1.89968
O43776	3	2	6.24003	Asparagine--tRNA ligase, cytoplasmic OS=Homo sapiens GN=NARS PE=1 SV=1 - [SYNC_HUMAN]	148921	224225	151850	42562	160439	224225	135526	13434.5	0	1	1	0	0.98071	5.26819	0.186157
P50148	5	2	14.7635	Guanine nucleotide-binding protein G(q) subunit alpha OS=Homo sapiens GN=GNAQ PE=1 SV=4 - [GNAQ_HUMAN]	656608	904296	981441	1.524e+06	707389	904296	875934	481044	0	1	1	1	0.669024	0.593369	1.1275
P42766	2	2	8.47831	60S ribosomal protein L35 OS=Homo sapiens GN=RPL35 PE=1 SV=2 - [RL35_HUMAN]	3.29483e+06	2.53598e+06	2.9149e+06	5.41928e+06	3.54965e+06	2.53598e+06	2.60154e+06	1.71057e+06	3	2	2	1	1.13034	0.467954	2.41549
P10301	3	2	9.34271	Ras-related protein R-Ras OS=Homo sapiens GN=RRAS PE=1 SV=1 - [RRAS_HUMAN]	473957	431428	872321	867622	510612	431428	778544	273861	1	0	1	0	0.543329	0.497253	1.09266
O96019	2	2	5.04589	Actin-like protein 6A OS=Homo sapiens GN=ACTL6A PE=1 SV=1 - [ACL6A_HUMAN]	835017	776696	980053	1.31133e+06	899597	776696	874695	413915	1	0	1	2	0.852011	0.592297	1.43849
Q15365	5	2	21.8999	Poly(rC)-binding protein 1 OS=Homo sapiens GN=PCBP1 PE=1 SV=2 - [PCBP1_HUMAN]	1.60674e+06	1.54991e+06	1.64694e+06	2.34704e+06	1.731e+06	1.54991e+06	1.46989e+06	740832	1	1	1	3	0.975591	0.660369	1.47734
Q14669	2	2	5.43298	E3 ubiquitin-protein ligase TRIP12 OS=Homo sapiens GN=TRIP12 PE=1 SV=1 - [TRIPC_HUMAN]	257339	279117	188938	373356	277241	279117	168627	117848	0	0	0	2	1.36203	0.747591	1.82189
P05141	14	2	43.9112	ADP/ATP translocase 2 OS=Homo sapiens GN=SLC25A5 PE=1 SV=7 - [ADT2_HUMAN]	1.69449e+06	172600	32191.8	26064.4	1.82554e+06	172600	28731.1	8227.12	3	0	0	0	52.6373	6.62203	7.94881
Q5VU66	15	2	52.319	Tropomyosin 3 OS=Homo sapiens GN=TPM3 PE=2 SV=1 - [Q5VU66_HUMAN]	262028	156592	472514	1.05196e+06	282293	156592	421717	332048	0	0	1	0	0.554541	0.148857	3.72534
Q6UN15	3	2	10.7824	Pre-mRNA 3'-end-processing factor FIP1 OS=Homo sapiens GN=FIP1L1 PE=1 SV=1 - [FIP1_HUMAN]	957673	1.04091e+06	1.07438e+06	1.5895e+06	1.03174e+06	1.04091e+06	958878	501720	1	1	1	2	0.891376	0.654867	1.36116
O60361	2	2	3.66082	Putative nucleoside diphosphate kinase OS=Homo sapiens GN=NME2P1 PE=5 SV=1 - [NDK8_HUMAN]	549263	278730	528660	734246	591743	278730	471828	231761	2	0	1	0	1.03897	0.379614	2.73691
P12236	12	2	37.0065	ADP/ATP translocase 3 OS=Homo sapiens GN=SLC25A6 PE=1 SV=4 - [ADT3_HUMAN]	2.61447e+06	2.59047e+06	3.59037e+06	4.83237e+06	2.81667e+06	2.59047e+06	3.20439e+06	1.52532e+06	2	1	2	1	0.72819	0.536065	1.3584
P35241	12	2	45.243	Radixin OS=Homo sapiens GN=RDX PE=1 SV=1 - [RADI_HUMAN]	312796	297772	403888	296704	336988	297772	360469	93653.1	1	2	0	0	0.774463	1.0036	0.771683
Q5UIP0	4	2	10.2276	Telomere-associated protein RIF1 OS=Homo sapiens GN=RIF1 PE=1 SV=2 - [RIF1_HUMAN]	679772	824073	843551	1.2747e+06	732345	824073	752868	402354	1	2	0	1	0.805845	0.646482	1.24651
P62136	10	2	28.8722	Serine/threonine-protein phosphatase PP1-alpha catalytic subunit OS=Homo sapiens GN=PPP1CA PE=1 SV=1 - [PP1A_HUMAN]	123796	135547	235684	304567	133371	135547	210348	96135.2	0	0	1	1	0.525264	0.445047	1.18024
Q92888	3	2	11.5921	Rho guanine nucleotide exchange factor 1 OS=Homo sapiens GN=ARHGEF1 PE=1 SV=2 - [ARHG1_HUMAN]	601149	522369	523373	264345	647642	522369	467109	83439.3	0	1	1	1	1.14861	1.97609	0.581253
Q16531	2	2	5.41594	DNA damage-binding protein 1 OS=Homo sapiens GN=DDB1 PE=1 SV=1 - [DDB1_HUMAN]	1.14852e+06	786208	795835	890951	1.23735e+06	786208	710281	281225	0	0	0	1	1.44317	0.882437	1.63543
Q53GS9	2	2	5.78679	U4/U6.U5 tri-snRNP-associated protein 2 OS=Homo sapiens GN=USP39 PE=1 SV=2 - [SNUT2_HUMAN]	1.31123e+06	1.51216e+06	1.61657e+06	2.05042e+06	1.41264e+06	1.51216e+06	1.44278e+06	647205	1	1	1	2	0.811119	0.737491	1.09984
Q9UHB9	3	2	7.7568	Signal recognition particle 68 kDa protein OS=Homo sapiens GN=SRP68 PE=1 SV=2 - [SRP68_HUMAN]	3.12393e+06	2.77028e+06	1.69204e+06	1.99838e+06	3.36554e+06	2.77028e+06	1.51014e+06	630779	2	1	1	1	1.84625	1.38626	1.33182
P17096	2	2	5.45692	High mobility group protein HMG-I/HMG-Y OS=Homo sapiens GN=HMGA1 PE=1 SV=3 - [HMGA1_HUMAN]	339534	142198	185646	95844	365793	142198	165688	30252.7	0	0	0	0	1.82894	1.48364	1.23274
Q9H4M9	10	2	18.9373	EH domain-containing protein 1 OS=Homo sapiens GN=EHD1 PE=1 SV=2 - [EHD1_HUMAN]	1.09591e+06	1.00123e+06	817374	554739	1.18067e+06	1.00123e+06	729505	175101	2	1	0	0	1.34077	1.80486	0.74287
Q9H0U4	9	2	26.0903	Ras-related protein Rab-1B OS=Homo sapiens GN=RAB1B PE=1 SV=1 - [RAB1B_HUMAN]	1.89939e+06	1.1251e+06	1.69006e+06	1.44176e+06	2.04629e+06	1.1251e+06	1.50838e+06	455085	2	1	2	0	1.12386	0.780365	1.44017
Q9UGI8	3	2	4.64407	Testin OS=Homo sapiens GN=TES PE=1 SV=1 - [TES_HUMAN]	298821	266785	341703	1.01481e+06	321931	266785	304969	320321	1	1	2	0	0.874504	0.262891	3.32648
O75436	4	2	11.5069	Vacuolar protein sorting-associated protein 26A OS=Homo sapiens GN=VPS26A PE=1 SV=2 - [VP26A_HUMAN]	1.10347e+06	1.44996e+06	1.62448e+06	1.71861e+06	1.18881e+06	1.44996e+06	1.44984e+06	542470	1	2	2	0	0.679276	0.843685	0.80513
Q9UHQ9	2	2	5.11455	NADH-cytochrome b5 reductase 1 OS=Homo sapiens GN=CYB5R1 PE=1 SV=1 - [NB5R1_HUMAN]	584487	692319	694135	901448	629691	692319	619514	284538	0	0	1	2	0.842036	0.768008	1.09639
P33778	10	2	49.3522	Histone H2B type 1-B OS=Homo sapiens GN=HIST1H2BB PE=1 SV=2 - [H2B1B_HUMAN]	2.52452e+07	2.05179e+07	4.01544e+07	7.30331e+07	2.71977e+07	2.05179e+07	3.58377e+07	2.30525e+07	1	3	3	3	0.628704	0.28094	2.23786
P53041	2	2	6.61456	Serine/threonine-protein phosphatase 5 OS=Homo sapiens GN=PPP5C PE=1 SV=1 - [PPP5_HUMAN]	1.6191e+06	1.94293e+06	1.67085e+06	1.82021e+06	1.74432e+06	1.94293e+06	1.49123e+06	574540	1	2	2	1	0.969025	1.06742	0.907818
O15260	2	2	4.79262	Surfeit locus protein 4 OS=Homo sapiens GN=SURF4 PE=1 SV=3 - [SURF4_HUMAN]	366047	448003	264806	382863	394357	448003	236338	120849	0	1	0	1	1.38232	1.17014	1.18133
P07384	4	2	10.0498	Calpain-1 catalytic subunit OS=Homo sapiens GN=CAPN1 PE=1 SV=1 - [CAN1_HUMAN]	301650	315511	336597	394172	324979	315511	300412	124418	1	1	1	0	0.896174	0.800441	1.1196
Q9Y295	4	2	9.26671	Developmentally-regulated GTP-binding protein 1 OS=Homo sapiens GN=DRG1 PE=1 SV=1 - [DRG1_HUMAN]	695860	563935	734063	653058	749677	563935	655150	206135	1	1	1	1	0.947957	0.863531	1.09777
P50225	7	2	18.2573	Sulfotransferase 1A1 OS=Homo sapiens GN=SULT1A1 PE=1 SV=3 - [ST1A1_HUMAN]	3.81576e+06	3.44472e+06	4.439e+06	4.30007e+06	4.11087e+06	3.44472e+06	3.9618e+06	1.3573e+06	1	2	1	1	0.859598	0.801084	1.07304
Q9BRX8	2	2	5.2448	Redox-regulatory protein FAM213A OS=Homo sapiens GN=FAM213A PE=1 SV=3 - [F213A_HUMAN]	884230	816976	1.20241e+06	1.4737e+06	952616	816976	1.07315e+06	465166	0	0	0	1	0.735381	0.554371	1.32651
Q13085	2	2	6.18491	Acetyl-CoA carboxylase 1 OS=Homo sapiens GN=ACACA PE=1 SV=2 - [ACACA_HUMAN]	1.13235e+06	993516	683925	926684	1.21992e+06	993516	610402	292503	0	1	0	1	1.65566	1.07212	1.54429
P04908	6	2	33.1312	Histone H2A type 1-B/E OS=Homo sapiens GN=HIST1H2AB PE=1 SV=2 - [H2A1B_HUMAN]	8.66407e+06	6.42583e+06	3.10825e+06	3.16588e+06	9.33414e+06	6.42583e+06	2.77411e+06	999295	2	2	1	1	2.78744	2.02971	1.37332
P36542	6	2	16.1868	ATP synthase subunit gamma, mitochondrial OS=Homo sapiens GN=ATP5C1 PE=1 SV=1 - [ATPG_HUMAN]	1.19074e+06	1.14881e+06	1.98848e+06	3.12192e+06	1.28283e+06	1.14881e+06	1.77471e+06	985421	1	0	2	2	0.598819	0.367981	1.62731
P06737	6	2	10.7209	Glycogen phosphorylase, liver form OS=Homo sapiens GN=PYGL PE=1 SV=4 - [PYGL_HUMAN]	5.78864e+06	4.63166e+06	4.02734e+06	3.12975e+06	6.23633e+06	4.63166e+06	3.59439e+06	987891	0	0	1	1	1.43734	1.47988	0.971253
O95433	2	2	5.46034	Activator of 90 kDa heat shock protein ATPase homolog 1 OS=Homo sapiens GN=AHSA1 PE=1 SV=1 - [AHSA1_HUMAN]	1.91629e+06	1.63815e+06	2.45677e+06	2.55786e+06	2.0645e+06	1.63815e+06	2.19266e+06	807377	1	2	3	2	0.780004	0.640435	1.21793
Q8IUE6	5	2	23.5563	Histone H2A type 2-B OS=Homo sapiens GN=HIST2H2AB PE=1 SV=3 - [H2A2B_HUMAN]	2.11572e+06	1.64368e+06	3.77111e+06	81123	2.27935e+06	1.64368e+06	3.3657e+06	25606.1	1	1	1	0	0.561036	20.2616	0.0276896
P49916	2	2	3.5694	DNA ligase 3 OS=Homo sapiens GN=LIG3 PE=1 SV=2 - [DNLI3_HUMAN]	294580	343696	327949	398528	317363	343696	292694	125793	0	0	0	1	0.898249	0.862413	1.04155
Q7Z7L1	5	2	10.1748	Schlafen family member 11 OS=Homo sapiens GN=SLFN11 PE=1 SV=2 - [SLN11_HUMAN]	1.59532e+06	1.73913e+06	1.66388e+06	1.62887e+06	1.7187e+06	1.73913e+06	1.48501e+06	514146	0	1	1	0	0.958795	1.06769	0.898009
Q9Y2W2	2	2	4.40021	WW domain-binding protein 11 OS=Homo sapiens GN=WBP11 PE=1 SV=1 - [WBP11_HUMAN]	179000	225689	223070	157144	192844	225689	199089	49601.9	0	0	0	0	0.802441	1.43619	0.55873
P55795	6	2	31.4466	Heterogeneous nuclear ribonucleoprotein H2 OS=Homo sapiens GN=HNRNPH2 PE=1 SV=1 - [HNRH2_HUMAN]	5.64589e+06	4.77237e+06	5.36215e+06	5.20467e+06	6.08254e+06	4.77237e+06	4.7857e+06	1.64283e+06	2	2	2	3	1.05292	0.916941	1.14829
Q9NQG5	5	2	11.5145	Regulation of nuclear pre-mRNA domain-containing protein 1B OS=Homo sapiens GN=RPRD1B PE=1 SV=1 - [RPR1B_HUMAN]	877513	708265	1.12007e+06	1.67613e+06	945380	708265	999658	529063	0	1	1	2	0.783446	0.422559	1.85405
P62851	5	2	11.409	40S ribosomal protein S25 OS=Homo sapiens GN=RPS25 PE=1 SV=1 - [RS25_HUMAN]	632795	647206	1.01657e+06	2.18862e+06	681735	647206	907291	690827	1	2	1	2	0.622477	0.295714	2.10499
P09960	5	2	12.2134	Leukotriene A-4 hydrolase OS=Homo sapiens GN=LTA4H PE=1 SV=2 - [LKHA4_HUMAN]	301193	296730	453614	245164	324488	296730	404850	77384.9	0	1	1	0	0.663986	1.21033	0.548598
P35250	3	2	9.28861	Replication factor C subunit 2 OS=Homo sapiens GN=RFC2 PE=1 SV=3 - [RFC2_HUMAN]	913727	803769	839896	909464	984394	803769	749605	287068	0	0	2	0	1.0879	0.883783	1.23096
Q5SRE5	2	2	4.83639	Nucleoporin NUP188 homolog OS=Homo sapiens GN=NUP188 PE=1 SV=1 - [NU188_HUMAN]	324495	371984	275020	380081	349591	371984	245454	119971	0	0	2	1	1.1799	0.978696	1.20558
P36507	5	2	11.6312	Dual specificity mitogen-activated protein kinase kinase 2 OS=Homo sapiens GN=MAP2K2 PE=1 SV=1 - [MP2K2_HUMAN]	396569	331801	399964	70717.7	427240	331801	356967	22321.7	0	0	1	0	0.991513	4.69192	0.211324
P24941	4	2	11.6852	Cyclin-dependent kinase 2 OS=Homo sapiens GN=CDK2 PE=1 SV=2 - [CDK2_HUMAN]	1.09765e+06	918227	1.3046e+06	1.82654e+06	1.18254e+06	918227	1.16435e+06	576538	1	1	1	2	0.841368	0.502715	1.67365
P38646	3	2	9.05189	Stress-70 protein, mitochondrial OS=Homo sapiens GN=HSPA9 PE=1 SV=2 - [GRP75_HUMAN]	275866	240128	378608	430321	297201	240128	337907	135829	0	0	1	2	0.728631	0.55802	1.30574
O14744	2	2	3.60044	Protein arginine N-methyltransferase 5 OS=Homo sapiens GN=PRMT5 PE=1 SV=4 - [ANM5_HUMAN]	858805	875957	776080	930171	925225	875957	692650	293604	1	1	1	1	1.10659	0.941717	1.17508
P50213	4	2	9.66184	Isocitrate dehydrogenase [NAD] subunit alpha, mitochondrial OS=Homo sapiens GN=IDH3A PE=1 SV=1 - [IDH3A_HUMAN]	239761	326388	627840	512890	258304	326388	560346	161891	0	0	2	1	0.381882	0.636371	0.600093
P34932	4	2	10.8121	Heat shock 70 kDa protein 4 OS=Homo sapiens GN=HSPA4 PE=1 SV=4 - [HSP74_HUMAN]	435766	519109	506347	518686	469468	519109	451914	163721	0	0	1	1	0.860606	1.00081	0.859906
Q9UBF2	4	2	9.05632	Coatomer subunit gamma-2 OS=Homo sapiens GN=COPG2 PE=1 SV=1 - [COPG2_HUMAN]	329368	405649	483649	194387	354841	405649	431656	61357.4	0	0	1	0	0.681006	2.08681	0.326338
Q92598	4	2	9.65296	Heat shock protein 105 kDa OS=Homo sapiens GN=HSPH1 PE=1 SV=1 - [HS105_HUMAN]	364063	354075	562066	430643	392220	354075	501642	135931	0	0	2	0	0.647723	0.8222	0.787793
Q8WXI9	4	2	12.0287	Transcriptional repressor p66-beta OS=Homo sapiens GN=GATAD2B PE=1 SV=1 - [P66B_HUMAN]	631969	668480	795782	1.13396e+06	680846	668480	710234	357931	0	1	0	1	0.794148	0.589507	1.34714
O15042	3	2	7.48331	U2 snRNP-associated SURP motif-containing protein OS=Homo sapiens GN=U2SURP PE=1 SV=2 - [SR140_HUMAN]	56125.3	175484	348653	570631	60466	175484	311172	180117	0	0	0	1	0.160978	0.307527	0.523459
P08237	4	2	9.93302	6-phosphofructokinase, muscle type OS=Homo sapiens GN=PFKM PE=1 SV=2 - [K6PF_HUMAN]	253262	347919	668459	939436	272849	347919	596598	296529	0	1	2	0	0.378875	0.370349	1.02302
P35249	4	2	8.83654	Replication factor C subunit 4 OS=Homo sapiens GN=RFC4 PE=1 SV=2 - [RFC4_HUMAN]	1.61946e+06	1.43898e+06	1.54299e+06	1.74573e+06	1.74471e+06	1.43898e+06	1.37712e+06	551032	2	1	1	1	1.04956	0.824282	1.2733
Q8TAQ2	3	2	7.55915	SWI/SNF complex subunit SMARCC2 OS=Homo sapiens GN=SMARCC2 PE=1 SV=1 - [SMRC2_HUMAN]	1.39305e+06	1.44266e+06	1.02067e+06	1.19608e+06	1.50079e+06	1.44266e+06	910950	377537	1	2	0	1	1.36484	1.20616	1.13156
Q92599	4	2	9.52911	Septin-8 OS=Homo sapiens GN=SEPT8 PE=1 SV=4 - [SEPT8_HUMAN]	705228	609204	636973	926908	759770	609204	568497	292574	2	2	2	2	1.10715	0.657244	1.68454
Q15738	4	2	11.4792	Sterol-4-alpha-carboxylate 3-dehydrogenase, decarboxylating OS=Homo sapiens GN=NSDHL PE=1 SV=2 - [NSDHL_HUMAN]	1.16013e+06	926714	1.03857e+06	762154	1.24986e+06	926714	926921	240570	2	2	2	2	1.11705	1.21591	0.918691
P08579	2	2	4.83687	U2 small nuclear ribonucleoprotein B'' OS=Homo sapiens GN=SNRPB2 PE=1 SV=1 - [RU2B_HUMAN]	49094	34960.6	129928	255959	52890.9	34960.6	115960	80792.1	0	0	0	1	0.377856	0.136587	2.76641
P46060	4	2	11.1991	Ran GTPase-activating protein 1 OS=Homo sapiens GN=RANGAP1 PE=1 SV=1 - [RAGP1_HUMAN]	1.52765e+06	1.30922e+06	1.32102e+06	1.12727e+06	1.6458e+06	1.30922e+06	1.179e+06	355817	0	1	0	1	1.15642	1.16141	0.995699
P52209	4	2	9.90143	6-phosphogluconate dehydrogenase, decarboxylating OS=Homo sapiens GN=PGD PE=1 SV=3 - [6PGD_HUMAN]	636894	485537	524537	221626	686151	485537	468148	69955.1	2	1	1	0	1.2142	2.1908	0.554228
O00712	3	2	5.76597	Nuclear factor 1 B-type OS=Homo sapiens GN=NFIB PE=1 SV=2 - [NFIB_HUMAN]	265107	278892	424358	567948	285610	278892	378739	179270	0	0	0	2	0.624725	0.491053	1.27221
Q02543	3	2	7.5127	60S ribosomal protein L18a OS=Homo sapiens GN=RPL18A PE=1 SV=2 - [RL18A_HUMAN]	986315	1.00268e+06	3.14278e+06	3.35242e+06	1.0626e+06	1.00268e+06	2.80492e+06	1.05817e+06	2	2	2	3	0.313836	0.299092	1.04929
P30050	3	2	10.1752	60S ribosomal protein L12 OS=Homo sapiens GN=RPL12 PE=1 SV=1 - [RL12_HUMAN]	2.92843e+06	1.96627e+06	4.67921e+06	6.77108e+06	3.15491e+06	1.96627e+06	4.17619e+06	2.13726e+06	2	2	2	1	0.625837	0.290393	2.15514
P62854	3	2	7.30787	40S ribosomal protein S26 OS=Homo sapiens GN=RPS26 PE=1 SV=3 - [RS26_HUMAN]	2.941e+06	2.07677e+06	2.5884e+06	4.97025e+06	3.16845e+06	2.07677e+06	2.31014e+06	1.56884e+06	2	1	2	1	1.13622	0.417839	2.71928
O00231	3	2	7.22605	26S proteasome non-ATPase regulatory subunit 11 OS=Homo sapiens GN=PSMD11 PE=1 SV=3 - [PSD11_HUMAN]	633745	513440	693200	663676	682759	513440	618679	209486	0	1	1	1	0.914231	0.773631	1.18174
Q99536	3	2	14.0532	Synaptic vesicle membrane protein VAT-1 homolog OS=Homo sapiens GN=VAT1 PE=1 SV=2 - [VAT1_HUMAN]	1.03968e+06	927927	1.58077e+06	721092	1.12009e+06	927927	1.41084e+06	227609	2	0	3	1	0.657702	1.28684	0.5111
Q9BY77	2	2	5.78474	Polymerase delta-interacting protein 3 OS=Homo sapiens GN=POLDIP3 PE=1 SV=2 - [PDIP3_HUMAN]	963087	732212	886659	1.29322e+06	1.03757e+06	732212	791341	408200	1	0	1	0	1.0862	0.566192	1.91843
O75251	4	2	7.9989	NADH dehydrogenase [ubiquinone] iron-sulfur protein 7, mitochondrial OS=Homo sapiens GN=NDUFS7 PE=1 SV=3 - [NDUS7_HUMAN]	223594	186784	407473	432487	240887	186784	363669	136512	0	0	1	1	0.548733	0.431883	1.27056
P49207	3	2	6.05485	60S ribosomal protein L34 OS=Homo sapiens GN=RPL34 PE=1 SV=3 - [RL34_HUMAN]	844646	689628	1.28121e+06	2.19317e+06	909971	689628	1.14348e+06	692264	0	1	1	1	0.659256	0.314443	2.09658
Q96BJ3	3	2	8.0725	Axin interactor, dorsalization-associated protein OS=Homo sapiens GN=AIDA PE=1 SV=1 - [AIDA_HUMAN]	494362	367998	489888	497948	532596	367998	437224	157175	0	0	0	1	1.00913	0.739028	1.36549
P43307	3	2	4.89629	Translocon-associated protein subunit alpha OS=Homo sapiens GN=SSR1 PE=1 SV=3 - [SSRA_HUMAN]	1.00115e+06	1.21267e+06	1.33232e+06	1.17277e+06	1.07858e+06	1.21267e+06	1.1891e+06	370178	2	1	1	0	0.751433	1.03403	0.726704
Q9UBM7	3	2	8.26644	7-dehydrocholesterol reductase OS=Homo sapiens GN=DHCR7 PE=1 SV=1 - [DHCR7_HUMAN]	902602	733046	1.04706e+06	784815	972409	733046	934498	247723	1	1	2	0	0.862036	0.934036	0.922914
Q9ULU4	2	2	8.32349	Protein kinase C-binding protein 1 OS=Homo sapiens GN=ZMYND8 PE=1 SV=2 - [PKCB1_HUMAN]	272953	322693	242560	515348	294063	322693	216484	162667	1	1	0	1	1.1253	0.626166	1.79713
Q8IZL8	3	2	6.52683	Proline-, glutamic acid- and leucine-rich protein 1 OS=Homo sapiens GN=PELP1 PE=1 SV=2 - [PELP1_HUMAN]	374711	374263	263179	317800	403691	374263	234886	100312	0	0	0	1	1.42379	1.17767	1.20899
Q13217	3	2	12.3423	DnaJ homolog subfamily C member 3 OS=Homo sapiens GN=DNAJC3 PE=1 SV=1 - [DNJC3_HUMAN]	729968	896067	1.62932e+06	1.56951e+06	786424	896067	1.45416e+06	495408	0	0	2	0	0.44802	0.570922	0.784732
P46782	3	2	7.96581	40S ribosomal protein S5 OS=Homo sapiens GN=RPS5 PE=1 SV=4 - [RS5_HUMAN]	4.59841e+06	3.6141e+06	7.14578e+06	1.02137e+07	4.95404e+06	3.6141e+06	6.37759e+06	3.22391e+06	2	2	3	2	0.643514	0.353848	1.81862
Q96KP1	3	2	7.18218	Exocyst complex component 2 OS=Homo sapiens GN=EXOC2 PE=1 SV=1 - [EXOC2_HUMAN]	543120	566805	549052	456436	585125	566805	490027	144072	0	0	1	0	0.989197	1.24181	0.796578
P62995	3	2	7.29699	Transformer-2 protein homolog beta OS=Homo sapiens GN=TRA2B PE=1 SV=1 - [TRA2B_HUMAN]	1.08603e+06	1.41508e+06	2.81027e+06	2.00919e+06	1.17002e+06	1.41508e+06	2.50816e+06	634191	1	1	2	1	0.38645	0.704304	0.548697
H7C2Q8	3	2	9.10219	EBNA1 binding protein 2, isoform CRA_d OS=Homo sapiens GN=EBNA1BP2 PE=4 SV=1 - [H7C2Q8_HUMAN]	611462	599455	657894	823649	658753	599455	587169	259981	0	0	1	0	0.929424	0.727804	1.27702
Q12765	4	2	11.552	Secernin-1 OS=Homo sapiens GN=SCRN1 PE=1 SV=2 - [SCRN1_HUMAN]	908910	989044	841469	861996	979205	989044	751009	272085	1	1	1	1	1.08015	1.14739	0.941397
P23919	3	2	7.41035	Thymidylate kinase OS=Homo sapiens GN=DTYMK PE=1 SV=4 - [KTHY_HUMAN]	344415	312894	542209	699312	371051	312894	483920	220735	1	0	1	2	0.635206	0.447431	1.41967
P59998	3	2	7.15488	Actin-related protein 2/3 complex subunit 4 OS=Homo sapiens GN=ARPC4 PE=1 SV=3 - [ARPC4_HUMAN]	782185	612971	993966	1.03637e+06	842679	612971	887112	327126	1	0	1	1	0.786933	0.591458	1.3305
Q15102	3	2	5.37879	Platelet-activating factor acetylhydrolase IB subunit gamma OS=Homo sapiens GN=PAFAH1B3 PE=1 SV=1 - [PA1B3_HUMAN]	1.07825e+06	1.09139e+06	2.25015e+06	2.19279e+06	1.16164e+06	1.09139e+06	2.00825e+06	692144	0	0	1	0	0.47919	0.497716	0.962777
P46087	3	2	11.0126	Putative ribosomal RNA methyltransferase NOP2 OS=Homo sapiens GN=NOP2 PE=1 SV=2 - [NOP2_HUMAN]	737341	692812	718015	982654	794367	692812	640827	310170	1	1	2	2	1.02692	0.705042	1.45653
P17252	3	2	5.79339	Protein kinase C alpha type OS=Homo sapiens GN=PRKCA PE=1 SV=4 - [KPCA_HUMAN]	270043	301966	339693	486187	290928	301966	303175	153463	0	0	0	1	0.794963	0.62109	1.27995
P08648	3	2	4.66807	Integrin alpha-5 OS=Homo sapiens GN=ITGA5 PE=1 SV=2 - [ITA5_HUMAN]	765579	850298	727953	1.49221e+06	824788	850298	649696	471010	0	1	0	0	1.05169	0.569823	1.84564
P51570	3	2	9.10479	Galactokinase OS=Homo sapiens GN=GALK1 PE=1 SV=1 - [GALK1_HUMAN]	307150	433673	541399	371631	330905	433673	483197	117304	1	1	1	1	0.567326	1.16694	0.486164
Q14498	3	2	7.02273	RNA-binding protein 39 OS=Homo sapiens GN=RBM39 PE=1 SV=2 - [RBM39_HUMAN]	2.06731e+06	1.97558e+06	2.33225e+06	2.4204e+06	2.2272e+06	1.97558e+06	2.08153e+06	763987	1	1	0	2	0.886401	0.816223	1.08598
Q8NE71	3	2	7.6488	ATP-binding cassette sub-family F member 1 OS=Homo sapiens GN=ABCF1 PE=1 SV=2 - [ABCF1_HUMAN]	269882	366534	580328	803059	290754	366534	517941	253482	1	0	0	0	0.46505	0.456422	1.0189
P18077	2	2	3.70625	60S ribosomal protein L35a OS=Homo sapiens GN=RPL35A PE=1 SV=2 - [RL35A_HUMAN]	264249	260462	629193	1.66607e+06	284686	260462	561554	525886	0	0	1	1	0.41998	0.156333	2.68644
Q9BZK7	3	2	10.6577	F-box-like/WD repeat-containing protein TBL1XR1 OS=Homo sapiens GN=TBL1XR1 PE=1 SV=1 - [TBL1R_HUMAN]	496999	488602	704789	1.20354e+06	535436	488602	629022	379890	0	0	0	1	0.705174	0.405973	1.737
Q9NYL9	3	2	8.68682	Tropomodulin-3 OS=Homo sapiens GN=TMOD3 PE=1 SV=1 - [TMOD3_HUMAN]	488574	625723	1.26508e+06	1.68018e+06	526360	625723	1.12908e+06	530342	0	0	3	1	0.3862	0.372414	1.03702
P49585	3	2	8.21972	Choline-phosphate cytidylyltransferase A OS=Homo sapiens GN=PCYT1A PE=1 SV=2 - [PCY1A_HUMAN]	688604	801918	1.05033e+06	973874	741861	801918	937419	307399	2	2	1	2	0.655606	0.823431	0.796189
Q9UDY4	3	2	6.82854	DnaJ homolog subfamily B member 4 OS=Homo sapiens GN=DNAJB4 PE=1 SV=1 - [DNJB4_HUMAN]	2.01703e+06	1.7215e+06	2.65713e+06	2.17999e+06	2.17303e+06	1.7215e+06	2.37148e+06	688105	1	1	2	2	0.759102	0.789679	0.96128
O14578	3	2	6.48282	Citron Rho-interacting kinase OS=Homo sapiens GN=CIT PE=1 SV=2 - [CTRO_HUMAN]	81871.3	134456	53509.3	173467	88203.2	134456	47756.9	54754.2	1	1	0	0	1.53004	0.77511	1.97396
Q12907	3	2	6.37981	Vesicular integral-membrane protein VIP36 OS=Homo sapiens GN=LMAN2 PE=1 SV=1 - [LMAN2_HUMAN]	1.19805e+06	1.15157e+06	1.14624e+06	964529	1.29071e+06	1.15157e+06	1.02302e+06	304449	1	0	1	0	1.0452	1.19392	0.875435
Q13185	3	2	9.0592	Chromobox protein homolog 3 OS=Homo sapiens GN=CBX3 PE=1 SV=4 - [CBX3_HUMAN]	843048	627547	1.01334e+06	722828	908249	627547	904404	228157	0	0	2	0	0.831949	0.868183	0.958265
Q99959	3	2	8.34754	Plakophilin-2 OS=Homo sapiens GN=PKP2 PE=1 SV=2 - [PKP2_HUMAN]	1.20519e+06	1.02714e+06	945738	1.08898e+06	1.2984e+06	1.02714e+06	844069	343730	1	2	2	1	1.27434	0.943215	1.35106
Q8N1G4	3	2	8.33279	Leucine-rich repeat-containing protein 47 OS=Homo sapiens GN=LRRC47 PE=1 SV=1 - [LRC47_HUMAN]	799638	621435	680530	639956	861481	621435	607372	201999	2	2	2	1	1.17502	0.971058	1.21004
Q9H3U1	3	2	9.55424	Protein unc-45 homolog A OS=Homo sapiens GN=UNC45A PE=1 SV=1 - [UN45A_HUMAN]	771315	839381	871820	887784	830968	839381	778098	280225	0	2	2	2	0.884717	0.94548	0.935734
Q9H0D6	3	2	6.46772	5'-3' exoribonuclease 2 OS=Homo sapiens GN=XRN2 PE=1 SV=1 - [XRN2_HUMAN]	952647	877392	864712	1.18538e+06	1.02632e+06	877392	771754	374160	1	1	1	1	1.10169	0.740177	1.48842
Q93009	3	2	7.80944	Ubiquitin carboxyl-terminal hydrolase 7 OS=Homo sapiens GN=USP7 PE=1 SV=2 - [UBP7_HUMAN]	587464	653670	526557	404869	632898	653670	469951	127795	2	2	1	1	1.11567	1.61452	0.691021
P40616	3	2	6.72416	ADP-ribosylation factor-like protein 1 OS=Homo sapiens GN=ARL1 PE=1 SV=1 - [ARL1_HUMAN]	584124	317870	769307	616350	629300	317870	686604	194548	1	1	2	2	0.759286	0.51573	1.47225
Q15003	3	2	6.17241	Condensin complex subunit 2 OS=Homo sapiens GN=NCAPH PE=1 SV=3 - [CND2_HUMAN]	276959	305044	296036	236898	298379	305044	264212	74775.7	0	2	0	0	0.935558	1.28766	0.726555
P49750	3	2	6.43155	YLP motif-containing protein 1 OS=Homo sapiens GN=YLPM1 PE=1 SV=3 - [YLPM1_HUMAN]	492134	666591	225741	536563	530195	666591	201474	169364	0	0	0	0	2.18008	1.24233	1.75482
Q8WX92	3	2	5.17243	Negative elongation factor B OS=Homo sapiens GN=COBRA1 PE=1 SV=1 - [NELFB_HUMAN]	182551	259562	243308	172496	196669	259562	217152	54447.5	0	0	2	0	0.750287	1.50474	0.498614
Q5U651	3	2	8.74569	Ras-interacting protein 1 OS=Homo sapiens GN=RASIP1 PE=1 SV=1 - [RAIN_HUMAN]	256245	197146	318858	339020	276063	197146	284580	107010	1	1	0	0	0.803633	0.581516	1.38196
Q6PKG0	3	2	7.27281	La-related protein 1 OS=Homo sapiens GN=LARP1 PE=1 SV=2 - [LARP1_HUMAN]	578349	486738	336415	240354	623078	486738	300249	75866.5	1	1	0	1	1.71915	2.02509	0.848926
P46776	2	2	5.27804	60S ribosomal protein L27a OS=Homo sapiens GN=RPL27A PE=1 SV=2 - [RL27A_HUMAN]	3.96491e+06	2.57901e+06	3.52292e+06	5.47928e+06	4.27155e+06	2.57901e+06	3.1442e+06	1.72951e+06	2	2	1	1	1.12546	0.470685	2.39111
P47914	2	2	5.61834	60S ribosomal protein L29 OS=Homo sapiens GN=RPL29 PE=1 SV=2 - [RL29_HUMAN]	3.19131e+06	2.30134e+06	3.32667e+06	4.71341e+06	3.43812e+06	2.30134e+06	2.96905e+06	1.48776e+06	2	2	2	1	0.959309	0.488255	1.96477
P30085	2	2	5.88669	UMP-CMP kinase OS=Homo sapiens GN=CMPK1 PE=1 SV=3 - [KCY_HUMAN]	6.33552e+06	6.30069e+06	1.19136e+07	1.93597e+07	6.8255e+06	6.30069e+06	1.06328e+07	6.11081e+06	1	1	1	2	0.531789	0.325453	1.634
Q01081	2	2	10.3898	Splicing factor U2AF 35 kDa subunit OS=Homo sapiens GN=U2AF1 PE=1 SV=3 - [U2AF1_HUMAN]	3.27298e+06	2.5651e+06	3.95506e+06	5.40152e+06	3.52611e+06	2.5651e+06	3.52988e+06	1.70497e+06	3	3	2	2	0.827542	0.474884	1.74262
Q12996	2	2	5.48504	Cleavage stimulation factor subunit 3 OS=Homo sapiens GN=CSTF3 PE=1 SV=1 - [CSTF3_HUMAN]	1.24324e+06	1.04014e+06	912329	1.00444e+06	1.33939e+06	1.04014e+06	814251	317047	1	1	1	1	1.36271	1.03554	1.31594
Q9BVJ7	2	2	3.50556	Dual specificity protein phosphatase 23 OS=Homo sapiens GN=DUSP23 PE=1 SV=1 - [DUS23_HUMAN]	1.41059e+06	859843	1.63309e+06	1.58812e+06	1.51969e+06	859843	1.45753e+06	501284	0	1	2	1	0.863754	0.541421	1.59535
Q7Z2T5	2	2	5.48998	TRMT1-like protein OS=Homo sapiens GN=TRMT1L PE=1 SV=2 - [TRM1L_HUMAN]	1.66629e+06	1.46887e+06	2.07782e+06	2.27479e+06	1.79516e+06	1.46887e+06	1.85445e+06	718026	1	1	2	1	0.801939	0.645717	1.24194
P62888	2	2	3.3374	60S ribosomal protein L30 OS=Homo sapiens GN=RPL30 PE=1 SV=2 - [RL30_HUMAN]	684462	592068	1.0716e+06	1.29987e+06	737399	592068	956403	410299	0	0	2	1	0.638728	0.455481	1.40232
P24534	2	2	7.12226	Elongation factor 1-beta OS=Homo sapiens GN=EEF1B2 PE=1 SV=3 - [EF1B_HUMAN]	1.80958e+06	2.38826e+06	2.77207e+06	2.60589e+06	1.94954e+06	2.38826e+06	2.47406e+06	822538	1	1	1	2	0.652793	0.916483	0.712281
P11498	2	2	2.93517	Pyruvate carboxylase, mitochondrial OS=Homo sapiens GN=PC PE=1 SV=2 - [PYC_HUMAN]	4.27814e+06	3.36318e+06	3.47385e+06	4.24501e+06	4.60901e+06	3.36318e+06	3.1004e+06	1.33992e+06	0	0	0	1	1.23153	0.792266	1.55444
O75494	2	2	4.66838	Serine/arginine-rich splicing factor 10 OS=Homo sapiens GN=SRSF10 PE=1 SV=1 - [SRS10_HUMAN]	626365	382821	520598	658781	674808	382821	464632	207941	0	0	1	0	1.20317	0.581104	2.07048
Q15293	2	2	6.20813	Reticulocalbin-1 OS=Homo sapiens GN=RCN1 PE=1 SV=1 - [RCN1_HUMAN]	1.34246e+06	1.21849e+06	995220	860326	1.44629e+06	1.21849e+06	888232	271558	2	3	2	1	1.34891	1.41632	0.952408
Q92925	3	2	11.291	SWI/SNF-related matrix-associated actin-dependent regulator of chromatin subfamily D member 2 OS=Homo sapiens GN=SMARCD2 PE=1 SV=3 - [SMRD2_HUMAN]	110319	353100	795876	957638	118851	353100	710317	302274	0	0	2	2	0.138613	0.368719	0.375932
O14880	2	2	5.0468	Microsomal glutathione S-transferase 3 OS=Homo sapiens GN=MGST3 PE=1 SV=1 - [MGST3_HUMAN]	1.69999e+06	1.13025e+06	1.96729e+06	1.18925e+06	1.83147e+06	1.13025e+06	1.7558e+06	375382	2	1	2	1	0.86413	0.950384	0.909243
Q96N66	2	2	6.1838	Lysophospholipid acyltransferase 7 OS=Homo sapiens GN=MBOAT7 PE=1 SV=2 - [MBOA7_HUMAN]	3.65768e+06	2.77879e+06	2.0212e+06	1.58111e+06	3.94057e+06	2.77879e+06	1.80392e+06	499069	1	1	1	1	1.80966	1.7575	1.02968
P45880	2	2	4.59276	Voltage-dependent anion-selective channel protein 2 OS=Homo sapiens GN=VDAC2 PE=1 SV=2 - [VDAC2_HUMAN]	1.21653e+06	840368	1.4949e+06	837380	1.31061e+06	840368	1.3342e+06	264315	0	0	1	1	0.813785	1.00357	0.810891
Q04206	2	2	3.67151	Transcription factor p65 OS=Homo sapiens GN=RELA PE=1 SV=2 - [TF65_HUMAN]	439673	305782	230276	24252.3	473677	305782	205521	7655.12	2	0	0	0	1.90933	12.6084	0.151434
P13693	2	2	5.77432	Translationally-controlled tumor protein OS=Homo sapiens GN=TPT1 PE=1 SV=1 - [TCTP_HUMAN]	966288	699799	1.10482e+06	70737.3	1.04102e+06	699799	986051	22327.9	0	1	3	0	0.87461	9.89293	0.0884076
P14678	2	2	4.03932	Small nuclear ribonucleoprotein-associated proteins B and B' OS=Homo sapiens GN=SNRPB PE=1 SV=2 - [RSMB_HUMAN]	275889	209637	392431	556813	297226	209637	350244	175755	1	0	1	0	0.703024	0.376494	1.86729
O15027	2	2	5.47937	Protein transport protein Sec16A OS=Homo sapiens GN=SEC16A PE=1 SV=3 - [SC16A_HUMAN]	2.39244e+06	1.60021e+06	1.17736e+06	1.09964e+06	2.57748e+06	1.60021e+06	1.05079e+06	347096	0	1	0	0	2.03205	1.45522	1.39639
Q13155	2	2	4.77202	Aminoacyl tRNA synthase complex-interacting multifunctional protein 2 OS=Homo sapiens GN=AIMP2 PE=1 SV=2 - [AIMP2_HUMAN]	1.10674e+06	999787	1.41794e+06	2.09154e+06	1.19233e+06	999787	1.26551e+06	660186	0	0	0	2	0.780523	0.478014	1.63285
Q9NQC3	2	2	4.67821	Reticulon-4 OS=Homo sapiens GN=RTN4 PE=1 SV=2 - [RTN4_HUMAN]	3.13957e+06	2.39879e+06	1.14364e+06	807546	3.38238e+06	2.39879e+06	1.0207e+06	254898	0	1	0	0	2.74523	2.97046	0.924176
Q03519	2	2	5.14214	Antigen peptide transporter 2 OS=Homo sapiens GN=TAP2 PE=1 SV=1 - [TAP2_HUMAN]	394768	453943	487321	585502	425299	453943	434933	184811	0	1	2	0	0.810079	0.775305	1.04485
Q16222	2	2	4.90097	UDP-N-acetylhexosamine pyrophosphorylase OS=Homo sapiens GN=UAP1 PE=1 SV=3 - [UAP1_HUMAN]	393388	301471	324510	374395	423812	301471	289625	118176	1	0	0	1	1.21225	0.805221	1.50549
P62330	2	2	4.03	ADP-ribosylation factor 6 OS=Homo sapiens GN=ARF6 PE=1 SV=2 - [ARF6_HUMAN]	907498	697248	2.0353e+06	1.37191e+06	977684	697248	1.8165e+06	433036	0	0	2	0	0.445879	0.508232	0.877314
P30084	2	2	5.49232	Enoyl-CoA hydratase, mitochondrial OS=Homo sapiens GN=ECHS1 PE=1 SV=4 - [ECHM_HUMAN]	539121	506379	752899	1.00495e+06	580816	506379	671961	317206	1	0	0	1	0.716059	0.503887	1.42107
Q8WVM8	2	2	7.00904	Sec1 family domain-containing protein 1 OS=Homo sapiens GN=SCFD1 PE=1 SV=4 - [SCFD1_HUMAN]	995253	970850	807814	848199	1.07223e+06	970850	720972	267730	1	2	2	0	1.23203	1.1446	1.07639
O43294	2	2	7.16308	Transforming growth factor beta-1-induced transcript 1 protein OS=Homo sapiens GN=TGFB1I1 PE=1 SV=2 - [TGFI1_HUMAN]	1.28406e+06	1.10426e+06	1.25003e+06	1.23643e+06	1.38336e+06	1.10426e+06	1.11565e+06	390274	2	2	2	1	1.02722	0.893102	1.15017
Q8WTT2	2	2	4.56407	Nucleolar complex protein 3 homolog OS=Homo sapiens GN=NOC3L PE=1 SV=1 - [NOC3L_HUMAN]	452014	430315	465965	440924	486973	430315	415873	139176	0	1	1	0	0.970061	0.975939	0.993977
Q15084	2	2	4.99384	Protein disulfide-isomerase A6 OS=Homo sapiens GN=PDIA6 PE=1 SV=1 - [PDIA6_HUMAN]	764980	743151	558417	515107	824143	743151	498386	162591	1	2	1	0	1.36991	1.44271	0.949537
Q14978	2	2	5.74316	Nucleolar and coiled-body phosphoprotein 1 OS=Homo sapiens GN=NOLC1 PE=1 SV=2 - [NOLC1_HUMAN]	931507	1.33858e+06	2.40409e+06	2.30379e+06	1.00355e+06	1.33858e+06	2.14565e+06	727179	0	1	3	1	0.387467	0.581035	0.666857
P60953	2	2	3.70582	Cell division control protein 42 homolog OS=Homo sapiens GN=CDC42 PE=1 SV=2 - [CDC42_HUMAN]	877183	613458	1.08183e+06	1.08173e+06	945024	613458	965532	341444	0	0	0	1	0.810832	0.567106	1.42977
P61009	2	2	5.2988	Signal peptidase complex subunit 3 OS=Homo sapiens GN=SPCS3 PE=1 SV=1 - [SPCS3_HUMAN]	314841	337109	685113	615476	339191	337109	611462	194272	1	0	1	1	0.459546	0.547721	0.839015
P61421	2	2	4.39767	V-type proton ATPase subunit d 1 OS=Homo sapiens GN=ATP6V0D1 PE=1 SV=1 - [VA0D1_HUMAN]	483901	442824	567442	591812	521326	442824	506441	186803	0	0	0	1	0.852776	0.748252	1.13969
Q13546	2	2	3.87522	Receptor-interacting serine/threonine-protein kinase 1 OS=Homo sapiens GN=RIPK1 PE=1 SV=3 - [RIPK1_HUMAN]	499879	438112	509011	459880	538540	438112	454292	145159	0	0	1	0	0.982059	0.952667	1.03085
P50453	2	2	4.26196	Serpin B9 OS=Homo sapiens GN=SERPINB9 PE=1 SV=1 - [SPB9_HUMAN]	593291	447924	441737	258999	639176	447924	394249	81751.7	2	1	0	0	1.34309	1.72944	0.776601
P13861	2	2	4.12656	cAMP-dependent protein kinase type II-alpha regulatory subunit OS=Homo sapiens GN=PRKAR2A PE=1 SV=2 - [KAP2_HUMAN]	1.44142e+06	1.23605e+06	881228	677387	1.5529e+06	1.23605e+06	786494	213814	0	1	1	1	1.63569	1.82474	0.8964
O14818	2	2	7.30523	Proteasome subunit alpha type-7 OS=Homo sapiens GN=PSMA7 PE=1 SV=1 - [PSA7_HUMAN]	1.28582e+06	987787	1.91947e+06	1.46084e+06	1.38526e+06	987787	1.71312e+06	461108	2	2	2	1	0.669883	0.676176	0.990692
P12955	2	2	7.10095	Xaa-Pro dipeptidase OS=Homo sapiens GN=PEPD PE=1 SV=3 - [PEPD_HUMAN]	2.36733e+06	2.18434e+06	1.59964e+06	1.13598e+06	2.55042e+06	2.18434e+06	1.42768e+06	358567	2	2	2	2	1.47991	1.92287	0.769636
Q96GD4	2	2	5.81514	Aurora kinase B OS=Homo sapiens GN=AURKB PE=1 SV=3 - [AURKB_HUMAN]	399295	352805	481235	370599	430177	352805	429501	116978	2	1	2	1	0.82973	0.951985	0.87158
Q7Z2W4	2	2	8.21224	Zinc finger CCCH-type antiviral protein 1 OS=Homo sapiens GN=ZC3HAV1 PE=1 SV=3 - [ZCCHV_HUMAN]	742666	836072	800445	1.11654e+06	800104	836072	714395	352431	1	1	2	1	0.927817	0.748806	1.23906
P11310	2	2	7.67109	Medium-chain specific acyl-CoA dehydrogenase, mitochondrial OS=Homo sapiens GN=ACADM PE=1 SV=1 - [ACADM_HUMAN]	1.26668e+06	1.25805e+06	1.64681e+06	2.06377e+06	1.36464e+06	1.25805e+06	1.46977e+06	651418	1	1	2	2	0.769172	0.609589	1.26179
P10515	2	2	4.88139	Dihydrolipoyllysine-residue acetyltransferase component of pyruvate dehydrogenase complex, mitochondrial OS=Homo sapiens GN=DLAT PE=1 SV=3 - [ODP2_HUMAN]	1.14314e+06	913546	1.02788e+06	993517	1.23155e+06	913546	917382	313599	0	0	0	0	1.11213	0.919507	1.20949
Q9BQ52	2	2	3.80251	Zinc phosphodiesterase ELAC protein 2 OS=Homo sapiens GN=ELAC2 PE=1 SV=2 - [RNZ2_HUMAN]	901762	867941	1.03059e+06	975047	971504	867941	919800	307769	0	1	1	1	0.874995	0.890153	0.982971
Q9GZS3	2	2	11.8579	WD repeat-containing protein 61 OS=Homo sapiens GN=WDR61 PE=1 SV=1 - [WDR61_HUMAN]	2.01092e+06	1.84684e+06	2.59032e+06	2.41254e+06	2.16645e+06	1.84684e+06	2.31186e+06	761506	2	1	3	3	0.776321	0.765519	1.01411
P49023	2	2	6.71635	Paxillin OS=Homo sapiens GN=PXN PE=1 SV=3 - [PAXI_HUMAN]	516089	660430	860176	982742	556004	660430	767705	310198	1	1	2	2	0.599981	0.672028	0.892792
P28062	2	2	4.48133	Proteasome subunit beta type-8 OS=Homo sapiens GN=PSMB8 PE=1 SV=3 - [PSB8_HUMAN]	228564	246761	543978	601448	246241	246761	485499	189844	0	0	2	2	0.420172	0.410279	1.02411
Q8TDB4	2	2	5.60213	Protein MGARP OS=Homo sapiens GN=MGARP PE=1 SV=1 - [HUMMR_HUMAN]	811502	1.72797e+06	2.84244e+06	3.32377e+06	874263	1.72797e+06	2.53687e+06	1.04913e+06	0	0	2	1	0.285495	0.519882	0.549153
P57088	2	2	4.89561	Transmembrane protein 33 OS=Homo sapiens GN=TMEM33 PE=1 SV=2 - [TMM33_HUMAN]	362638	254472	337557	366921	390684	254472	301269	115817	1	0	2	1	1.0743	0.693534	1.54902
P15559	2	2	5.36948	NAD(P)H dehydrogenase [quinone] 1 OS=Homo sapiens GN=NQO1 PE=1 SV=1 - [NQO1_HUMAN]	578585	408140	571716	672032	623333	408140	510255	212124	1	0	1	0	1.01201	0.607321	1.66636
Q93052	2	2	6.80743	Lipoma-preferred partner OS=Homo sapiens GN=LPP PE=1 SV=1 - [LPP_HUMAN]	875769	787249	1.29008e+06	336114	943501	787249	1.1514e+06	106093	0	1	1	0	0.678847	2.34221	0.289832
Q92973	2	2	5.01263	Transportin-1 OS=Homo sapiens GN=TNPO1 PE=1 SV=2 - [TNPO1_HUMAN]	694900	551515	752552	505773	748644	551515	671651	159645	1	1	1	1	0.923392	1.09044	0.846808
P84095	2	2	4.70232	Rho-related GTP-binding protein RhoG OS=Homo sapiens GN=RHOG PE=1 SV=1 - [RHOG_HUMAN]	1.0792e+06	578583	862780	817821	1.16266e+06	578583	770029	258141	1	1	1	1	1.25084	0.707469	1.76804
P12004	2	2	4.44142	Proliferating cell nuclear antigen OS=Homo sapiens GN=PCNA PE=1 SV=1 - [PCNA_HUMAN]	1.2004e+06	1.04178e+06	1.28157e+06	622089	1.29324e+06	1.04178e+06	1.1438e+06	196359	2	1	1	0	0.936667	1.67465	0.55932
Q9BV20	2	2	4.55986	Methylthioribose-1-phosphate isomerase OS=Homo sapiens GN=MRI1 PE=1 SV=1 - [MTNA_HUMAN]	1.61707e+06	1.16843e+06	1.71821e+06	938217	1.74214e+06	1.16843e+06	1.5335e+06	296144	2	0	1	0	0.941136	1.24538	0.755705
O00410	2	2	5.35987	Importin-5 OS=Homo sapiens GN=IPO5 PE=1 SV=4 - [IPO5_HUMAN]	537525	638756	441209	644095	579097	638756	393778	203306	1	0	1	0	1.2183	0.99171	1.22848
Q8IYM9	2	2	4.88245	E3 ubiquitin-protein ligase TRIM22 OS=Homo sapiens GN=TRIM22 PE=1 SV=1 - [TRI22_HUMAN]	414703	349345	477075	392958	446776	349345	425789	124035	1	1	1	0	0.86926	0.889014	0.97778
P51610	2	2	7.38298	Host cell factor 1 OS=Homo sapiens GN=HCFC1 PE=1 SV=2 - [HCFC1_HUMAN]	1.95458e+06	1.47974e+06	1.64114e+06	827679	2.10574e+06	1.47974e+06	1.46472e+06	261253	2	1	2	0	1.19098	1.78782	0.666166
Q92974	2	2	4.71513	Rho guanine nucleotide exchange factor 2 OS=Homo sapiens GN=ARHGEF2 PE=1 SV=4 - [ARHG2_HUMAN]	636978	579819	576430	592368	686241	579819	514462	186978	1	2	1	1	1.10504	0.978816	1.12896
P18583	2	2	4.39496	Protein SON OS=Homo sapiens GN=SON PE=1 SV=4 - [SON_HUMAN]	1.00281e+06	811718	690056	719549	1.08036e+06	811718	615874	227122	2	1	0	0	1.45322	1.12809	1.28821
Q15654	2	2	6.18689	Thyroid receptor-interacting protein 6 OS=Homo sapiens GN=TRIP6 PE=1 SV=3 - [TRIP6_HUMAN]	612181	614599	876430	1.13041e+06	659527	614599	782212	356809	0	0	1	1	0.698493	0.543695	1.28472
O43324	2	2	3.28716	Eukaryotic translation elongation factor 1 epsilon-1 OS=Homo sapiens GN=EEF1E1 PE=1 SV=1 - [MCA3_HUMAN]	651503	401821	944018	1.13207e+06	701890	401821	842534	357334	0	0	1	0	0.690138	0.354942	1.94437
Q15020	2	2	4.84974	Squamous cell carcinoma antigen recognized by T-cells 3 OS=Homo sapiens GN=SART3 PE=1 SV=1 - [SART3_HUMAN]	149774	205016	183959	29851.6	161357	205016	164183	9422.51	2	1	0	0	0.81417	6.86784	0.118548
Q8NCN5	2	2	5.93177	Pyruvate dehydrogenase phosphatase regulatory subunit, mitochondrial OS=Homo sapiens GN=PDPR PE=1 SV=2 - [PDPR_HUMAN]	1.282e+06	1.27398e+06	1.24466e+06	685164	1.38115e+06	1.27398e+06	1.11086e+06	216269	0	1	0	0	1.03	1.85937	0.55395
P69905	2	2	3.86705	Hemoglobin subunit alpha OS=Homo sapiens GN=HBA1 PE=1 SV=2 - [HBA_HUMAN]	298389	180802	393835	0	321467	180802	351497	0	1	0	0	0	0.757651	#DIV/0!	#DIV/0!
P04075	2	2	6.05147	Fructose-bisphosphate aldolase A OS=Homo sapiens GN=ALDOA PE=1 SV=2 - [ALDOA_HUMAN]	522108	419662	877076	53044.2	562488	419662	782788	16743.1	0	1	1	0	0.595283	7.91156	0.0752422
Q96T88	2	2	3.14164	E3 ubiquitin-protein ligase UHRF1 OS=Homo sapiens GN=UHRF1 PE=1 SV=1 - [UHRF1_HUMAN]	134741	195172	198781	309944	145162	195172	177411	97832.4	0	0	0	2	0.67784	0.6297	1.07645
P53985	2	2	3.96502	Monocarboxylate transporter 1 OS=Homo sapiens GN=SLC16A1 PE=1 SV=3 - [MOT1_HUMAN]	609450	535515	479409	343677	656585	535515	427871	108480	0	1	1	0	1.27125	1.55819	0.815851
P62834	2	2	5.29991	Ras-related protein Rap-1A OS=Homo sapiens GN=RAP1A PE=1 SV=1 - [RAP1A_HUMAN]	228218	212942	1.03459e+06	774743	245868	212942	923373	244544	0	1	1	1	0.220586	0.274855	0.802556
Q02809	2	2	4.93114	Procollagen-lysine,2-oxoglutarate 5-dioxygenase 1 OS=Homo sapiens GN=PLOD1 PE=1 SV=2 - [PLOD1_HUMAN]	1.07561e+06	964664	987224	819002	1.1588e+06	964664	881095	258514	2	1	1	3	1.08953	1.17785	0.925018
O95470	2	2	4.79114	Sphingosine-1-phosphate lyase 1 OS=Homo sapiens GN=SGPL1 PE=1 SV=3 - [SGPL1_HUMAN]	803617	682594	873322	897413	865768	682594	779438	283264	2	1	2	1	0.920184	0.760624	1.20977
Q96GQ7	2	2	3.76621	Probable ATP-dependent RNA helicase DDX27 OS=Homo sapiens GN=DDX27 PE=1 SV=2 - [DDX27_HUMAN]	847580	753341	737705	718012	913132	753341	658400	226637	0	0	0	0	1.14894	1.0492	1.09506
Q9Y5A9	2	2	4.22271	YTH domain family protein 2 OS=Homo sapiens GN=YTHDF2 PE=1 SV=2 - [YTHD2_HUMAN]	140957	167839	170548	333208	151858	167839	152213	105175	0	1	1	0	0.826494	0.503707	1.64082
Q9P2R7	2	2	3.03854	Succinyl-CoA ligase [ADP-forming] subunit beta, mitochondrial OS=Homo sapiens GN=SUCLA2 PE=1 SV=3 - [SUCB1_HUMAN]	102893	122012	215057	331851	110851	122012	191938	104747	0	0	0	2	0.478447	0.36767	1.3013
Q15428	2	2	6.26736	Splicing factor 3A subunit 2 OS=Homo sapiens GN=SF3A2 PE=1 SV=2 - [SF3A2_HUMAN]	943211	867395	1.20207e+06	1.01689e+06	1.01616e+06	867395	1.07285e+06	320977	1	2	2	0	0.784655	0.852987	0.919891
Q9GZM7	2	2	4.18115	Tubulointerstitial nephritis antigen-like OS=Homo sapiens GN=TINAGL1 PE=1 SV=1 - [TINAL_HUMAN]	661259	318513	574439	512805	712400	318513	512685	161865	0	0	2	0	1.15114	0.621119	1.85333
Q15057	2	2	4.62929	Arf-GAP with coiled-coil, ANK repeat and PH domain-containing protein 2 OS=Homo sapiens GN=ACAP2 PE=1 SV=3 - [ACAP2_HUMAN]	223675	368323	321774	299683	240974	368323	287182	94593.4	1	2	0	0	0.695132	1.22904	0.565588
P61962	2	2	4.80031	DDB1- and CUL4-associated factor 7 OS=Homo sapiens GN=DCAF7 PE=1 SV=1 - [DCAF7_HUMAN]	513790	510552	382739	352188	553526	510552	341593	111166	0	0	2	0	1.3424	1.44966	0.926013
P12268	2	2	5.70446	Inosine-5'-monophosphate dehydrogenase 2 OS=Homo sapiens GN=IMPDH2 PE=1 SV=2 - [IMDH2_HUMAN]	707937	518114	331982	269505	762688	518114	296293	85067.9	1	2	0	0	2.13245	1.92247	1.10923
Q9H4G0	2	2	5.00302	Band 4.1-like protein 1 OS=Homo sapiens GN=EPB41L1 PE=1 SV=2 - [E41L1_HUMAN]	421884	485031	322600	319715	454513	485031	287920	100916	0	0	0	0	1.30776	1.51708	0.862028
P11233	2	2	5.03636	Ras-related protein Ral-A OS=Homo sapiens GN=RALA PE=1 SV=1 - [RALA_HUMAN]	212187	96766.2	397404	359883	228597	96766.2	354682	113595	0	0	0	2	0.533933	0.268883	1.98575
Q9UIQ6	2	2	4.76379	Leucyl-cystinyl aminopeptidase OS=Homo sapiens GN=LNPEP PE=1 SV=3 - [LCAP_HUMAN]	1.23206e+06	1.14576e+06	782705	440245	1.32735e+06	1.14576e+06	698562	138961	0	0	2	0	1.57411	2.60256	0.60483
Q96T76	2	2	5.57785	MMS19 nucleotide excision repair protein homolog OS=Homo sapiens GN=MMS19 PE=1 SV=2 - [MMS19_HUMAN]	801996	889253	883845	574888	864022	889253	788830	181461	2	1	2	1	0.907394	1.54683	0.586616
O15294	2	2	6.85608	UDP-N-acetylglucosamine--peptide N-acetylglucosaminyltransferase 110 kDa subunit OS=Homo sapiens GN=OGT PE=1 SV=3 - [OGT1_HUMAN]	777734	827849	787113	529715	837884	827849	702497	167202	0	2	2	0	0.988084	1.56282	0.632244
Q05048	2	2	5.57928	Cleavage stimulation factor subunit 1 OS=Homo sapiens GN=CSTF1 PE=1 SV=1 - [CSTF1_HUMAN]	490818	404152	744866	746180	528778	404152	664791	235528	1	0	1	0	0.658935	0.541628	1.21658
Q9Y6E0	2	2	4.33336	Serine/threonine-protein kinase 24 OS=Homo sapiens GN=STK24 PE=1 SV=1 - [STK24_HUMAN]	552084	419184	453720	556751	594782	419184	404944	175736	0	0	0	0	1.21679	0.75291	1.61612
Q05397	2	2	5.72078	Focal adhesion kinase 1 OS=Homo sapiens GN=PTK2 PE=1 SV=2 - [FAK1_HUMAN]	344283	317164	327512	362807	370910	317164	292304	114518	1	0	0	0	1.05121	0.874195	1.20249
Q9H2G2	2	2	5.01608	STE20-like serine/threonine-protein kinase OS=Homo sapiens GN=SLK PE=1 SV=1 - [SLK_HUMAN]	400504	460346	334558	359170	431479	460346	298592	113370	0	2	0	1	1.19711	1.28169	0.93401
Q9BZE1	2	2	5.25212	39S ribosomal protein L37, mitochondrial OS=Homo sapiens GN=MRPL37 PE=1 SV=2 - [RM37_HUMAN]	613006	690663	850335	866381	660416	690663	758922	273469	0	0	1	2	0.720899	0.797181	0.904311
P52948	2	2	6.36596	Nuclear pore complex protein Nup98-Nup96 OS=Homo sapiens GN=NUP98 PE=1 SV=4 - [NUP98_HUMAN]	888909	1.00734e+06	1.25387e+06	956764	957657	1.00734e+06	1.11907e+06	301998	1	1	2	2	0.708933	1.05286	0.673339
P11166	2	2	3.62268	Solute carrier family 2, facilitated glucose transporter member 1 OS=Homo sapiens GN=SLC2A1 PE=1 SV=2 - [GTR1_HUMAN]	212824	169940	151134	157062	229283	169940	134887	49575.8	1	1	1	1	1.40818	1.082	1.30147
Q6P1J9	2	2	8.45139	Parafibromin OS=Homo sapiens GN=CDC73 PE=1 SV=1 - [CDC73_HUMAN]	1.47378e+06	1.27325e+06	1.75013e+06	1.54013e+06	1.58776e+06	1.27325e+06	1.56198e+06	486136	2	2	4	4	0.842101	0.826711	1.01862
Q9BXJ9	2	2	4.84528	N-alpha-acetyltransferase 15, NatA auxiliary subunit OS=Homo sapiens GN=NAA15 PE=1 SV=1 - [NAA15_HUMAN]	458959	128327	315741	31064.3	494455	128327	281798	9805.3	0	0	2	0	1.45359	4.13102	0.351873
Q9Y5J1	2	2	6.2056	U3 small nucleolar RNA-associated protein 18 homolog OS=Homo sapiens GN=UTP18 PE=1 SV=3 - [UTP18_HUMAN]	347598	261297	337031	252806	374481	261297	300800	79797.1	1	1	1	0	1.03135	1.03359	0.997839
A1L0T0	2	2	3.72376	Acetolactate synthase-like protein OS=Homo sapiens GN=ILVBL PE=1 SV=2 - [ILVBL_HUMAN]	713532	582451	601991	438633	768716	582451	537276	138453	1	0	0	1	1.18529	1.32788	0.892617
A5YKK6	2	2	4.61038	CCR4-NOT transcription complex subunit 1 OS=Homo sapiens GN=CNOT1 PE=1 SV=2 - [CNOT1_HUMAN]	238808	202918	126350	155365	257278	202918	112767	49040.2	1	1	1	1	1.89006	1.30607	1.44713
P23786	2	2	4.81153	Carnitine O-palmitoyltransferase 2, mitochondrial OS=Homo sapiens GN=CPT2 PE=1 SV=2 - [CPT2_HUMAN]	259397	255716	338389	299351	279459	255716	302011	94488.6	0	0	1	1	0.766566	0.854236	0.897369
P13489	2	2	6.31118	Ribonuclease inhibitor OS=Homo sapiens GN=RNH1 PE=1 SV=2 - [RINI_HUMAN]	422895	480433	531041	937712	455602	480433	473953	295984	0	0	1	2	0.796351	0.512346	1.55432
Q9Y6W5	2	2	7.84509	Wiskott-Aldrich syndrome protein family member 2 OS=Homo sapiens GN=WASF2 PE=1 SV=3 - [WASF2_HUMAN]	992314	986970	1.01528e+06	618489	1.06906e+06	986970	906139	195223	1	2	2	1	0.977375	1.59578	0.612476
Q08380	2	2	5.2029	Galectin-3-binding protein OS=Homo sapiens GN=LGALS3BP PE=1 SV=1 - [LG3BP_HUMAN]	375021	487555	313636	295152	404025	487555	279919	93163.3	1	0	0	1	1.19572	1.65188	0.723857
Q68E01	2	2	5.42605	Integrator complex subunit 3 OS=Homo sapiens GN=INTS3 PE=1 SV=1 - [INT3_HUMAN]	491578	665747	767097	468601	529596	665747	684632	147912	0	2	2	1	0.640829	1.42071	0.451062
Q5JTZ9	2	2	5.85224	Alanine--tRNA ligase, mitochondrial OS=Homo sapiens GN=AARS2 PE=1 SV=1 - [SYAM_HUMAN]	797870	837033	733463	622099	859577	837033	654614	196363	1	2	1	1	1.08781	1.3455	0.808481
H7BXI1	2	2	4.23978	Extended synaptotagmin-2 (Fragment) OS=Homo sapiens GN=ESYT2 PE=4 SV=1 - [H7BXI1_HUMAN]	534750	756689	875999	960453	576107	756689	781827	303163	0	1	2	1	0.610446	0.787846	0.774829
Q9UJU6	2	2	3.98876	Drebrin-like protein OS=Homo sapiens GN=DBNL PE=1 SV=1 - [DBNL_HUMAN]	242167	233081	191878	101668	260896	233081	171251	32090.9	0	2	1	0	1.26209	2.29258	0.550509
O94874	2	2	7.37893	E3 UFM1-protein ligase 1 OS=Homo sapiens GN=UFL1 PE=1 SV=2 - [UFL1_HUMAN]	582158	601936	678089	456448	627182	601936	605193	144076	0	1	1	0	0.858528	1.31874	0.651022
Q9BPW8	2	2	3.64419	Protein NipSnap homolog 1 OS=Homo sapiens GN=NIPSNAP1 PE=1 SV=1 - [NIPS1_HUMAN]	223692	83203	104512	89715.5	240992	83203	93277	28318.3	2	0	1	0	2.14034	0.92741	2.30787
Q5K4L6	2	2	4.09655	Long-chain fatty acid transport protein 3 OS=Homo sapiens GN=SLC27A3 PE=2 SV=3 - [S27A3_HUMAN]	465257	425595	388352	307422	501240	425595	346604	97036.3	0	1	0	1	1.19803	1.3844	0.865377
O15270	2	2	5.02072	Serine palmitoyltransferase 2 OS=Homo sapiens GN=SPTLC2 PE=1 SV=1 - [SPTC2_HUMAN]	1.26356e+06	1.11999e+06	1.14719e+06	880091	1.36129e+06	1.11999e+06	1.02386e+06	277797	0	0	1	1	1.10144	1.27258	0.865521
Q92947	2	2	6.84435	Glutaryl-CoA dehydrogenase, mitochondrial OS=Homo sapiens GN=GCDH PE=1 SV=1 - [GCDH_HUMAN]	268970	396552	1.0239e+06	401921	289773	396552	913830	126864	0	0	1	0	0.262692	0.986642	0.266248
Q9H0R4	2	2	5.74918	Haloacid dehalogenase-like hydrolase domain-containing protein 2 OS=Homo sapiens GN=HDHD2 PE=1 SV=1 - [HDHD2_HUMAN]	763608	940681	1.76612e+06	2.09336e+06	822665	940681	1.57626e+06	660759	0	1	3	2	0.432365	0.449365	0.962171
Q9UK61	2	2	4.43397	Protein FAM208A OS=Homo sapiens GN=FAM208A PE=1 SV=3 - [F208A_HUMAN]	265178	282092	202871	277812	285686	282092	181062	87690.1	1	2	0	1	1.30712	1.01541	1.28729
Q13084	2	2	6.28676	39S ribosomal protein L28, mitochondrial OS=Homo sapiens GN=MRPL28 PE=1 SV=4 - [RM28_HUMAN]	607829	550366	751572	749245	654839	550366	670776	236496	0	0	1	1	0.808744	0.73456	1.10099
Q5JTH9	2	2	4.33945	RRP12-like protein OS=Homo sapiens GN=RRP12 PE=1 SV=2 - [RRP12_HUMAN]	569232	495655	361706	322358	613256	495655	322821	101751	1	1	1	0	1.57374	1.53759	1.02351
O76094	2	2	4.68406	Signal recognition particle 72 kDa protein OS=Homo sapiens GN=SRP72 PE=1 SV=3 - [SRP72_HUMAN]	174240	328310	466278	494356	187715	328310	416152	156041	0	0	2	0	0.373682	0.664116	0.562676
Q9UBD5	2	2	8.15249	Origin recognition complex subunit 3 OS=Homo sapiens GN=ORC3 PE=1 SV=1 - [ORC3_HUMAN]	218421	248284	369702	317987	235314	248284	329958	100371	0	1	1	1	0.590803	0.7808	0.756663
Q8TDD1	2	2	5.24856	ATP-dependent RNA helicase DDX54 OS=Homo sapiens GN=DDX54 PE=1 SV=2 - [DDX54_HUMAN]	237660	235365	283107	314735	256040	235365	252673	99344.8	0	0	0	1	0.83947	0.747818	1.12256
Q86VM9	2	2	4.99433	Zinc finger CCCH domain-containing protein 18 OS=Homo sapiens GN=ZC3H18 PE=1 SV=2 - [ZCH18_HUMAN]	28357.7	37433.1	66546.9	102484	30550.8	37433.1	59393	32348.6	0	0	1	1	0.426131	0.365258	1.16666
Q9H3S7	2	2	3.69335	Tyrosine-protein phosphatase non-receptor type 23 OS=Homo sapiens GN=PTPN23 PE=1 SV=1 - [PTN23_HUMAN]	58448.2	143353	182695	158275	62968.5	143353	163055	49958.8	0	0	2	0	0.319922	0.90572	0.353224
P40121	2	2	5.75297	Macrophage-capping protein OS=Homo sapiens GN=CAPG PE=1 SV=2 - [CAPG_HUMAN]	831341	658292	926464	1.03939e+06	895637	658292	826867	328080	2	1	2	0	0.897326	0.633342	1.41681
Q15363	2	2	3.43098	Transmembrane emp24 domain-containing protein 2 OS=Homo sapiens GN=TMED2 PE=1 SV=1 - [TMED2_HUMAN]	80329.5	98224.8	255333	263201	86542.2	98224.8	227884	83078.1	0	0	1	1	0.314607	0.373194	0.843012
P53992	2	2	7.86959	Protein transport protein Sec24C OS=Homo sapiens GN=SEC24C PE=1 SV=3 - [SC24C_HUMAN]	854183	1.0684e+06	1.0097e+06	1.02826e+06	920245	1.0684e+06	901151	324565	1	1	1	1	0.845981	1.03904	0.814196
P62942	2	2	5.68261	Peptidyl-prolyl cis-trans isomerase FKBP1A OS=Homo sapiens GN=FKBP1A PE=1 SV=2 - [FKB1A_HUMAN]	260140	159677	548239	403439	280259	159677	489302	127344	0	0	2	0	0.474501	0.39579	1.19887
Q8TCD5	2	2	6.26396	5'(3')-deoxyribonucleotidase, cytosolic type OS=Homo sapiens GN=NT5C PE=1 SV=2 - [NT5C_HUMAN]	350733	262371	455631	455096	377859	262371	406649	143649	0	0	1	1	0.769775	0.576517	1.33521
Q5TCI8	47	1	155.358	Lamin A/C OS=Homo sapiens GN=LMNA PE=2 SV=1 - [Q5TCI8_HUMAN]	177642	204276	281962	17245.1	296070	296052	522152	17245.1	0	0	0	0	0.63002	11.8454	0.0531867
E9PKU7	32	1	118.179	Neutral alpha-glucosidase AB OS=Homo sapiens GN=GANAB PE=4 SV=1 - [E9PKU7_HUMAN]	118663	182098	118949	79740.8	197772	263910	220275	79740.8	0	1	1	0	0.997601	2.28362	0.43685
P68371	40	1	220.531	Tubulin beta-4B chain OS=Homo sapiens GN=TUBB4B PE=1 SV=1 - [TBB4B_HUMAN]	1.2318e+07	1.42757e+07	1.15239e+07	1.34506e+07	2.053e+07	2.06894e+07	2.13405e+07	1.34506e+07	2	2	2	2	1.06891	1.06134	1.00713
Q71U36	27	1	127.064	Tubulin alpha-1A chain OS=Homo sapiens GN=TUBA1A PE=1 SV=1 - [TBA1A_HUMAN]	195811	360896	848449	787051	210955	360896	757238	248429	0	1	1	1	0.230788	0.458542	0.503307
Q13509	23	1	106.95	Tubulin beta-3 chain OS=Homo sapiens GN=TUBB3 PE=1 SV=2 - [TBB3_HUMAN]	441152	567485	336089	594034	475270	567485	299959	187504	0	0	1	1	1.3126	0.955307	1.37401
P50570	15	1	41.3574	Dynamin-2 OS=Homo sapiens GN=DNM2 PE=1 SV=2 - [DYN2_HUMAN]	689418	868425	1.28562e+06	1.46964e+06	742738	868425	1.14741e+06	463884	1	0	1	0	0.536254	0.590911	0.907504
E9PEQ4	15	1	40.9817	Dynamin-2 OS=Homo sapiens GN=DNM2 PE=3 SV=1 - [E9PEQ4_HUMAN]	223973	294039	442745	408695	241295	294039	395149	129003	0	0	1	0	0.505873	0.719458	0.703131
Q04826	12	1	44.0568	HLA class I histocompatibility antigen, B-40 alpha chain OS=Homo sapiens GN=HLA-B PE=1 SV=1 - [1B40_HUMAN]	859028	835245	942094	1.92423e+06	925465	835245	840817	607376	1	1	1	1	0.911828	0.434066	2.10067
H7BYY1	12	1	31.0098	Tropomyosin 1 (Alpha), isoform CRA_m OS=Homo sapiens GN=TPM1 PE=3 SV=1 - [H7BYY1_HUMAN]	13330.1	19923.5	43681.2	4077.07	14361	19923.5	38985.4	1286.91	0	0	0	0	0.305168	4.88671	0.0624485
P01889	11	1	38.8764	HLA class I histocompatibility antigen, B-7 alpha chain OS=Homo sapiens GN=HLA-B PE=1 SV=3 - [1B07_HUMAN]	1.56666e+06	1.42508e+06	1.65484e+06	1.75198e+06	1.68783e+06	1.42508e+06	1.47694e+06	553005	1	0	0	1	0.946713	0.813412	1.16388
P04259	10	1	24.5379	Keratin, type II cytoskeletal 6B OS=Homo sapiens GN=KRT6B PE=1 SV=5 - [K2C6B_HUMAN]	30966.9	104049	250897	25731	33361.9	104049	223925	8121.86	0	0	0	0	0.123425	4.04372	0.0305226
P01892	11	1	38.9616	HLA class I histocompatibility antigen, A-2 alpha chain OS=Homo sapiens GN=HLA-A PE=1 SV=1 - [1A02_HUMAN]	1.784e+06	1.32571e+06	1.40948e+06	1.59733e+06	1.92197e+06	1.32571e+06	1.25796e+06	504188	1	1	1	1	1.26571	0.829958	1.52503
P62807	11	1	51.4142	Histone H2B type 1-C/E/F/G/I OS=Homo sapiens GN=HIST1H2BC PE=1 SV=4 - [H2B1C_HUMAN]	95882.5	46701.2	52368.8	0.644097	103298	46701.2	46739	0.203306	1	0	0	0	1.83091	72506.5	2.52516e-05
P68431	8	1	19.3669	Histone H3.1 OS=Homo sapiens GN=HIST1H3A PE=1 SV=2 - [H31_HUMAN]	1.55691e+07	4.53933e+06	5.45236e+06	2.00833e+06	1.67732e+07	4.53933e+06	4.86622e+06	633921	1	0	1	0	2.85548	2.26025	1.26335
P13647	8	1	18.1757	Keratin, type II cytoskeletal 5 OS=Homo sapiens GN=KRT5 PE=1 SV=3 - [K2C5_HUMAN]	71471.9	99801.1	17474.9	3848.6	76999.5	99801.1	15596.3	1214.79	0	0	0	0	4.08999	25.9318	0.157721
O00148	8	1	21.7413	ATP-dependent RNA helicase DDX39A OS=Homo sapiens GN=DDX39A PE=1 SV=2 - [DX39A_HUMAN]	421878	561879	699768	793446	454506	561879	624541	250448	0	0	0	0	0.602883	0.708151	0.851349
P62140	8	1	23.688	Serine/threonine-protein phosphatase PP1-beta catalytic subunit OS=Homo sapiens GN=PPP1CB PE=1 SV=3 - [PP1B_HUMAN]	828830	518014	438028	526727	892932	518014	390939	166259	0	1	1	0	1.89219	0.983459	1.92401
Q13838	7	1	19.6547	Spliceosome RNA helicase DDX39B OS=Homo sapiens GN=DDX39B PE=1 SV=1 - [DX39B_HUMAN]	800443	451427	492969	351789	862349	451427	439974	111041	1	0	0	0	1.62372	1.28323	1.26533
P31150	6	1	24.911	Rab GDP dissociation inhibitor alpha OS=Homo sapiens GN=GDI1 PE=1 SV=2 - [GDIA_HUMAN]	122835	113706	361229	118169	132335	113706	322396	37299.6	0	0	1	0	0.340047	0.962228	0.353395
P42025	7	1	17.5057	Beta-centractin OS=Homo sapiens GN=ACTR1B PE=1 SV=1 - [ACTY_HUMAN]	357505	495391	836359	1.0516e+06	385154	495391	746448	331933	0	0	1	0	0.427454	0.471082	0.907388
Q5TEC6	5	1	11.6653	Histone H3 OS=Homo sapiens GN=HIST2H3PS2 PE=1 SV=1 - [Q5TEC6_HUMAN]	2.67672e+07	1.85697e+07	3.27741e+07	4.5049e+07	2.88373e+07	1.85697e+07	2.92508e+07	1.42195e+07	1	0	2	0	0.816717	0.412211	1.98131
P08779	6	1	16.3068	Keratin, type I cytoskeletal 16 OS=Homo sapiens GN=KRT16 PE=1 SV=4 - [K1C16_HUMAN]	76828	26611.4	6.58617	0	82769.8	26611.4	5.87814	0	0	0	0	0	11665.1	#DIV/0!	#DIV/0!
Q15424	5	1	13.2855	Scaffold attachment factor B1 OS=Homo sapiens GN=SAFB PE=1 SV=4 - [SAFB1_HUMAN]	688715	808533	603676	107875	741980	808533	538779	34050.2	1	0	0	0	1.14087	7.4951	0.152215
Q10567	5	1	16.6267	AP-1 complex subunit beta-1 OS=Homo sapiens GN=AP1B1 PE=1 SV=2 - [AP1B1_HUMAN]	1.41673e+06	1.32435e+06	1.22108e+06	1.00844e+06	1.5263e+06	1.32435e+06	1.08981e+06	318310	0	1	1	1	1.16023	1.31326	0.883472
P08727	4	1	9.24441	Keratin, type I cytoskeletal 19 OS=Homo sapiens GN=KRT19 PE=1 SV=4 - [K1C19_HUMAN]	672231	570219	804771	1.22386e+06	724221	570219	718256	386305	0	0	0	0	0.835307	0.465919	1.79282
P16989	4	1	14.1265	DNA-binding protein A OS=Homo sapiens GN=CSDA PE=1 SV=4 - [DBPA_HUMAN]	112264	325842	802948	46723.3	120946	325842	716630	14748	0	0	1	0	0.139814	6.97386	0.0200483
P63096	4	1	8.293	Guanine nucleotide-binding protein G(i) subunit alpha-1 OS=Homo sapiens GN=GNAI1 PE=1 SV=2 - [GNAI1_HUMAN]	554232	520140	440696	271560	597096	520140	393320	85716.8	1	0	1	0	1.25763	1.91537	0.656597
Q14344	4	1	11.6817	Guanine nucleotide-binding protein subunit alpha-13 OS=Homo sapiens GN=GNA13 PE=1 SV=2 - [GNA13_HUMAN]	932169	772898	585115	461894	1.00426e+06	772898	522214	145795	1	1	0	0	1.59314	1.67332	0.95208
H7BZJ3	4	1	11.187	Thioredoxin (Fragment) OS=Homo sapiens GN=PDIA3 PE=3 SV=1 - [H7BZJ3_HUMAN]	2.88721e+06	2.28969e+06	2.26256e+06	2.6911e+06	3.11051e+06	2.28969e+06	2.01933e+06	849433	2	1	1	1	1.27608	0.85084	1.49979
P18085	5	1	12.7564	ADP-ribosylation factor 4 OS=Homo sapiens GN=ARF4 PE=1 SV=3 - [ARF4_HUMAN]	853275	601460	1.10374e+06	1.29818e+06	919267	601460	985088	409763	1	1	2	1	0.773074	0.463311	1.66858
P84085	5	1	12.1021	ADP-ribosylation factor 5 OS=Homo sapiens GN=ARF5 PE=1 SV=2 - [ARF5_HUMAN]	88730.9	73463.7	126958	127224	95593.4	73463.7	113310	40157.6	0	0	0	0	0.6989	0.577437	1.21035
Q14151	4	1	9.87812	Scaffold attachment factor B2 OS=Homo sapiens GN=SAFB2 PE=1 SV=1 - [SAFB2_HUMAN]	43963.3	67744.8	56816.6	37008.7	47363.4	67744.8	50708.6	11681.6	0	0	0	0	0.773775	1.83051	0.42271
P51531	4	1	8.90983	Probable global transcription activator SNF2L2 OS=Homo sapiens GN=SMARCA2 PE=1 SV=2 - [SMCA2_HUMAN]	710426	649195	388261	169677	765370	649195	346522	53557.7	1	1	1	0	1.82976	3.82607	0.478236
O15269	4	1	11.463	Serine palmitoyltransferase 1 OS=Homo sapiens GN=SPTLC1 PE=1 SV=1 - [SPTC1_HUMAN]	478574	492165	634401	917322	515587	492165	566202	289548	0	0	0	1	0.754371	0.536524	1.40604
P08134	3	1	13.4984	Rho-related GTP-binding protein RhoC OS=Homo sapiens GN=RHOC PE=1 SV=1 - [RHOC_HUMAN]	252593	278572	810037	715138	272129	278572	722956	225730	0	0	0	1	0.31183	0.389537	0.800514
P61586	3	1	11.6711	Transforming protein RhoA OS=Homo sapiens GN=RHOA PE=1 SV=1 - [RHOA_HUMAN]	512752	429011	1.61834e+06	811643	552408	429011	1.44437e+06	256191	0	0	1	1	0.316838	0.528571	0.599424
O95758	4	1	8.82671	Polypyrimidine tract-binding protein 3 OS=Homo sapiens GN=PTBP3 PE=1 SV=2 - [PTBP3_HUMAN]	690584	604479	826080	1.00724e+06	743993	604479	737275	317930	1	1	0	0	0.835976	0.600135	1.39298
Q9HAV0	3	1	6.1836	Guanine nucleotide-binding protein subunit beta-4 OS=Homo sapiens GN=GNB4 PE=1 SV=3 - [GBB4_HUMAN]	47386.5	39708.6	86238.3	55630.5	51051.4	39708.6	76967.5	17559.5	0	0	1	0	0.549484	0.713792	0.76981
Q15286	3	1	8.71894	Ras-related protein Rab-35 OS=Homo sapiens GN=RAB35 PE=1 SV=1 - [RAB35_HUMAN]	244741	290839	447985	639437	263669	290839	399826	201835	0	0	1	0	0.546314	0.454836	1.20112
P61006	3	1	6.95181	Ras-related protein Rab-8A OS=Homo sapiens GN=RAB8A PE=1 SV=1 - [RAB8A_HUMAN]	283468	239030	394880	364395	305392	239030	352430	115019	1	0	0	0	0.717859	0.655965	1.09435
O60488	3	1	6.85018	Long-chain-fatty-acid--CoA ligase 4 OS=Homo sapiens GN=ACSL4 PE=1 SV=2 - [ACSL4_HUMAN]	35606	50976.4	42996.7	121588	38359.7	50976.4	38374.5	38378.7	0	1	0	0	0.828109	0.419255	1.97519
P14543	3	1	6.34488	Nidogen-1 OS=Homo sapiens GN=NID1 PE=1 SV=3 - [NID1_HUMAN]	411665	296112	156672	104195	443503	296112	139829	32888.6	0	0	0	0	2.62757	2.84191	0.924578
Q15366	4	1	14.5011	Poly(rC)-binding protein 2 OS=Homo sapiens GN=PCBP2 PE=1 SV=1 - [PCBP2_HUMAN]	347288	365492	310283	123964	374147	365492	276927	39128.6	0	0	0	0	1.11926	2.94838	0.37962
Q5JXI8	3	1	7.09172	Four and a half LIM domains 1 (Fragment) OS=Homo sapiens GN=FHL1 PE=2 SV=1 - [Q5JXI8_HUMAN]	92741.7	133981	257781	229057	99914.3	133981	230069	72300.9	0	0	1	1	0.359769	0.584922	0.615073
O14647	3	1	6.55823	Chromodomain-helicase-DNA-binding protein 2 OS=Homo sapiens GN=CHD2 PE=1 SV=2 - [CHD2_HUMAN]	164402	227394	130711	207274	177117	227394	116660	65425	0	0	0	0	1.25775	1.09707	1.14646
Q9BPX3	3	1	7.79648	Condensin complex subunit 3 OS=Homo sapiens GN=NCAPG PE=1 SV=1 - [CND3_HUMAN]	579542	581005	545712	528611	624363	581005	487047	166854	1	0	0	0	1.06199	1.09912	0.966224
P09496	3	1	5.18899	Clathrin light chain A OS=Homo sapiens GN=CLTA PE=1 SV=1 - [CLCA_HUMAN]	48515	29720.1	111665	41529.9	52267.1	29720.1	99660.8	13108.7	0	0	0	0	0.434469	0.715632	0.607112
P12270	3	1	9.43584	Nucleoprotein TPR OS=Homo sapiens GN=TPR PE=1 SV=3 - [TPR_HUMAN]	549417	674863	343601	421185	591909	674863	306663	132945	1	0	0	0	1.599	1.6023	0.99794
O75489	3	1	9.04063	NADH dehydrogenase [ubiquinone] iron-sulfur protein 3, mitochondrial OS=Homo sapiens GN=NDUFS3 PE=1 SV=1 - [NDUS3_HUMAN]	1.18381e+06	1.08192e+06	1.68704e+06	2.37241e+06	1.27536e+06	1.08192e+06	1.50568e+06	748841	1	1	1	1	0.701705	0.456041	1.53869
Q8WUM4	3	1	7.58999	Programmed cell death 6-interacting protein OS=Homo sapiens GN=PDCD6IP PE=1 SV=1 - [PDC6I_HUMAN]	865675	681749	760716	653614	932627	681749	678937	206310	0	0	1	0	1.13798	1.04304	1.09101
P27361	3	1	9.42217	Mitogen-activated protein kinase 3 OS=Homo sapiens GN=MAPK3 PE=1 SV=4 - [MK03_HUMAN]	224036	211692	210412	336562	241363	211692	187792	106234	0	2	0	0	1.06475	0.628986	1.6928
Q13242	3	1	6.48244	Serine/arginine-rich splicing factor 9 OS=Homo sapiens GN=SRSF9 PE=1 SV=1 - [SRSF9_HUMAN]	157239	146116	256731	124539	169400	146116	229132	39310	0	1	1	0	0.612466	1.17326	0.522021
Q8NBQ5	3	1	9.18977	Estradiol 17-beta-dehydrogenase 11 OS=Homo sapiens GN=HSD17B11 PE=1 SV=3 - [DHB11_HUMAN]	473692	355347	360407	526838	510327	355347	321662	166294	0	1	1	1	1.31432	0.674491	1.94862
P29992	3	1	15.9604	Guanine nucleotide-binding protein subunit alpha-11 OS=Homo sapiens GN=GNA11 PE=1 SV=2 - [GNA11_HUMAN]	1.1555e+06	1.4382e+06	2.68166e+06	2.79852e+06	1.24487e+06	1.4382e+06	2.39337e+06	883340	1	1	2	3	0.43089	0.513914	0.838448
Q8WVM7	3	1	7.1917	Cohesin subunit SA-1 OS=Homo sapiens GN=STAG1 PE=1 SV=3 - [STAG1_HUMAN]	289146	237233	248573	28732.6	311508	237233	221850	9069.3	1	0	1	0	1.16323	8.25657	0.140885
P48739	2	1	3.97671	Phosphatidylinositol transfer protein beta isoform OS=Homo sapiens GN=PITPNB PE=1 SV=2 - [PIPNB_HUMAN]	171508	188596	169089	291642	184772	188596	150911	92055.3	0	1	1	0	1.01431	0.646671	1.5685
P22059	2	1	7.19929	Oxysterol-binding protein 1 OS=Homo sapiens GN=OSBP PE=1 SV=1 - [OSBP1_HUMAN]	284781	305855	237765	300596	306806	305855	212205	94881.6	0	2	0	0	1.19774	1.0175	1.17714
Q9Y2Q3	2	1	5.65444	Glutathione S-transferase kappa 1 OS=Homo sapiens GN=GSTK1 PE=1 SV=3 - [GSTK1_HUMAN]	472740	459835	662793	587442	509302	459835	591541	185423	0	0	1	0	0.713255	0.782776	0.911187
Q8N684	2	1	4.58795	Cleavage and polyadenylation specificity factor subunit 7 OS=Homo sapiens GN=CPSF7 PE=1 SV=1 - [CPSF7_HUMAN]	136041	142344	236304	176796	146563	142344	210900	55804.9	0	0	1	0	0.575706	0.80513	0.715048
Q9BZH6	2	1	3.6416	WD repeat-containing protein 11 OS=Homo sapiens GN=WDR11 PE=1 SV=1 - [WDR11_HUMAN]	131856	109778	89595.2	21395.2	142054	109778	79963.5	6753.29	0	0	0	0	1.47169	5.13097	0.286825
P61106	2	1	4.42493	Ras-related protein Rab-14 OS=Homo sapiens GN=RAB14 PE=1 SV=4 - [RAB14_HUMAN]	139254	78184.5	372221	292593	150024	78184.5	332206	92355.6	0	0	1	0	0.374116	0.267213	1.40007
P54577	2	1	2.88747	Tyrosine--tRNA ligase, cytoplasmic OS=Homo sapiens GN=YARS PE=1 SV=4 - [SYYC_HUMAN]	75773.4	105437	153837	141646	81633.7	105437	137299	44709.8	0	0	1	0	0.492556	0.744372	0.661707
Q13765	2	1	6.88308	Nascent polypeptide-associated complex subunit alpha OS=Homo sapiens GN=NACA PE=1 SV=1 - [NACA_HUMAN]	286723	308441	384596	16758.8	308898	308441	343251	5289.83	0	0	0	0	0.745517	18.4047	0.0405068
P11802	2	1	5.38393	Cyclin-dependent kinase 4 OS=Homo sapiens GN=CDK4 PE=1 SV=2 - [CDK4_HUMAN]	200498	206042	232079	81240.9	216004	206042	207130	25643.3	1	1	1	0	0.863921	2.53619	0.340637
Q00535	2	1	3.90348	Cyclin-dependent kinase 5 OS=Homo sapiens GN=CDK5 PE=1 SV=3 - [CDK5_HUMAN]	924811	1.02421e+06	637865	1.17238e+06	996335	1.02421e+06	569293	370056	0	0	0	0	1.44985	0.873616	1.6596
Q14558	2	1	4.43721	Phosphoribosyl pyrophosphate synthase-associated protein 1 OS=Homo sapiens GN=PRPSAP1 PE=1 SV=2 - [KPRA_HUMAN]	444688	403932	479554	402106	479080	403932	428001	126923	0	0	1	0	0.927296	1.00454	0.923103
P05026	2	1	3.54474	Sodium/potassium-transporting ATPase subunit beta-1 OS=Homo sapiens GN=ATP1B1 PE=1 SV=1 - [AT1B1_HUMAN]	848453	813248	581943	525722	914072	813248	519383	165942	0	0	0	0	1.45797	1.54692	0.942497
P62070	2	1	6.81233	Ras-related protein R-Ras2 OS=Homo sapiens GN=RRAS2 PE=1 SV=1 - [RRAS2_HUMAN]	269125	160187	256356	283026	289939	160187	228797	89335.8	0	0	1	0	1.04981	0.565979	1.85485
Q8WUA2	2	1	5.41554	Peptidyl-prolyl cis-trans isomerase-like 4 OS=Homo sapiens GN=PPIL4 PE=1 SV=1 - [PPIL4_HUMAN]	558959	409834	196465	114263	602189	409834	175345	36066.5	0	0	0	0	2.84508	3.58677	0.793217
Q8TAV4	2	1	3.2059	Stomatin-like protein 3 OS=Homo sapiens GN=STOML3 PE=1 SV=1 - [STML3_HUMAN]	403378	805908	1.12316e+06	1.60395e+06	434575	805908	1.00242e+06	506278	0	1	0	0	0.359145	0.502454	0.714782
Q7Z2K6	2	1	4.59445	Endoplasmic reticulum metallopeptidase 1 OS=Homo sapiens GN=ERMP1 PE=1 SV=2 - [ERMP1_HUMAN]	18783.8	17858.8	2355.25	51462.9	20236.6	17858.8	2102.06	16244	0	1	0	0	7.9753	0.347022	22.9821
Q9BRF8	2	1	5.61637	Calcineurin-like phosphoesterase domain-containing protein 1 OS=Homo sapiens GN=CPPED1 PE=1 SV=3 - [CPPED_HUMAN]	254006	405182	724033	474763	273651	405182	646197	149857	0	1	2	1	0.350822	0.853439	0.411068
O15347	2	1	3.55854	High mobility group protein B3 OS=Homo sapiens GN=HMGB3 PE=1 SV=4 - [HMGB3_HUMAN]	256652	291136	508298	735870	276502	291136	453654	232274	1	1	1	0	0.504925	0.395635	1.27624
Q8IXI1	2	1	4.47393	Mitochondrial Rho GTPase 2 OS=Homo sapiens GN=RHOT2 PE=1 SV=2 - [MIRO2_HUMAN]	257483	213003	204618	258260	277397	213003	182621	81518.5	0	0	0	0	1.25836	0.824761	1.52573
P47755	2	1	4.99451	F-actin-capping protein subunit alpha-2 OS=Homo sapiens GN=CAPZA2 PE=1 SV=3 - [CAZA2_HUMAN]	560900	430104	628658	519149	604280	430104	561076	163867	1	0	0	0	0.892218	0.82848	1.07693
Q13425	2	1	4.68396	Beta-2-syntrophin OS=Homo sapiens GN=SNTB2 PE=1 SV=1 - [SNTB2_HUMAN]	41221.8	46481.6	66294.4	89466.6	44409.9	46481.6	59167.6	28239.7	1	1	1	0	0.621799	0.519541	1.19682
O15355	2	1	3.05687	Protein phosphatase 1G OS=Homo sapiens GN=PPM1G PE=1 SV=1 - [PPM1G_HUMAN]	45515.2	68177.3	36694.7	10304.8	49035.3	68177.3	32749.9	3252.67	1	0	0	0	1.24038	6.61606	0.18748
Q9UHX1	2	1	3.9703	Poly(U)-binding-splicing factor PUF60 OS=Homo sapiens GN=PUF60 PE=1 SV=1 - [PUF60_HUMAN]	862519	812877	564870	803773	929226	812877	504145	253707	0	1	2	0	1.52693	1.01133	1.50983
Q9NTK5	2	1	4.74494	Obg-like ATPase 1 OS=Homo sapiens GN=OLA1 PE=1 SV=2 - [OLA1_HUMAN]	1.39343e+06	1.21348e+06	1.02726e+06	946553	1.5012e+06	1.21348e+06	916826	298775	1	1	1	1	1.35645	1.282	1.05807
P15153	2	1	4.27211	Ras-related C3 botulinum toxin substrate 2 OS=Homo sapiens GN=RAC2 PE=1 SV=1 - [RAC2_HUMAN]	350721	267336	584697	639309	377846	267336	521840	201795	0	0	1	1	0.599834	0.418163	1.43445
Q86VI3	2	1	4.94402	Ras GTPase-activating-like protein IQGAP3 OS=Homo sapiens GN=IQGAP3 PE=1 SV=2 - [IQGA3_HUMAN]	277934	231988	142083	127863	299429	231988	126809	40359.3	0	1	0	0	1.95614	1.81435	1.07815
Q13330	2	1	4.86695	Metastasis-associated protein MTA1 OS=Homo sapiens GN=MTA1 PE=1 SV=2 - [MTA1_HUMAN]	572304	529745	557983	806669	616566	529745	497999	254621	0	0	1	0	1.02567	0.656707	1.56183
Q14011	2	1	6.83329	Cold-inducible RNA-binding protein OS=Homo sapiens GN=CIRBP PE=1 SV=1 - [CIRBP_HUMAN]	761250	796355	1.69752e+06	1.88797e+06	820125	796355	1.51503e+06	595930	0	0	1	1	0.448448	0.421804	1.06317
Q5H9U9	2	1	3.77345	Probable ATP-dependent RNA helicase DDX60-like OS=Homo sapiens GN=DDX60L PE=2 SV=2 - [DDX6L_HUMAN]	108054	133866	94992.9	93611.3	116411	133866	84780.9	29548	0	0	0	0	1.1375	1.43002	0.795441
Q13247	2	1	4.88891	Serine/arginine-rich splicing factor 6 OS=Homo sapiens GN=SRSF6 PE=1 SV=2 - [SRSF6_HUMAN]	73386.1	43019.2	16823.9	24763.1	79061.7	43019.2	15015.3	7816.36	1	0	0	0	4.36202	1.73723	2.5109
F5H6N3	2	1	6.15512	Clathrin light chain A OS=Homo sapiens GN=CLTA PE=4 SV=1 - [F5H6N3_HUMAN]	1.93998e+06	1.58474e+06	3.59546e+06	4.33378e+06	2.09002e+06	1.58474e+06	3.20894e+06	1.36794e+06	1	1	1	1	0.539564	0.365672	1.47554
O95168	2	1	4.81013	NADH dehydrogenase [ubiquinone] 1 beta subcomplex subunit 4 OS=Homo sapiens GN=NDUFB4 PE=1 SV=3 - [NDUB4_HUMAN]	0	0	0	191663	0	0	0	60497.6	0	0	0	1	#DIV/0!	0	#DIV/0!
Q93008	2	1	3.46471	Probable ubiquitin carboxyl-terminal hydrolase FAF-X OS=Homo sapiens GN=USP9X PE=1 SV=3 - [USP9X_HUMAN]	323945	383438	199934	492960	348999	383438	178441	155601	1	1	0	0	1.62026	0.777828	2.08306
P56545	2	1	3.83716	C-terminal-binding protein 2 OS=Homo sapiens GN=CTBP2 PE=1 SV=1 - [CTBP2_HUMAN]	151501	200345	152977	172914	163218	200345	136531	54579.6	0	0	1	0	0.990352	1.15864	0.854757
O15533	2	1	4.02059	Tapasin OS=Homo sapiens GN=TAPBP PE=1 SV=1 - [TPSN_HUMAN]	324483	206540	271895	1979.67	349578	206540	242666	624.874	0	0	1	0	1.19341	104.331	0.0114388
Q86W42	2	1	5.35691	THO complex subunit 6 homolog OS=Homo sapiens GN=THOC6 PE=1 SV=1 - [THOC6_HUMAN]	298900	317756	427339	428062	322017	317756	381399	135116	0	0	1	0	0.699445	0.742314	0.942249
P16144	2	1	4.48291	Integrin beta-4 OS=Homo sapiens GN=ITGB4 PE=1 SV=5 - [ITB4_HUMAN]	360977	391578	361621	318753	388895	391578	322746	100613	0	0	0	0	0.99822	1.22847	0.812573
O00139	2	1	4.95016	Kinesin-like protein KIF2A OS=Homo sapiens GN=KIF2A PE=1 SV=3 - [KIF2A_HUMAN]	185337	149919	131163	204750	199670	149919	117063	64628.5	0	0	0	0	1.41302	0.732203	1.92982
P20339	2	1	4.08023	Ras-related protein Rab-5A OS=Homo sapiens GN=RAB5A PE=1 SV=2 - [RAB5A_HUMAN]	182013	175717	251316	18720.3	196090	175717	224299	5908.99	0	1	0	0	0.72424	9.38642	0.0771583
Q92804	2	1	5.56575	TATA-binding protein-associated factor 2N OS=Homo sapiens GN=TAF15 PE=1 SV=1 - [RBP56_HUMAN]	474861	443602	441582	318371	511587	443602	394111	100492	1	1	0	0	1.07536	1.39335	0.771784
Q86YP4	2	1	5.77192	Transcriptional repressor p66-alpha OS=Homo sapiens GN=GATAD2A PE=1 SV=1 - [P66A_HUMAN]	96271.7	80749.2	101486	167694	103717	80749.2	90575.7	52931.8	1	1	1	1	0.948624	0.481527	1.97003
Q8NB90	2	1	6.58367	Spermatogenesis-associated protein 5 OS=Homo sapiens GN=SPATA5 PE=1 SV=3 - [SPAT5_HUMAN]	379799	405133	369556	393466	409172	405133	329828	124196	0	1	0	1	1.02772	1.02965	0.998122
Q08AF3	2	1	10.9114	Schlafen family member 5 OS=Homo sapiens GN=SLFN5 PE=1 SV=1 - [SLFN5_HUMAN]	497291	536926	608383	529937	535752	536926	542980	167272	0	2	0	2	0.817399	1.01319	0.806758
Q9UH17	2	1	5.80785	Probable DNA dC->dU-editing enzyme APOBEC-3B OS=Homo sapiens GN=APOBEC3B PE=1 SV=1 - [ABC3B_HUMAN]	16525.4	13479.4	47093	61856	17803.4	13479.4	42030.4	19524.6	0	0	1	1	0.35091	0.217916	1.6103
Q9UBS4	2	1	5.54158	DnaJ homolog subfamily B member 11 OS=Homo sapiens GN=DNAJB11 PE=1 SV=1 - [DJB11_HUMAN]	247278	194605	163710	215549	266402	194605	146111	68037.1	0	0	0	0	1.51046	0.902832	1.67303
P00374	2	1	4.32003	Dihydrofolate reductase OS=Homo sapiens GN=DHFR PE=1 SV=2 - [DYR_HUMAN]	903983	724792	1.04559e+06	1.39468e+06	973896	724792	933184	440225	1	1	1	1	0.86457	0.519683	1.66365
Q7Z7K6	2	1	5.78867	Centromere protein V OS=Homo sapiens GN=CENPV PE=1 SV=1 - [CENPV_HUMAN]	107500	137838	156640	211919	115814	137838	139801	66891.4	0	1	0	0	0.686287	0.650424	1.05514
Q14257	2	1	5.63969	Reticulocalbin-2 OS=Homo sapiens GN=RCN2 PE=1 SV=1 - [RCN2_HUMAN]	937629	827087	888671	1.09957e+06	1.01015e+06	827087	793137	347075	0	1	1	1	1.05509	0.752191	1.40269
Q9Y315	2	1	6.88998	Putative deoxyribose-phosphate aldolase OS=Homo sapiens GN=DERA PE=1 SV=2 - [DEOC_HUMAN]	420389	107840	273598	2871.46	452902	107840	244185	906.363	0	0	1	0	1.53652	37.5559	0.040913
Q86V48	2	1	3.85624	Leucine zipper protein 1 OS=Homo sapiens GN=LUZP1 PE=1 SV=2 - [LUZP1_HUMAN]	61669.6	66214.1	78460.9	182073	66439.1	66214.1	70026.2	57470.5	0	0	0	0	0.785992	0.363668	2.16129
Q96EP5	2	1	7.67182	DAZ-associated protein 1 OS=Homo sapiens GN=DAZAP1 PE=1 SV=1 - [DAZP1_HUMAN]	804781	722246	1.268e+06	979920	867022	722246	1.13169e+06	309307	1	1	1	1	0.634683	0.737045	0.861118
Q9UKD2	2	1	3.75264	mRNA turnover protein 4 homolog OS=Homo sapiens GN=MRTO4 PE=1 SV=2 - [MRT4_HUMAN]	71451.8	62874.7	152498	178677	76977.9	62874.7	136104	56398.6	0	0	0	0	0.468543	0.35189	1.3315
P61088	2	1	4.38977	Ubiquitin-conjugating enzyme E2 N OS=Homo sapiens GN=UBE2N PE=1 SV=1 - [UBE2N_HUMAN]	81157.3	81528.6	164843	116562	87433.9	81528.6	147122	36792.3	0	0	0	0	0.492331	0.699444	0.703889
P16219	2	1	3.60771	Short-chain specific acyl-CoA dehydrogenase, mitochondrial OS=Homo sapiens GN=ACADS PE=1 SV=1 - [ACADS_HUMAN]	42756.5	29978.2	44044	21173.5	46063.2	29978.2	39309.1	6683.33	0	0	0	0	0.970768	1.41583	0.685652
P19784	2	1	4.07775	Casein kinase II subunit alpha' OS=Homo sapiens GN=CSNK2A2 PE=1 SV=1 - [CSK22_HUMAN]	342984	408099	467488	535976	369510	408099	417232	169178	0	1	1	0	0.733674	0.761413	0.963569
Q86U38	2	1	3.89642	Nucleolar protein 9 OS=Homo sapiens GN=NOP9 PE=1 SV=1 - [NOP9_HUMAN]	1.50116e+06	1.16783e+06	1.13506e+06	1.13816e+06	1.61725e+06	1.16783e+06	1.01304e+06	359255	1	0	0	0	1.32253	1.02607	1.28893
O95084	2	1	4.60009	Serine protease 23 OS=Homo sapiens GN=PRSS23 PE=1 SV=1 - [PRS23_HUMAN]	269789	233252	543614	403336	290654	233252	485174	127311	0	0	1	1	0.496287	0.578307	0.858173
Q96PU8	2	1	3.69366	Protein quaking OS=Homo sapiens GN=QKI PE=1 SV=1 - [QKI_HUMAN]	527609	435322	513298	521202	568414	435322	458117	164515	0	0	0	0	1.02788	0.835227	1.23066
Q01844	2	1	5.40883	RNA-binding protein EWS OS=Homo sapiens GN=EWSR1 PE=1 SV=1 - [EWS_HUMAN]	295206	253038	142125	164992	318037	253038	126846	52079	0	0	0	0	2.07709	1.53364	1.35436
P40938	2	1	5.01555	Replication factor C subunit 3 OS=Homo sapiens GN=RFC3 PE=1 SV=2 - [RFC3_HUMAN]	141687	117518	120445	95804.8	152645	117518	107497	30240.3	0	1	0	0	1.17636	1.22664	0.959009
O75306	2	1	4.88297	NADH dehydrogenase [ubiquinone] iron-sulfur protein 2, mitochondrial OS=Homo sapiens GN=NDUFS2 PE=1 SV=2 - [NDUS2_HUMAN]	93253.3	86644.2	138332	134856	100465	86644.2	123461	42566.7	0	0	0	1	0.674127	0.642494	1.04924
O94760	2	1	5.63287	N(G),N(G)-dimethylarginine dimethylaminohydrolase 1 OS=Homo sapiens GN=DDAH1 PE=1 SV=3 - [DDAH1_HUMAN]	1.00258e+06	901657	920984	513805	1.08012e+06	901657	821976	162180	0	1	1	0	1.0886	1.75486	0.620333
P36957	2	1	4.601	Dihydrolipoyllysine-residue succinyltransferase component of 2-oxoglutarate dehydrogenase complex, mitochondrial OS=Homo sapiens GN=DLST PE=1 SV=4 - [ODO2_HUMAN]	78054.3	72344	96947.5	65936.8	84091	72344	86525.4	20812.7	0	0	0	1	0.805119	1.09717	0.733814
Q86UV5	2	1	5.66744	Ubiquitin carboxyl-terminal hydrolase 48 OS=Homo sapiens GN=USP48 PE=1 SV=1 - [UBP48_HUMAN]	7148.27	22869.5	56026.8	309370	7701.12	22869.5	50003.8	97651.2	0	0	0	0	0.127587	0.0739229	1.72594
P30042	2	1	4.78992	ES1 protein homolog, mitochondrial OS=Homo sapiens GN=C21orf33 PE=1 SV=3 - [ES1_HUMAN]	86642.8	56181.8	95317.7	125548	93343.7	56181.8	85070.8	39628.6	0	0	1	1	0.90899	0.447494	2.03129
Q9UBB5	2	1	4.88783	Methyl-CpG-binding domain protein 2 OS=Homo sapiens GN=MBD2 PE=1 SV=1 - [MBD2_HUMAN]	496083	395672	613500	650744	534450	395672	547548	205404	0	0	1	0	0.808611	0.60803	1.32989
Q12792	2	1	3.80793	Twinfilin-1 OS=Homo sapiens GN=TWF1 PE=1 SV=3 - [TWF1_HUMAN]	124353	121788	175061	12119	133970	121788	156242	3825.3	0	0	1	0	0.710339	10.0493	0.0706851
Q9BS26	2	1	4.50312	Endoplasmic reticulum resident protein 44 OS=Homo sapiens GN=ERP44 PE=1 SV=1 - [ERP44_HUMAN]	275319	179223	185066	17209.7	296612	179223	165171	5432.16	1	0	1	0	1.48768	10.4141	0.142853
Q9NVI1	2	1	3.49724	Fanconi anemia group I protein OS=Homo sapiens GN=FANCI PE=1 SV=4 - [FANCI_HUMAN]	127261	92326.2	87748.6	51963.2	137103	92326.2	78315.4	16402	0	1	0	0	1.45029	1.77676	0.816256
Q13308	2	1	3.6484	Inactive tyrosine-protein kinase 7 OS=Homo sapiens GN=PTK7 PE=1 SV=2 - [PTK7_HUMAN]	348262	303447	175349	221581	375196	303447	156498	69941	1	1	0	0	1.98611	1.36946	1.45028
Q8IXQ6	2	1	4.69975	Poly [ADP-ribose] polymerase 9 OS=Homo sapiens GN=PARP9 PE=1 SV=2 - [PARP9_HUMAN]	202034	315212	363654	387080	217659	315212	324560	122180	0	0	1	1	0.555566	0.814332	0.682235
P48643	2	1	4.90165	T-complex protein 1 subunit epsilon OS=Homo sapiens GN=CCT5 PE=1 SV=1 - [TCPE_HUMAN]	1.9038e+06	1.35321e+06	1.4313e+06	995825	2.05104e+06	1.35321e+06	1.27743e+06	314328	0	1	1	1	1.33012	1.35888	0.978832
O95793	2	1	6.4721	Double-stranded RNA-binding protein Staufen homolog 1 OS=Homo sapiens GN=STAU1 PE=1 SV=2 - [STAU1_HUMAN]	434986	378468	371700	637259	468627	378468	331742	201148	0	0	0	1	1.17026	0.5939	1.97047
O95394	2	1	4.76017	Phosphoacetylglucosamine mutase OS=Homo sapiens GN=PGM3 PE=1 SV=1 - [AGM1_HUMAN]	318714	378612	388390	539490	343363	378612	346637	170288	0	0	0	0	0.820604	0.701796	1.16929
Q9BTE3	2	1	5.01502	Mini-chromosome maintenance complex-binding protein OS=Homo sapiens GN=MCMBP PE=1 SV=2 - [MCMBP_HUMAN]	225871	234159	244405	273694	243340	234159	218131	86390.1	1	1	0	1	0.924169	0.855551	1.0802
P25786	2	1	4.39903	Proteasome subunit alpha type-1 OS=Homo sapiens GN=PSMA1 PE=1 SV=1 - [PSA1_HUMAN]	471093	332410	545890	998793	507527	332410	487206	315264	1	0	1	0	0.862981	0.332812	2.593
Q13409	2	1	7.56427	Cytoplasmic dynein 1 intermediate chain 2 OS=Homo sapiens GN=DYNC1I2 PE=1 SV=3 - [DC1I2_HUMAN]	562778	534469	504798	91526.5	606303	534469	450531	28889.9	1	1	1	0	1.11486	5.8395	0.190917
Q96JM3	2	1	3.48394	Chromosome alignment-maintaining phosphoprotein 1 OS=Homo sapiens GN=CHAMP1 PE=1 SV=2 - [CHAP1_HUMAN]	53933.6	61298	80841.5	100408	58104.8	61298	72150.8	31693.4	0	0	0	1	0.667153	0.610488	1.09282
O95373	2	1	4.46687	Importin-7 OS=Homo sapiens GN=IPO7 PE=1 SV=1 - [IPO7_HUMAN]	155159	149301	76752.2	79574.9	167159	149301	68501.1	25117.5	0	1	0	0	2.02156	1.87623	1.07746
P12429	2	1	3.88233	Annexin A3 OS=Homo sapiens GN=ANXA3 PE=1 SV=3 - [ANXA3_HUMAN]	100661	43199.5	111254	64704.1	108446	43199.5	99293.5	20423.6	1	0	0	0	0.90479	0.667646	1.35519
Q8N3K9	2	1	3.87453	Cardiomyopathy-associated protein 5 OS=Homo sapiens GN=CMYA5 PE=1 SV=3 - [CMYA5_HUMAN]	292775	392260	259820	605946	315419	392260	231888	191264	0	0	0	0	1.12684	0.647351	1.74069
Q6PGP7	2	1	5.02146	Tetratricopeptide repeat protein 37 OS=Homo sapiens GN=TTC37 PE=1 SV=1 - [TTC37_HUMAN]	339291	527506	279101	469140	365532	527506	249097	148082	0	1	0	0	1.21566	1.12441	1.08115
B0LM41	2	1	4.83832	Protein RBM14-RBM4 OS=Homo sapiens GN=RBM14/RBM4 fusion PE=2 SV=1 - [B0LM41_HUMAN]	330215	232047	223238	0	355753	232047	199240	0	1	0	0	0	1.4792	#DIV/0!	#DIV/0!
Q99661	2	1	4.33714	Kinesin-like protein KIF2C OS=Homo sapiens GN=KIF2C PE=1 SV=2 - [KIF2C_HUMAN]	77549.4	119122	143648	193341	83547.1	119122	128206	61027.3	0	0	1	0	0.539857	0.616124	0.876215
Q70UQ0	2	1	4.24464	Inhibitor of nuclear factor kappa-B kinase-interacting protein OS=Homo sapiens GN=IKBIP PE=1 SV=1 - [IKIP_HUMAN]	72101.3	119320	124039	19839.5	77677.6	119320	110705	6262.23	0	0	1	0	0.581277	6.01426	0.0966499
O95786	2	1	5.7147	Probable ATP-dependent RNA helicase DDX58 OS=Homo sapiens GN=DDX58 PE=1 SV=2 - [DDX58_HUMAN]	127111	149793	121296	153455	136941	149793	108257	48437.3	0	0	0	0	1.04793	0.976138	1.07355
Q71RC2	2	1	4.01051	La-related protein 4 OS=Homo sapiens GN=LARP4 PE=1 SV=3 - [LARP4_HUMAN]	238466	192816	232387	163159	256908	192816	207405	51500.4	2	1	1	0	1.02616	1.18177	0.868323
Q9Y673	2	1	3.3574	Dolichyl-phosphate beta-glucosyltransferase OS=Homo sapiens GN=ALG5 PE=1 SV=1 - [ALG5_HUMAN]	137434	54589.5	123385	10305.6	148064	54589.5	110121	3252.9	0	0	1	0	1.11386	5.29709	0.210278
Q93034	2	1	3.609	Cullin-5 OS=Homo sapiens GN=CUL5 PE=1 SV=4 - [CUL5_HUMAN]	310151	258972	293107	281225	334138	258972	261597	88767.4	0	0	1	0	1.05815	0.920871	1.14908
P98175	2	1	3.64082	RNA-binding protein 10 OS=Homo sapiens GN=RBM10 PE=1 SV=3 - [RBM10_HUMAN]	96920.9	90059.2	86129.6	142673	104417	90059.2	76870.5	45034	0	0	0	0	1.12529	0.631228	1.7827
Q969X6	2	1	5.25773	Cirhin OS=Homo sapiens GN=CIRH1A PE=1 SV=1 - [CIR1A_HUMAN]	190634	184867	355790	362088	205377	184867	317542	114292	0	0	1	0	0.535804	0.510557	1.04945
O15131	2	1	5.52306	Importin subunit alpha-6 OS=Homo sapiens GN=KPNA5 PE=1 SV=2 - [IMA5_HUMAN]	308128	296891	273442	21485.1	331959	296891	244047	6781.66	0	0	1	0	1.12685	13.8185	0.0815465
Q15477	2	1	4.79243	Helicase SKI2W OS=Homo sapiens GN=SKIV2L PE=1 SV=3 - [SKIV2_HUMAN]	374074	326727	248494	231977	403005	326727	221781	73222.4	1	0	0	0	1.50536	1.40845	1.06881
O75843	2	1	2.83436	AP-1 complex subunit gamma-like 2 OS=Homo sapiens GN=AP1G2 PE=1 SV=1 - [AP1G2_HUMAN]	69034.7	68100.7	66381.5	66040.4	74373.8	68100.7	59245.3	20845.3	1	0	0	0	1.03997	1.0312	1.00851
Q15269	2	1	3.78071	Periodic tryptophan protein 2 homolog OS=Homo sapiens GN=PWP2 PE=1 SV=2 - [PWP2_HUMAN]	359869	369417	357108	509375	387701	369417	318718	160782	0	0	1	1	1.00773	0.725237	1.38952
Q32P28	2	1	3.78785	Prolyl 3-hydroxylase 1 OS=Homo sapiens GN=LEPRE1 PE=1 SV=2 - [P3H1_HUMAN]	35031.8	87240.8	52504.3	74086.5	37741.2	87240.8	46860	23385.1	0	0	0	1	0.667219	1.17755	0.566614
O15460	2	1	4.58772	Prolyl 4-hydroxylase subunit alpha-2 OS=Homo sapiens GN=P4HA2 PE=1 SV=1 - [P4HA2_HUMAN]	397896	283677	324670	143834	428669	283677	289767	45400.4	1	1	1	0	1.22554	1.97226	0.62139
Q8IYB3	2	1	3.07537	Serine/arginine repetitive matrix protein 1 OS=Homo sapiens GN=SRRM1 PE=1 SV=2 - [SRRM1_HUMAN]	11288.9	5984.54	20302.9	9041.92	12162	5984.54	18120.3	2854.04	0	0	0	0	0.556023	0.661866	0.840084
Q63HR2	2	1	4.05731	Tensin-like C1 domain-containing phosphatase OS=Homo sapiens GN=TENC1 PE=1 SV=2 - [TENC1_HUMAN]	34446.6	29514.6	23023.7	75553	37110.7	29514.6	20548.6	23848	0	0	0	0	1.49613	0.390647	3.82988
Q8NEY1	2	1	4.39912	Neuron navigator 1 OS=Homo sapiens GN=NAV1 PE=1 SV=2 - [NAV1_HUMAN]	100039	107032	13127.1	135783	107776	107032	11715.9	42859.2	0	0	0	0	7.62081	0.788255	9.66794
P36871	2	1	5.48746	Phosphoglucomutase-1 OS=Homo sapiens GN=PGM1 PE=1 SV=3 - [PGM1_HUMAN]	476795	342320	362258	21007.6	513670	342320	323315	6630.95	1	0	0	0	1.31617	16.295	0.0807714
Q8N371	1	1	0.730691	Lysine-specific demethylase 8 OS=Homo sapiens GN=KDM8 PE=1 SV=1 - [KDM8_HUMAN]	5.33525e+07	7.88668e+07	1.09158e+08	2.96947e+08	5.74787e+07	7.88668e+07	9.74236e+07	9.373e+07	0	0	0	0	0.488762	0.265592	1.84028
Q15643	1	1	1.34178	Thyroid receptor-interacting protein 11 OS=Homo sapiens GN=TRIP11 PE=1 SV=3 - [TRIPB_HUMAN]	1.27034e+07	2.17608e+07	4.30998e+07	6.55645e+07	1.36859e+07	2.17608e+07	3.84664e+07	2.06951e+07	1	0	0	0	0.294744	0.3319	0.888051
Q86XL3	1	1	0.96771	Ankyrin repeat and LEM domain-containing protein 2 OS=Homo sapiens GN=ANKLE2 PE=1 SV=4 - [ANKL2_HUMAN]	5.90431e+06	4.25445e+06	9.40855e+06	1.56092e+07	6.36095e+06	4.25445e+06	8.39711e+06	4.92696e+06	0	0	0	0	0.627547	0.272561	2.30241
Q9C037	1	1	1.40812	Tripartite motif-containing protein 4 OS=Homo sapiens GN=TRIM4 PE=2 SV=2 - [TRIM4_HUMAN]	1.03234e+07	1.10905e+07	1.91763e+07	1.40504e+07	1.11218e+07	1.10905e+07	1.71148e+07	4.43493e+06	1	0	0	0	0.538341	0.789339	0.682014
Q8IXJ9	1	1	1.11544	Putative Polycomb group protein ASXL1 OS=Homo sapiens GN=ASXL1 PE=1 SV=3 - [ASXL1_HUMAN]	1.41156e+07	1.19567e+07	1.07273e+07	1.04037e+07	1.52073e+07	1.19567e+07	9.57412e+06	3.28388e+06	0	1	0	0	1.31585	1.14927	1.14494
Q5VWU8	1	1	2.36315	Par-3 partitioning defective 3 homolog (C. elegans) OS=Homo sapiens GN=PARD3 PE=2 SV=1 - [Q5VWU8_HUMAN]	8.44596e+06	7.90298e+06	1.33535e+07	1.23124e+07	9.09917e+06	7.90298e+06	1.1918e+07	3.88635e+06	1	0	0	0	0.632491	0.641873	0.985383
Q9Y5Q5	1	1	1.89582	Atrial natriuretic peptide-converting enzyme OS=Homo sapiens GN=CORIN PE=1 SV=2 - [CORIN_HUMAN]	2.45219e+06	2.09516e+06	2.3866e+06	4.00426e+06	2.64185e+06	2.09516e+06	2.13004e+06	1.26393e+06	0	0	0	0	1.02748	0.523233	1.96372
O60343	1	1	3.13809	TBC1 domain family member 4 OS=Homo sapiens GN=TBC1D4 PE=1 SV=2 - [TBCD4_HUMAN]	3.6621e+06	5.81241e+06	1.46864e+07	1.8702e+07	3.94533e+06	5.81241e+06	1.31076e+07	5.9032e+06	0	1	0	1	0.249354	0.310791	0.80232
O75689	1	1	1.92646	Arf-GAP with dual PH domain-containing protein 1 OS=Homo sapiens GN=ADAP1 PE=1 SV=2 - [ADAP1_HUMAN]	1.63773e+07	1.07754e+07	2.52261e+07	1.54705e+07	1.76439e+07	1.07754e+07	2.25143e+07	4.88318e+06	0	0	1	0	0.649219	0.696515	0.932097
P30530	1	1	1.93475	Tyrosine-protein kinase receptor UFO OS=Homo sapiens GN=AXL PE=1 SV=3 - [UFO_HUMAN]	161110	141686	135752	100220	173571	141686	121158	31633.9	1	1	1	0	1.1868	1.41376	0.839466
P35268	1	1	2.93939	60S ribosomal protein L22 OS=Homo sapiens GN=RPL22 PE=1 SV=2 - [RL22_HUMAN]	29061	39236	83880.9	119613	31308.5	39236	74863.6	37755.4	0	0	0	0	0.346455	0.328024	1.05619
Q9NRM1	1	1	1.46	Enamelin OS=Homo sapiens GN=ENAM PE=2 SV=3 - [ENAM_HUMAN]	2.0614e+06	2.04944e+06	2.95305e+06	4.00767e+06	2.22083e+06	2.04944e+06	2.63559e+06	1.265e+06	0	0	0	0	0.698059	0.511379	1.36505
C9JGZ7	1	1	1.37643	Transducin-like enhancer of split 6 (E(Sp1) homolog, Drosophila), isoform CRA_d OS=Homo sapiens GN=TLE6 PE=4 SV=1 - [C9JGZ7_HUMAN]	2.95144e+06	2.90073e+06	3.33082e+06	4.87436e+06	3.1797e+06	2.90073e+06	2.97275e+06	1.53857e+06	0	0	0	0	0.8861	0.595099	1.48899
O15327	1	1	1.74408	Type II inositol 3,4-bisphosphate 4-phosphatase OS=Homo sapiens GN=INPP4B PE=2 SV=4 - [INP4B_HUMAN]	722306	1.28138e+06	2.92332e+06	3.0583e+06	778169	1.28138e+06	2.60905e+06	965339	0	0	0	1	0.247084	0.418984	0.589722
Q9NXL6	1	1	1.59163	SID1 transmembrane family member 1 OS=Homo sapiens GN=SIDT1 PE=2 SV=2 - [SIDT1_HUMAN]	3.34468e+06	3.14065e+06	4.70981e+06	6.09136e+06	3.60335e+06	3.14065e+06	4.20349e+06	1.92271e+06	1	0	0	0	0.710152	0.515591	1.37735
Q5PT55	1	1	1.51268	Sodium/bile acid cotransporter 5 OS=Homo sapiens GN=SLC10A5 PE=1 SV=1 - [NTCP5_HUMAN]	1.37677e+06	718155	1.64374e+06	1.85247e+06	1.48325e+06	718155	1.46703e+06	584725	0	0	0	0	0.837583	0.387674	2.16054
P42858	1	1	1.26073	Huntingtin OS=Homo sapiens GN=HTT PE=1 SV=2 - [HD_HUMAN]	304534	276075	351992	441077	328087	276075	314152	139224	0	0	1	0	0.865175	0.625911	1.38226
P51826	1	1	1.47478	AF4/FMR2 family member 3 OS=Homo sapiens GN=AFF3 PE=1 SV=2 - [AFF3_HUMAN]	368839	371767	635693	623493	397365	371767	567355	196803	1	0	0	0	0.580216	0.596265	0.973083
H0Y7R8	1	1	1.93705	Afadin (Fragment) OS=Homo sapiens GN=MLLT4 PE=4 SV=1 - [H0Y7R8_HUMAN]	735583	529017	862992	839877	792472	529017	770218	265103	0	0	0	0	0.852363	0.629874	1.35323
I3L0B7	1	1	1.55656	Protein LOC100996378 OS=Homo sapiens GN=LOC100996378 PE=4 SV=1 - [I3L0B7_HUMAN]	265934	429508	1.56853e+06	3.32128e+06	286501	429508	1.39991e+06	1.04835e+06	0	0	1	0	0.169543	0.12932	1.31103
Q9Y3U8	1	1	2.10878	60S ribosomal protein L36 OS=Homo sapiens GN=RPL36 PE=1 SV=3 - [RL36_HUMAN]	9661.64	4606.28	15951.4	639998	10408.9	4606.28	14236.6	202012	0	0	0	0	0.605691	0.00719735	84.1547
Q5BQ95	1	1	1.66711	Kallikrein 13 splice variant 7 OS=Homo sapiens GN=KLK13 PE=2 SV=1 - [Q5BQ95_HUMAN]	542065	798379	890246	1.29822e+06	583988	798379	794543	409778	0	0	0	0	0.608893	0.614978	0.990105
Q8NB16	1	1	1.66355	Mixed lineage kinase domain-like protein OS=Homo sapiens GN=MLKL PE=1 SV=1 - [MLKL_HUMAN]	477151	497541	576081	558507	514054	497541	514151	176290	0	1	0	1	0.828271	0.89084	0.929763
Q8NFD5	1	1	1.09214	AT-rich interactive domain-containing protein 1B OS=Homo sapiens GN=ARID1B PE=1 SV=2 - [ARI1B_HUMAN]	427674	275384	427227	1.0598e+06	460750	275384	381299	334521	0	0	0	0	1.00105	0.259845	3.85247
Q5T3F8	1	1	2.15141	Transmembrane protein 63B OS=Homo sapiens GN=TMEM63B PE=1 SV=1 - [TM63B_HUMAN]	749886	336127	911243	1.38841e+06	807882	336127	813282	438245	0	0	0	0	0.822927	0.242095	3.39919
P04004	1	1	3.73496	Vitronectin OS=Homo sapiens GN=VTN PE=1 SV=1 - [VTNC_HUMAN]	4.23378e+06	3.74521e+06	4.28981e+06	6.62288e+06	4.56122e+06	3.74521e+06	3.82865e+06	2.09048e+06	2	1	2	2	0.986938	0.565496	1.74526
Q9UDV6	1	1	1.78389	Zinc finger protein 212 OS=Homo sapiens GN=ZNF212 PE=1 SV=3 - [ZN212_HUMAN]	376100	250683	355458	553406	405187	250683	317245	174680	0	0	0	0	1.05807	0.452982	2.33579
Q8NFZ5	1	1	1.32557	TNFAIP3-interacting protein 2 OS=Homo sapiens GN=TNIP2 PE=1 SV=1 - [TNIP2_HUMAN]	825107	918842	852451	1.14323e+06	888921	918842	760811	360857	0	1	0	0	0.967923	0.803722	1.2043
K7EMW4	1	1	1.6662	Nicalin OS=Homo sapiens GN=NCLN PE=4 SV=1 - [K7EMW4_HUMAN]	486394	636300	576067	1.06345e+06	524011	636300	514138	335673	1	0	0	0	0.844336	0.598336	1.41114
Q8IX12	1	1	1.87793	Cell division cycle and apoptosis regulator protein 1 OS=Homo sapiens GN=CCAR1 PE=1 SV=2 - [CCAR1_HUMAN]	309246	227276	502344	671953	333163	227276	448341	212099	0	0	0	0	0.615606	0.338232	1.82007
P48059	1	1	3.33832	LIM and senescent cell antigen-like-containing domain protein 1 OS=Homo sapiens GN=LIMS1 PE=1 SV=4 - [LIMS1_HUMAN]	282869	367879	689306	865456	304746	367879	615204	273177	1	1	1	1	0.410368	0.42507	0.965413
Q6ZMI0	1	1	1.04565	Protein phosphatase 1 regulatory subunit 21 OS=Homo sapiens GN=PPP1R21 PE=1 SV=1 - [PPR21_HUMAN]	245097	314869	258542	550983	264053	314869	230748	173915	0	0	0	0	0.947997	0.571468	1.65888
P52943	1	1	5.58823	Cysteine-rich protein 2 OS=Homo sapiens GN=CRIP2 PE=1 SV=1 - [CRIP2_HUMAN]	2.01151e+06	1.25468e+06	1.83071e+06	2.58543e+06	2.16708e+06	1.25468e+06	1.63391e+06	816078	1	0	1	0	1.09876	0.485287	2.26414
P29279	2	1	6.91204	Connective tissue growth factor OS=Homo sapiens GN=CTGF PE=1 SV=2 - [CTGF_HUMAN]	475568	600283	841997	1.87073e+06	512349	600283	751481	590488	0	1	1	1	0.56481	0.320882	1.76018
Q9BQC6	1	1	1.51945	Ribosomal protein 63, mitochondrial OS=Homo sapiens GN=MRP63 PE=2 SV=1 - [RT63_HUMAN]	312364	430471	416450	377085	336522	430471	371681	119025	0	0	0	0	0.750064	1.14157	0.657043
P25054	1	1	2.25811	Adenomatous polyposis coli protein OS=Homo sapiens GN=APC PE=1 SV=2 - [APC_HUMAN]	1.37648e+06	1.18472e+06	1.04445e+06	787776	1.48294e+06	1.18472e+06	932169	248658	0	0	1	0	1.3179	1.50387	0.876338
P12524	1	1	1.60612	Protein L-Myc-1 OS=Homo sapiens GN=MYCL1 PE=1 SV=2 - [MYCL1_HUMAN]	74021.7	144394	380874	728783	79746.5	144394	339929	230037	0	1	0	0	0.194347	0.19813	0.980905
O95831	1	1	2.60303	Apoptosis-inducing factor 1, mitochondrial OS=Homo sapiens GN=AIFM1 PE=1 SV=1 - [AIFM1_HUMAN]	1.44199e+06	1.19112e+06	1.14227e+06	918283	1.55351e+06	1.19112e+06	1.01947e+06	289852	0	1	1	1	1.26239	1.29711	0.973233
P26368	1	1	3.35448	Splicing factor U2AF 65 kDa subunit OS=Homo sapiens GN=U2AF2 PE=1 SV=4 - [U2AF2_HUMAN]	3.86099e+06	2.22167e+06	1.32198e+06	576127	4.1596e+06	2.22167e+06	1.17986e+06	181852	1	1	1	0	2.92061	3.85621	0.75738
P62910	2	1	6.19359	60S ribosomal protein L32 OS=Homo sapiens GN=RPL32 PE=1 SV=2 - [RL32_HUMAN]	510328	311252	825437	716865	549797	311252	736700	226275	0	0	1	1	0.618252	0.434185	1.42394
P49721	1	1	2.34671	Proteasome subunit beta type-2 OS=Homo sapiens GN=PSMB2 PE=1 SV=1 - [PSB2_HUMAN]	554071	391274	610760	535167	596923	391274	545102	168923	0	1	1	1	0.907184	0.731124	1.24081
Q9BZE4	1	1	1.80764	Nucleolar GTP-binding protein 1 OS=Homo sapiens GN=GTPBP4 PE=1 SV=3 - [NOG1_HUMAN]	252196	220833	286900	421790	271701	220833	256057	133136	0	0	0	0	0.879038	0.52356	1.67896
Q2NL82	1	1	3.23921	Pre-rRNA-processing protein TSR1 homolog OS=Homo sapiens GN=TSR1 PE=1 SV=1 - [TSR1_HUMAN]	595796	912663	1.32609e+06	2.86686e+06	641874	912663	1.18353e+06	904910	0	1	0	0	0.449288	0.31835	1.4113
Q7L5N7	1	1	2.02898	Lysophosphatidylcholine acyltransferase 2 OS=Homo sapiens GN=LPCAT2 PE=1 SV=1 - [PCAT2_HUMAN]	120208	170981	139489	76882.4	129505	170981	124493	24267.6	0	0	1	0	0.861774	2.22392	0.387502
P63173	1	1	3.72186	60S ribosomal protein L38 OS=Homo sapiens GN=RPL38 PE=1 SV=2 - [RL38_HUMAN]	474546	217943	713801	597412	511248	217943	637066	188570	1	1	1	1	0.664816	0.364812	1.82235
H7BYR8	1	1	1.81198	Myelin basic protein OS=Homo sapiens GN=MBP PE=4 SV=1 - [H7BYR8_HUMAN]	779803	476895	336566	315345	840113	476895	300384	99537.1	0	0	0	0	2.31694	1.5123	1.53207
Q9UH65	1	1	2.17683	Switch-associated protein 70 OS=Homo sapiens GN=SWAP70 PE=1 SV=1 - [SWP70_HUMAN]	324830	584473	936193	563378	349952	584473	835550	177828	0	0	0	1	0.346969	1.03744	0.334446
F8W112	1	1	1.72175	Butyrophilin-like protein 2 OS=Homo sapiens GN=BTNL2 PE=4 SV=1 - [F8W112_HUMAN]	513796	482426	459177	566924	553533	482426	409814	178947	0	0	1	0	1.11895	0.850954	1.31494
Q8WUY1	1	1	2.22552	UPF0670 protein THEM6 OS=Homo sapiens GN=THEM6 PE=1 SV=2 - [THEM6_HUMAN]	256811	268231	330094	388054	276673	268231	294608	122488	0	1	1	0	0.777995	0.691221	1.12554
P07738	1	1	1.73097	Bisphosphoglycerate mutase OS=Homo sapiens GN=BPGM PE=1 SV=2 - [PMGE_HUMAN]	310875	453201	248688	694362	334918	453201	221953	219172	0	0	0	0	1.25006	0.652687	1.91526
Q9P2P6	1	1	1.62445	StAR-related lipid transfer protein 9 OS=Homo sapiens GN=STARD9 PE=1 SV=3 - [STAR9_HUMAN]	185184	115044	281757	536457	199506	115044	251467	169330	0	0	0	1	0.657246	0.214451	3.06479
Q9UHP3	1	1	2.29339	Ubiquitin carboxyl-terminal hydrolase 25 OS=Homo sapiens GN=USP25 PE=1 SV=4 - [UBP25_HUMAN]	7.1071e+06	9.44862e+06	8.52187e+06	1.69917e+07	7.65676e+06	9.44862e+06	7.60575e+06	5.36336e+06	0	1	0	0	0.833983	0.556072	1.49978
Q3ZLR7	1	1	1.83704	Protein FAM48B1 OS=Homo sapiens GN=FAM48B1 PE=2 SV=2 - [F48B1_HUMAN]	465463	395749	531480	668025	501462	395749	474344	210859	1	0	0	0	0.875787	0.592417	1.47833
P08572	1	1	2.36867	Collagen alpha-2(IV) chain OS=Homo sapiens GN=COL4A2 PE=1 SV=4 - [CO4A2_HUMAN]	307558	237333	187075	244895	331344	237333	166964	77300.1	1	1	1	1	1.64404	0.96912	1.69642
P10398	1	1	1.82809	Serine/threonine-protein kinase A-Raf OS=Homo sapiens GN=ARAF PE=1 SV=2 - [ARAF_HUMAN]	58733.9	67572.1	90786.8	137674	63276.4	67572.1	81027	43456.3	1	1	1	0	0.646944	0.490811	1.31811
Q53H12	1	1	4.50899	Acylglycerol kinase, mitochondrial OS=Homo sapiens GN=AGK PE=1 SV=2 - [AGK_HUMAN]	1.14836e+06	1.63268e+06	1.93467e+06	1.68245e+06	1.23718e+06	1.63268e+06	1.72669e+06	531057	0	1	1	1	0.593569	0.970419	0.611663
Q9UNL2	1	1	2.8019	Translocon-associated protein subunit gamma OS=Homo sapiens GN=SSR3 PE=1 SV=1 - [SSRG_HUMAN]	805139	570432	873463	664168	867409	570432	779564	209641	0	0	1	1	0.921779	0.858868	1.07325
P58215	1	1	1.57342	Lysyl oxidase homolog 3 OS=Homo sapiens GN=LOXL3 PE=2 SV=1 - [LOXL3_HUMAN]	773573	400125	764223	1.512e+06	833401	400125	682067	477256	0	0	0	0	1.01223	0.264632	3.82506
Q9NYU1	1	1	1.3062	UDP-glucose:glycoprotein glucosyltransferase 2 OS=Homo sapiens GN=UGGT2 PE=1 SV=4 - [UGGG2_HUMAN]	139419	133016	174904	207076	150202	133016	156101	65362.6	0	0	1	0	0.797119	0.642354	1.24093
Q9BYN0	1	1	1.91787	Sulfiredoxin-1 OS=Homo sapiens GN=SRXN1 PE=1 SV=2 - [SRXN1_HUMAN]	253333	201759	262145	421316	272926	201759	233963	132986	0	1	0	0	0.966386	0.478879	2.01802
Q9P0L0	1	1	1.993	Vesicle-associated membrane protein-associated protein A OS=Homo sapiens GN=VAPA PE=1 SV=3 - [VAPA_HUMAN]	374095	233537	478083	286026	403027	233537	426688	90282.8	1	1	1	0	0.78249	0.816487	0.958362
Q12889	1	1	1.56543	Oviduct-specific glycoprotein OS=Homo sapiens GN=OVGP1 PE=2 SV=1 - [OVGP1_HUMAN]	418905	425096	497909	651420	451303	425096	444382	205618	0	0	0	0	0.841329	0.652569	1.28926
P62304	2	1	4.26477	Small nuclear ribonucleoprotein E OS=Homo sapiens GN=SNRPE PE=1 SV=1 - [RUXE_HUMAN]	459501	341252	657467	793798	495038	341252	586787	250559	1	1	1	0	0.698896	0.429898	1.62572
Q16629	1	1	1.72232	Serine/arginine-rich splicing factor 7 OS=Homo sapiens GN=SRSF7 PE=1 SV=1 - [SRSF7_HUMAN]	818659	595681	919691	440603	881974	595681	820823	139074	0	0	0	0	0.890145	1.35197	0.658407
Q92597	1	1	1.60683	Protein NDRG1 OS=Homo sapiens GN=NDRG1 PE=1 SV=1 - [NDRG1_HUMAN]	509745	654643	694861	911010	549168	654643	620162	287556	0	0	1	0	0.733593	0.71859	1.02088
P37108	1	1	2.32117	Signal recognition particle 14 kDa protein OS=Homo sapiens GN=SRP14 PE=1 SV=2 - [SRP14_HUMAN]	172422	132562	472481	500955	185757	132562	421688	158124	1	1	1	2	0.364929	0.264619	1.37907
Q9NQL2	1	1	0.711168	Ras-related GTP-binding protein D OS=Homo sapiens GN=RRAGD PE=1 SV=1 - [RRAGD_HUMAN]	251287	257763	415014	443702	270722	257763	370399	140053	0	1	0	0	0.605492	0.580937	1.04227
Q9NZB2	1	1	3.16308	Constitutive coactivator of PPAR-gamma-like protein 1 OS=Homo sapiens GN=FAM120A PE=1 SV=2 - [F120A_HUMAN]	269696	423315	429968	619969	290554	423315	383746	195690	1	0	0	0	0.627246	0.682799	0.918639
Q9HBF5	1	1	2.05975	Suppressor of tumorigenicity 20 protein OS=Homo sapiens GN=ST20 PE=2 SV=2 - [ST20_HUMAN]	526194	809354	1.11548e+06	1.68954e+06	566889	809354	995562	533295	0	0	0	0	0.47172	0.479038	0.984723
Q4ZG55	1	1	1.28117	Protein GREB1 OS=Homo sapiens GN=GREB1 PE=2 SV=1 - [GREB1_HUMAN]	426488	403550	888643	1.18073e+06	459472	403550	793112	372693	1	0	0	0	0.479932	0.341779	1.40422
Q9ULX9	1	1	3.3627	Transcription factor MafF OS=Homo sapiens GN=MAFF PE=1 SV=2 - [MAFF_HUMAN]	431275	202820	393330	566907	464630	202820	351046	178942	0	0	1	0	1.09647	0.357766	3.06478
Q99735	1	1	1.93937	Microsomal glutathione S-transferase 2 OS=Homo sapiens GN=MGST2 PE=1 SV=1 - [MGST2_HUMAN]	484875	345934	638899	493118	522375	345934	570216	155650	0	0	0	1	0.758923	0.701524	1.08182
Q8WU90	1	1	4.57142	Zinc finger CCCH domain-containing protein 15 OS=Homo sapiens GN=ZC3H15 PE=1 SV=1 - [ZC3HF_HUMAN]	127144	143016	149173	163505	136977	143016	133137	51609.5	0	0	0	0	0.852325	0.874689	0.974431
Q07954	1	1	1.86155	Prolow-density lipoprotein receptor-related protein 1 OS=Homo sapiens GN=LRP1 PE=1 SV=2 - [LRP1_HUMAN]	2.74039e+06	1.92423e+06	2.1107e+06	1.74718e+06	2.95234e+06	1.92423e+06	1.8838e+06	551489	0	0	0	1	1.29833	1.10133	1.17887
Q15165	1	1	3.91978	Serum paraoxonase/arylesterase 2 OS=Homo sapiens GN=PON2 PE=1 SV=3 - [PON2_HUMAN]	2.23864e+06	1.39995e+06	1.32842e+06	1.53333e+06	2.41177e+06	1.39995e+06	1.18561e+06	483988	1	1	1	1	1.68519	0.913013	1.84575
P63165	1	1	1.612	Small ubiquitin-related modifier 1 OS=Homo sapiens GN=SUMO1 PE=1 SV=1 - [SUMO1_HUMAN]	105963	131018	102466	217033	114158	131018	91450.3	68505.3	0	0	0	0	1.03413	0.603681	1.71305
O95571	1	1	2.56467	Protein ETHE1, mitochondrial OS=Homo sapiens GN=ETHE1 PE=1 SV=2 - [ETHE1_HUMAN]	437505	296542	489194	616466	471341	296542	436604	194585	0	0	1	0	0.894339	0.481035	1.8592
P08493	1	1	2.55564	Matrix Gla protein OS=Homo sapiens GN=MGP PE=1 SV=2 - [MGP_HUMAN]	387137	324272	423145	758209	417078	324272	377656	239325	1	1	1	1	0.914904	0.427682	2.13921
Q5VZL5	1	1	1.74677	Zinc finger MYM-type protein 4 OS=Homo sapiens GN=ZMYM4 PE=1 SV=1 - [ZMYM4_HUMAN]	107974	158081	157704	213387	116325	158081	140750	67354.6	0	0	0	0	0.684663	0.740819	0.924198
O95232	1	1	2.08742	Luc7-like protein 3 OS=Homo sapiens GN=LUC7L3 PE=1 SV=2 - [LC7L3_HUMAN]	408786	341046	473259	672401	440401	341046	422383	212240	0	0	1	1	0.863767	0.507207	1.70299
E9PC11	1	1	1.91169	Protocadherin-23 OS=Homo sapiens GN=DCHS2 PE=4 SV=1 - [E9PC11_HUMAN]	1.38499e+06	1.23327e+06	1.66759e+06	1.3325e+06	1.49211e+06	1.23327e+06	1.48832e+06	420597	0	0	0	0	0.830536	0.925532	0.89736
Q9UI10	1	1	2.07106	Translation initiation factor eIF-2B subunit delta OS=Homo sapiens GN=EIF2B4 PE=1 SV=2 - [EI2BD_HUMAN]	213185	158347	151103	245346	229672	158347	134859	77442.4	0	0	1	0	1.41085	0.645403	2.186
Q13637	1	1	2.70898	Ras-related protein Rab-32 OS=Homo sapiens GN=RAB32 PE=1 SV=3 - [RAB32_HUMAN]	183620	146682	297792	263924	197821	146682	265779	83306.3	0	0	0	1	0.616603	0.555773	1.10945
Q9UJ70	1	1	3.36825	N-acetyl-D-glucosamine kinase OS=Homo sapiens GN=NAGK PE=1 SV=4 - [NAGK_HUMAN]	520993	373044	357099	395417	561286	373044	318710	124811	1	0	1	1	1.45896	0.94342	1.54646
Q15796	1	1	2.42885	Mothers against decapentaplegic homolog 2 OS=Homo sapiens GN=SMAD2 PE=1 SV=1 - [SMAD2_HUMAN]	543037	390266	407074	475185	585036	390266	363313	149990	1	0	0	0	1.334	0.821293	1.62427
Q9Y570	1	1	2.54665	Protein phosphatase methylesterase 1 OS=Homo sapiens GN=PPME1 PE=1 SV=3 - [PPME1_HUMAN]	320855	230315	295298	345923	345670	230315	263553	109189	1	1	0	1	1.08655	0.665799	1.63194
O43247	1	1	1.89865	Testis-expressed sequence 33 protein OS=Homo sapiens GN=TEX33 PE=2 SV=2 - [TEX33_HUMAN]	1.29487e+06	922828	1.3436e+06	886084	1.39502e+06	922828	1.19916e+06	279688	0	1	1	0	0.963729	1.04147	0.925356
Q92504	1	1	2.87796	Zinc transporter SLC39A7 OS=Homo sapiens GN=SLC39A7 PE=1 SV=2 - [S39A7_HUMAN]	276552	280931	326429	266261	297940	280931	291338	84044.2	1	1	1	1	0.847202	1.05509	0.802965
A6NFE2	1	1	1.71468	Uncharacterized protein C12orf70 OS=Homo sapiens GN=C12orf70 PE=2 SV=2 - [CL070_HUMAN]	553854	440651	236270	202575	596689	440651	210871	63941.9	0	0	0	0	2.34415	2.17524	1.07765
P49821	1	1	1.5101	NADH dehydrogenase [ubiquinone] flavoprotein 1, mitochondrial OS=Homo sapiens GN=NDUFV1 PE=1 SV=4 - [NDUV1_HUMAN]	145640	126381	218631	251420	156904	126381	195127	79359.5	0	0	0	1	0.666148	0.502669	1.32522
P49711	1	1	5.52019	Transcriptional repressor CTCF OS=Homo sapiens GN=CTCF PE=1 SV=1 - [CTCF_HUMAN]	1.00123e+06	1.53305e+06	1.2704e+06	1.77505e+06	1.07867e+06	1.53305e+06	1.13383e+06	560286	0	0	0	0	0.788124	0.863668	0.912531
Q9H8H3	1	1	3.64868	Methyltransferase-like protein 7A OS=Homo sapiens GN=METTL7A PE=1 SV=1 - [MET7A_HUMAN]	1.13577e+06	1.26991e+06	1.35898e+06	1.36671e+06	1.22361e+06	1.26991e+06	1.21288e+06	431396	0	0	1	0	0.835754	0.929173	0.89946
E7EMN3	1	1	2.23489	Bleomycin hydrolase OS=Homo sapiens GN=BLMH PE=4 SV=1 - [E7EMN3_HUMAN]	510419	504603	437629	703887	549894	504603	390583	222179	1	1	1	0	1.16633	0.71688	1.62695
P53999	1	1	3.34776	Activated RNA polymerase II transcriptional coactivator p15 OS=Homo sapiens GN=SUB1 PE=1 SV=3 - [TCP4_HUMAN]	1.29011e+06	522208	345585	113769	1.38989e+06	522208	308434	35910.6	0	1	0	0	3.73312	4.59007	0.813302
Q06830	1	1	2.00688	Peroxiredoxin-1 OS=Homo sapiens GN=PRDX1 PE=1 SV=1 - [PRDX1_HUMAN]	459821	300624	447015	483669	495383	300624	398959	152668	1	0	1	1	1.02865	0.621549	1.65498
H0YIX8	1	1	1.76479	Uncharacterized protein OS=Homo sapiens PE=4 SV=1 - [H0YIX8_HUMAN]	692252	523444	863480	662205	745790	523444	770654	209022	0	0	1	0	0.8017	0.790457	1.01422
P55735	1	1	2.53353	Protein SEC13 homolog OS=Homo sapiens GN=SEC13 PE=1 SV=3 - [SEC13_HUMAN]	396530	538174	669127	855886	427197	538174	597194	270156	0	0	1	0	0.592608	0.628792	0.942454
P48147	1	1	3.21915	Prolyl endopeptidase OS=Homo sapiens GN=PREP PE=1 SV=2 - [PPCE_HUMAN]	846249	896531	797616	1.0797e+06	911697	896531	711870	340802	1	1	1	1	1.06097	0.830353	1.27774
A6NLG9	1	1	1.58446	Biglycan OS=Homo sapiens GN=BGN PE=2 SV=1 - [A6NLG9_HUMAN]	107479	268786	505938	538390	115792	268786	451549	169940	0	0	0	0	0.212436	0.499241	0.425518
Q8NBJ5	1	1	1.63654	Procollagen galactosyltransferase 1 OS=Homo sapiens GN=GLT25D1 PE=1 SV=1 - [GT251_HUMAN]	173034	235366	196807	242803	186416	235366	175649	76639.6	0	0	0	0	0.879206	0.96937	0.906987
Q14BN4	1	1	1.37625	Sarcolemmal membrane-associated protein OS=Homo sapiens GN=SLMAP PE=1 SV=1 - [SLMAP_HUMAN]	176372	183027	166892	255082	190013	183027	148951	80515.4	0	0	1	0	1.05681	0.717521	1.47286
P19022	1	1	2.71987	Cadherin-2 OS=Homo sapiens GN=CDH2 PE=1 SV=4 - [CADH2_HUMAN]	1.30662e+06	1.21784e+06	804943	810104	1.40767e+06	1.21784e+06	718410	255705	1	0	0	0	1.62324	1.50331	1.07978
P26006	1	1	1.74441	Integrin alpha-3 OS=Homo sapiens GN=ITGA3 PE=1 SV=5 - [ITA3_HUMAN]	130665	125365	104320	61421	140771	125365	93105.1	19387.3	1	0	0	0	1.25254	2.04108	0.613666
Q9BTT0	1	1	2.44381	Acidic leucine-rich nuclear phosphoprotein 32 family member E OS=Homo sapiens GN=ANP32E PE=1 SV=1 - [AN32E_HUMAN]	594514	466181	334246	227121	640494	466181	298314	71689.5	1	0	0	0	1.77867	2.05257	0.866559
P27694	1	1	5.428	Replication protein A 70 kDa DNA-binding subunit OS=Homo sapiens GN=RPA1 PE=1 SV=2 - [RFA1_HUMAN]	810009	933896	727879	762169	872655	933896	649631	240575	1	1	1	1	1.11283	1.22531	0.908204
Q96HE7	1	1	3.71152	ERO1-like protein alpha OS=Homo sapiens GN=ERO1L PE=1 SV=2 - [ERO1A_HUMAN]	447067	506955	422168	53313.9	481644	506955	376784	16828.3	1	1	1	0	1.05898	9.50886	0.111368
Q4AC99	1	1	1.63758	1-aminocyclopropane-1-carboxylate synthase-like protein 2 OS=Homo sapiens GN=ACCSL PE=2 SV=3 - [1A1L2_HUMAN]	1.16081e+06	1.0413e+06	1.0065e+06	819356	1.25059e+06	1.0413e+06	898303	258626	0	1	0	0	1.15331	1.27088	0.90749
Q14331	1	1	2.2327	Protein FRG1 OS=Homo sapiens GN=FRG1 PE=1 SV=1 - [FRG1_HUMAN]	397573	330787	492175	569056	428321	330787	439265	179620	0	0	0	0	0.807787	0.581291	1.38964
Q9Y512	1	1	2.04701	Sorting and assembly machinery component 50 homolog OS=Homo sapiens GN=SAMM50 PE=1 SV=3 - [SAM50_HUMAN]	328819	317546	441362	425727	354250	317546	393915	134379	1	0	1	1	0.745009	0.745892	0.998816
H0Y6Q9	1	1	1.98505	Beta-1,3-N-acetylglucosaminyltransferase manic fringe (Fragment) OS=Homo sapiens GN=MFNG PE=4 SV=1 - [H0Y6Q9_HUMAN]	114938	89358.6	120559	180884	123827	89358.6	107598	57095.3	0	1	0	0	0.953378	0.49401	1.92988
Q96KB5	1	1	1.98639	Lymphokine-activated killer T-cell-originated protein kinase OS=Homo sapiens GN=PBK PE=1 SV=3 - [TOPK_HUMAN]	617913	617623	671488	957057	665702	617623	599302	302091	0	0	1	0	0.920214	0.645335	1.42595
Q9ULL1	1	1	1.63698	Pleckstrin homology domain-containing family G member 1 OS=Homo sapiens GN=PLEKHG1 PE=1 SV=2 - [PKHG1_HUMAN]	144002	101718	189151	184773	155139	101718	168817	58322.9	0	0	1	0	0.761305	0.5505	1.38293
P48651	1	1	2.86362	Phosphatidylserine synthase 1 OS=Homo sapiens GN=PTDSS1 PE=1 SV=1 - [PTSS1_HUMAN]	677893	656471	407717	707893	730322	656471	363887	223443	0	1	0	0	1.66266	0.927359	1.79289
P05386	1	1	3.04485	60S acidic ribosomal protein P1 OS=Homo sapiens GN=RPLP1 PE=1 SV=1 - [RLA1_HUMAN]	1.00159e+06	592512	750657	809799	1.07905e+06	592512	669960	255609	1	1	1	1	1.33428	0.731677	1.82359
O15372	1	1	4.0214	Eukaryotic translation initiation factor 3 subunit H OS=Homo sapiens GN=EIF3H PE=1 SV=1 - [EIF3H_HUMAN]	527335	382406	456386	424330	568119	382406	407324	133938	1	1	1	1	1.15546	0.901198	1.28214
P82933	1	1	2.49955	28S ribosomal protein S9, mitochondrial OS=Homo sapiens GN=MRPS9 PE=1 SV=2 - [RT09_HUMAN]	191365	277113	338289	376854	206165	277113	301922	118952	0	1	0	0	0.565685	0.735333	0.769291
Q9P0J0	1	1	1.76675	NADH dehydrogenase [ubiquinone] 1 alpha subcomplex subunit 13 OS=Homo sapiens GN=NDUFA13 PE=1 SV=3 - [NDUAD_HUMAN]	1.03219e+06	566165	974627	807886	1.11202e+06	566165	869852	255005	0	0	1	1	1.05906	0.700798	1.51122
Q13643	1	1	2.16449	Four and a half LIM domains protein 3 OS=Homo sapiens GN=FHL3 PE=1 SV=4 - [FHL3_HUMAN]	103859	88521.9	130015	6506.27	111891	88521.9	116038	2053.67	1	1	1	0	0.798819	13.6056	0.0587124
P67870	1	1	1.80815	Casein kinase II subunit beta OS=Homo sapiens GN=CSNK2B PE=1 SV=1 - [CSK2B_HUMAN]	197942	137545	213823	95287.1	213250	137545	190836	30076.9	0	0	0	0	0.925728	1.44348	0.641316
P51608	1	1	2.6387	Methyl-CpG-binding protein 2 OS=Homo sapiens GN=MECP2 PE=1 SV=1 - [MECP2_HUMAN]	119570	153476	221908	364533	128818	153476	198053	115063	0	1	0	0	0.538826	0.42102	1.27981
P67812	1	1	2.40346	Signal peptidase complex catalytic subunit SEC11A OS=Homo sapiens GN=SEC11A PE=1 SV=1 - [SC11A_HUMAN]	100543	102585	200235	225824	108319	102585	178709	71280.3	0	1	1	1	0.502125	0.454269	1.10535
P29372	1	1	2.44569	DNA-3-methyladenine glycosylase OS=Homo sapiens GN=MPG PE=1 SV=3 - [3MG_HUMAN]	443053	329224	496600	580516	477318	329224	443215	183237	0	0	0	0	0.892172	0.567122	1.57316
Q9NP72	1	1	2.07875	Ras-related protein Rab-18 OS=Homo sapiens GN=RAB18 PE=1 SV=1 - [RAB18_HUMAN]	384911	288899	350353	441288	414680	288899	312689	139291	0	0	0	0	1.09864	0.654672	1.67815
Q9Y2D5	1	1	2.49766	A-kinase anchor protein 2 OS=Homo sapiens GN=AKAP2 PE=1 SV=3 - [AKAP2_HUMAN]	167249	152398	124048	132367	180184	152398	110713	41781.2	1	1	1	0	1.34826	1.15132	1.17105
Q6UXN9	2	1	8.01742	WD repeat-containing protein 82 OS=Homo sapiens GN=WDR82 PE=1 SV=1 - [WDR82_HUMAN]	262961	391108	579061	896165	283298	391108	516810	282870	0	1	0	0	0.454117	0.436424	1.04054
Q14318	1	1	2.84144	Peptidyl-prolyl cis-trans isomerase FKBP8 OS=Homo sapiens GN=FKBP8 PE=1 SV=2 - [FKBP8_HUMAN]	538227	593549	824597	614077	579853	593549	735951	193831	1	1	1	1	0.652715	0.96657	0.67529
P15374	1	1	1.51349	Ubiquitin carboxyl-terminal hydrolase isozyme L3 OS=Homo sapiens GN=UCHL3 PE=1 SV=1 - [UCHL3_HUMAN]	1.14609e+06	909050	957052	918768	1.23473e+06	909050	854167	290005	0	0	0	1	1.19752	0.989423	1.21032
Q9BQ67	1	1	3.57398	Glutamate-rich WD repeat-containing protein 1 OS=Homo sapiens GN=GRWD1 PE=1 SV=1 - [GRWD1_HUMAN]	240123	340043	952390	1.42646e+06	258694	340043	850006	450255	0	0	1	0	0.252127	0.238383	1.05766
Q01130	1	1	1.91863	Serine/arginine-rich splicing factor 2 OS=Homo sapiens GN=SRSF2 PE=1 SV=4 - [SRSF2_HUMAN]	60237.9	50532.8	90633.3	89701.3	64896.7	50532.8	80890	28313.8	0	0	0	0	0.664633	0.563346	1.1798
O00541	1	1	2.38164	Pescadillo homolog OS=Homo sapiens GN=PES1 PE=1 SV=1 - [PESC_HUMAN]	91622.1	97828.6	101315	116501	98708.1	97828.6	90423.6	36773	0	0	0	0	0.904327	0.839724	1.07693
Q5JVF3	1	1	3.26248	PCI domain-containing protein 2 OS=Homo sapiens GN=PCID2 PE=1 SV=2 - [PCID2_HUMAN]	264858	354132	411105	538061	285342	354132	366910	169836	0	0	1	1	0.644257	0.658164	0.97887
Q709C8	1	1	0.786138	Vacuolar protein sorting-associated protein 13C OS=Homo sapiens GN=VPS13C PE=1 SV=1 - [VP13C_HUMAN]	140021	198173	361710	771248	150851	198173	322825	243441	0	0	0	0	0.38711	0.256952	1.50655
H0Y9C8	1	1	1.90341	Protocadherin Fat 1 (Fragment) OS=Homo sapiens GN=FAT1 PE=4 SV=1 - [H0Y9C8_HUMAN]	755144	255287	23941.5	95708.7	813547	255287	21367.7	30210	0	0	0	0	31.5413	2.66733	11.825
P31269	1	1	1.78631	Homeobox protein Hox-A9 OS=Homo sapiens GN=HOXA9 PE=1 SV=4 - [HXA9_HUMAN]	65705	96506.7	101524	32725.4	70786.6	96506.7	90610	10329.6	0	0	1	0	0.647186	2.94898	0.219461
Q86YR5	1	1	1.6585	G-protein-signaling modulator 1 OS=Homo sapiens GN=GPSM1 PE=1 SV=2 - [GPSM1_HUMAN]	686280	768353	1.02499e+06	1.41916e+06	739357	768353	914804	447950	0	0	0	0	0.669547	0.541415	1.23666
Q6YN16	1	1	3.8168	Hydroxysteroid dehydrogenase-like protein 2 OS=Homo sapiens GN=HSDL2 PE=1 SV=1 - [HSDL2_HUMAN]	873847	728565	832483	813527	941430	728565	742989	256786	0	0	1	2	1.04969	0.895563	1.1721
H7C2K6	1	1	1.74967	Band 4.1-like protein 1 (Fragment) OS=Homo sapiens GN=EPB41L1 PE=4 SV=1 - [H7C2K6_HUMAN]	61926.9	119625	98387.1	205176	66716.3	119625	87810.3	64763	1	1	0	0	0.62942	0.583035	1.07956
Q9UBF9	1	1	1.46955	Myotilin OS=Homo sapiens GN=MYOT PE=1 SV=2 - [MYOTI_HUMAN]	944703	874034	1.49281e+06	1.5973e+06	1.01777e+06	874034	1.33233e+06	504181	0	0	0	0	0.632837	0.547194	1.15651
F5H5J1	1	1	1.504	Solute carrier family 22 member 8 OS=Homo sapiens GN=SLC22A8 PE=4 SV=1 - [F5H5J1_HUMAN]	720380	198304	544326	555681	776094	198304	485810	175398	0	0	1	0	1.32343	0.356866	3.70849
Q9Y3B4	1	1	3.74263	Pre-mRNA branch site protein p14 OS=Homo sapiens GN=SF3B14 PE=1 SV=1 - [PM14_HUMAN]	260840	153939	429539	527100	281013	153939	383363	166377	1	0	1	1	0.607255	0.29205	2.07929
O14964	1	1	1.86348	Hepatocyte growth factor-regulated tyrosine kinase substrate OS=Homo sapiens GN=HGS PE=1 SV=1 - [HGS_HUMAN]	201311	237018	140189	244378	216881	237018	125118	77136.9	1	0	0	0	1.436	0.969882	1.48059
P82650	1	1	3.37433	28S ribosomal protein S22, mitochondrial OS=Homo sapiens GN=MRPS22 PE=1 SV=1 - [RT22_HUMAN]	279140	344327	575573	673417	300728	344327	513698	212561	0	0	1	1	0.484977	0.511313	0.948493
P42771	1	1	2.62279	Cyclin-dependent kinase inhibitor 2A, isoforms 1/2/3 OS=Homo sapiens GN=CDKN2A PE=1 SV=2 - [CD2A1_HUMAN]	320956	249858	436699	415737	345779	249858	389753	131225	0	0	1	1	0.73496	0.601001	1.22289
Q8TC12	1	1	2.5339	Retinol dehydrogenase 11 OS=Homo sapiens GN=RDH11 PE=1 SV=2 - [RDH11_HUMAN]	133627	106842	183360	187876	143962	106842	163648	59302.3	1	1	1	0	0.72877	0.568684	1.2815
Q9BT22	1	1	3.25753	Chitobiosyldiphosphodolichol beta-mannosyltransferase OS=Homo sapiens GN=ALG1 PE=1 SV=2 - [ALG1_HUMAN]	309974	323965	336150	433864	333948	323965	300013	136947	0	1	0	1	0.922131	0.746698	1.23495
P27695	1	1	1.96966	DNA-(apurinic or apyrimidinic site) lyase OS=Homo sapiens GN=APEX1 PE=1 SV=2 - [APEX1_HUMAN]	47590	71341.4	107918	98673.7	51270.5	71341.4	96317	31145.9	0	0	0	0	0.440981	0.723003	0.609929
O95235	1	1	2.41234	Kinesin-like protein KIF20A OS=Homo sapiens GN=KIF20A PE=1 SV=1 - [KI20A_HUMAN]	231803	239584	264812	58481	249731	239584	236344	18459.3	0	1	0	0	0.87535	4.09679	0.213667
P00846	1	1	2.32466	ATP synthase subunit a OS=Homo sapiens GN=MT-ATP6 PE=1 SV=1 - [ATP6_HUMAN]	223512	185412	266594	339369	240799	185412	237935	107120	1	1	1	0	0.838399	0.546342	1.53457
Q9Y4P3	1	1	1.60104	Transducin beta-like protein 2 OS=Homo sapiens GN=TBL2 PE=1 SV=1 - [TBL2_HUMAN]	46481.1	161291	157330	105419	50075.9	161291	140417	33275	0	1	0	0	0.295437	1.53	0.193096
Q76FK4	1	1	1.39803	Nucleolar protein 8 OS=Homo sapiens GN=NOL8 PE=1 SV=1 - [NOL8_HUMAN]	188997	102402	61833.3	36285.9	203614	102402	55186.1	11453.5	0	1	0	0	3.05656	2.82208	1.08309
Q9BV38	1	1	1.63714	WD repeat-containing protein 18 OS=Homo sapiens GN=WDR18 PE=1 SV=2 - [WDR18_HUMAN]	115244	100096	101075	1480.41	124157	100096	90209.6	467.286	0	1	0	0	1.14018	67.6135	0.0168632
Q14677	1	1	2.76324	Clathrin interactor 1 OS=Homo sapiens GN=CLINT1 PE=1 SV=1 - [EPN4_HUMAN]	225056	245311	270948	247461	242462	245311	241821	78109.9	1	1	1	0	0.830624	0.99131	0.837905
Q01780	1	1	3.70781	Exosome component 10 OS=Homo sapiens GN=EXOSC10 PE=1 SV=2 - [EXOSX_HUMAN]	346488	465098	456133	588794	373285	465098	407098	185850	0	1	1	1	0.759621	0.789916	0.961647
O14639	1	1	0.951497	Actin-binding LIM protein 1 OS=Homo sapiens GN=ABLIM1 PE=1 SV=3 - [ABLM1_HUMAN]	219310	158963	199005	153268	236271	158963	177611	48378.2	0	0	0	0	1.10203	1.03716	1.06255
B4DQ47	1	1	2.27587	Protein ZAK OS=Homo sapiens GN=ZAK PE=2 SV=1 - [B4DQ47_HUMAN]	446375	460702	500168	653054	480897	460702	446399	206134	0	0	0	1	0.892449	0.705457	1.26506
Q96T23	1	1	3.75598	Remodeling and spacing factor 1 OS=Homo sapiens GN=RSF1 PE=1 SV=2 - [RSF1_HUMAN]	654609	714537	437332	806445	705236	714537	390318	254551	1	1	0	1	1.49682	0.886033	1.68935
P43897	1	1	4.76332	Elongation factor Ts, mitochondrial OS=Homo sapiens GN=TSFM PE=1 SV=2 - [EFTS_HUMAN]	292947	331362	461980	855168	315604	331362	412316	269930	0	0	0	1	0.634113	0.387482	1.6365
O75400	1	1	3.33379	Pre-mRNA-processing factor 40 homolog A OS=Homo sapiens GN=PRPF40A PE=1 SV=2 - [PR40A_HUMAN]	648703	633118	429953	346722	698873	633118	383732	109441	0	0	1	0	1.50878	1.82601	0.826269
Q13325	1	1	2.1484	Interferon-induced protein with tetratricopeptide repeats 5 OS=Homo sapiens GN=IFIT5 PE=1 SV=1 - [IFIT5_HUMAN]	208766	183053	173790	0	224911	183053	155107	0	0	0	1	0	1.20125	#DIV/0!	#DIV/0!
Q96PX6	1	1	1.70561	Coiled-coil domain-containing protein 85A OS=Homo sapiens GN=CCDC85A PE=2 SV=3 - [CC85A_HUMAN]	142328	114075	93465	255078	153335	114075	83417.3	80514.2	0	0	0	0	1.52279	0.447215	3.40506
Q15435	1	1	4.18844	Protein phosphatase 1 regulatory subunit 7 OS=Homo sapiens GN=PPP1R7 PE=1 SV=1 - [PP1R7_HUMAN]	913725	913031	1.02541e+06	931652	984393	913031	915175	294072	1	1	1	1	0.891084	0.980012	0.909258
C9JEK9	1	1	1.43311	Embryonic polyadenylate-binding protein 2 OS=Homo sapiens GN=PABPN1L PE=4 SV=1 - [C9JEK9_HUMAN]	146682	152757	117442	207734	158026	152757	104817	65570.2	1	0	0	0	1.24897	0.73535	1.69847
Q15042	1	1	1.78538	Rab3 GTPase-activating protein catalytic subunit OS=Homo sapiens GN=RAB3GAP1 PE=1 SV=3 - [RB3GP_HUMAN]	210944	207080	132475	144141	227258	207080	118233	45497.4	0	1	0	0	1.59233	1.43665	1.10836
Q15645	1	1	1.48304	Pachytene checkpoint protein 2 homolog OS=Homo sapiens GN=TRIP13 PE=1 SV=2 - [PCH2_HUMAN]	152610	130423	91719.1	34037.2	164413	130423	81859.1	10743.7	1	0	0	0	1.66389	3.83179	0.434233
Q15054	1	1	1.85887	DNA polymerase delta subunit 3 OS=Homo sapiens GN=POLD3 PE=1 SV=2 - [DPOD3_HUMAN]	283278	346181	490080	471532	305187	346181	437396	148837	0	1	0	0	0.578024	0.734162	0.787324
P10606	1	1	2.27636	Cytochrome c oxidase subunit 5B, mitochondrial OS=Homo sapiens GN=COX5B PE=1 SV=2 - [COX5B_HUMAN]	217130	160407	354182	82708.7	233923	160407	316107	26106.6	1	0	1	0	0.613047	1.93942	0.316099
Q9UQ88	1	1	2.06712	Cyclin-dependent kinase 11A OS=Homo sapiens GN=CDK11A PE=1 SV=4 - [CD11A_HUMAN]	451733	539366	616336	806717	486670	539366	550079	254637	0	0	0	0	0.732933	0.668594	1.09623
O75165	1	1	1.89015	DnaJ homolog subfamily C member 13 OS=Homo sapiens GN=DNAJC13 PE=1 SV=5 - [DJC13_HUMAN]	542759	590368	242277	593625	584736	590368	216232	187375	0	1	0	1	2.24024	0.994512	2.2526
Q9H6R4	1	1	1.82637	Nucleolar protein 6 OS=Homo sapiens GN=NOL6 PE=1 SV=2 - [NOL6_HUMAN]	503560	563753	578657	711573	542505	563753	516450	224605	0	1	1	0	0.870222	0.792263	1.0984
P46926	1	1	1.50408	Glucosamine-6-phosphate isomerase 1 OS=Homo sapiens GN=GNPDA1 PE=1 SV=1 - [GNPI1_HUMAN]	152357	86759	166830	119373	164141	86759	148895	37679.5	0	0	0	0	0.913252	0.726791	1.25655
O00443	1	1	2.54804	Phosphatidylinositol 4-phosphate 3-kinase C2 domain-containing subunit alpha OS=Homo sapiens GN=PIK3C2A PE=1 SV=2 - [P3C2A_HUMAN]	317045	343832	203925	296324	341565	343832	182002	93533.2	0	1	0	0	1.55471	1.16033	1.33989
O43592	1	1	2.78586	Exportin-T OS=Homo sapiens GN=XPOT PE=1 SV=2 - [XPOT_HUMAN]	415332	431701	343963	290356	447454	431701	306986	91649.5	0	1	1	0	1.20749	1.4868	0.812141
Q02952	1	1	3.4816	A-kinase anchor protein 12 OS=Homo sapiens GN=AKAP12 PE=1 SV=4 - [AKA12_HUMAN]	206735	256399	43653.2	139632	222724	256399	38960.4	44074.1	1	0	0	1	4.73586	1.83625	2.57909
Q9BT78	1	1	3.0836	COP9 signalosome complex subunit 4 OS=Homo sapiens GN=COPS4 PE=1 SV=1 - [CSN4_HUMAN]	1.1909e+06	1.01279e+06	982796	731745	1.283e+06	1.01279e+06	877144	230972	0	1	0	0	1.21174	1.38407	0.875489
Q70E73	1	1	5.49377	Ras-associated and pleckstrin homology domains-containing protein 1 OS=Homo sapiens GN=RAPH1 PE=1 SV=3 - [RAPH1_HUMAN]	81739.4	90876.1	8269.68	29536.4	88061.1	90876.1	7380.67	9323.04	1	0	0	0	9.88423	3.07675	3.21256
Q9UHI6	1	1	2.86861	Probable ATP-dependent RNA helicase DDX20 OS=Homo sapiens GN=DDX20 PE=1 SV=2 - [DDX20_HUMAN]	583754	687883	437998	300821	628901	687883	390913	94952.9	0	0	0	0	1.33278	2.28668	0.582842
Q7Z3T8	1	1	1.94	Zinc finger FYVE domain-containing protein 16 OS=Homo sapiens GN=ZFYVE16 PE=1 SV=3 - [ZFY16_HUMAN]	669999	697677	685012	1.16686e+06	721816	697677	611372	368315	1	0	0	0	0.978083	0.597907	1.63584
P11172	1	1	2.0859	Uridine 5'-monophosphate synthase OS=Homo sapiens GN=UMPS PE=1 SV=1 - [UMPS_HUMAN]	263742	191147	271816	218155	284140	191147	242596	68859.5	0	0	1	0	0.970294	0.8762	1.10739
Q9NXR7	1	1	2.23595	BRCA1-A complex subunit BRE OS=Homo sapiens GN=BRE PE=1 SV=2 - [BRE_HUMAN]	366291	601420	587061	638778	394620	601420	523950	201627	0	1	1	1	0.62394	0.941516	0.662697
Q8NI36	1	1	2.09923	WD repeat-containing protein 36 OS=Homo sapiens GN=WDR36 PE=1 SV=1 - [WDR36_HUMAN]	430153	290435	380846	517158	463421	290435	339904	163239	0	0	0	1	1.12947	0.561598	2.01117
P30837	1	1	1.78536	Aldehyde dehydrogenase X, mitochondrial OS=Homo sapiens GN=ALDH1B1 PE=1 SV=3 - [AL1B1_HUMAN]	375261	369855	472770	676119	404283	369855	421946	213414	0	0	0	1	0.793749	0.547026	1.45103
Q6P996	1	1	4.10167	Pyridoxal-dependent decarboxylase domain-containing protein 1 OS=Homo sapiens GN=PDXDC1 PE=1 SV=2 - [PDXD1_HUMAN]	238454	344013	251824	219617	256896	344013	224753	69321	0	1	0	0	0.946906	1.56643	0.604501
P61764	1	1	2.22449	Syntaxin-binding protein 1 OS=Homo sapiens GN=STXBP1 PE=1 SV=1 - [STXB1_HUMAN]	184375	219600	197693	177304	198635	219600	176441	55965.3	0	1	0	1	0.932633	1.23855	0.753006
P53680	1	1	1.65617	AP-2 complex subunit sigma OS=Homo sapiens GN=AP2S1 PE=1 SV=2 - [AP2S1_HUMAN]	50893.5	37243.5	124306	98365.9	54829.6	37243.5	110943	31048.7	0	0	1	1	0.40942	0.378622	1.08134
P26022	1	1	2.03264	Pentraxin-related protein PTX3 OS=Homo sapiens GN=PTX3 PE=1 SV=3 - [PTX3_HUMAN]	132329	171349	124129	251778	142563	171349	110785	79472.5	0	1	0	0	1.06606	0.680555	1.56646
Q99590	1	1	2.50401	Protein SCAF11 OS=Homo sapiens GN=SCAF11 PE=1 SV=2 - [SCAFB_HUMAN]	80167.4	100747	53338.6	65202.7	86367.5	100747	47604.5	20580.9	0	1	0	0	1.50299	1.54514	0.972724
P49770	1	1	3.23962	Translation initiation factor eIF-2B subunit beta OS=Homo sapiens GN=EIF2B2 PE=1 SV=3 - [EI2BB_HUMAN]	292072	424141	512248	485743	314661	424141	457180	153322	0	0	1	1	0.570177	0.873181	0.652988
Q7L2H7	1	1	2.88177	Eukaryotic translation initiation factor 3 subunit M OS=Homo sapiens GN=EIF3M PE=1 SV=1 - [EIF3M_HUMAN]	687318	655888	602123	733421	740475	655888	537394	231501	1	0	1	1	1.14149	0.894287	1.27643
P05091	1	1	2.32519	Aldehyde dehydrogenase, mitochondrial OS=Homo sapiens GN=ALDH2 PE=1 SV=2 - [ALDH2_HUMAN]	650472	744293	678572	633508	700779	744293	605624	199964	0	0	0	0	0.95859	1.17488	0.815908
Q9GZR7	1	1	5.01759	ATP-dependent RNA helicase DDX24 OS=Homo sapiens GN=DDX24 PE=1 SV=1 - [DDX24_HUMAN]	1.40216e+06	1.36434e+06	887726	565875	1.5106e+06	1.36434e+06	792293	178616	1	1	2	0	1.5795	2.41103	0.655114
Q9HC10	1	1	1.42697	Otoferlin OS=Homo sapiens GN=OTOF PE=1 SV=3 - [OTOF_HUMAN]	94105.4	128822	465986	475678	101384	128822	415891	150146	0	0	1	0	0.201949	0.270818	0.7457
O43447	1	1	1.87144	Peptidyl-prolyl cis-trans isomerase H OS=Homo sapiens GN=PPIH PE=1 SV=1 - [PPIH_HUMAN]	109697	73708.6	197252	278069	118181	73708.6	176047	87771.3	0	0	0	0	0.556128	0.265073	2.09802
O15173	1	1	3.38121	Membrane-associated progesterone receptor component 2 OS=Homo sapiens GN=PGRMC2 PE=1 SV=1 - [PGRC2_HUMAN]	425801	310559	328976	279854	458732	310559	293610	88334.7	1	0	0	0	1.29432	1.10972	1.16636
O95487	1	1	3.14048	Protein transport protein Sec24B OS=Homo sapiens GN=SEC24B PE=1 SV=2 - [SC24B_HUMAN]	405156	399806	290421	298461	436491	399806	259201	94207.9	0	0	0	0	1.39506	1.33956	1.04143
Q9Y3Y2	1	1	3.44164	Chromatin target of PRMT1 protein OS=Homo sapiens GN=CHTOP PE=1 SV=2 - [CHTOP_HUMAN]	121576	77545.8	163809	427842	130979	77545.8	146199	135046	0	0	0	1	0.742182	0.181249	4.09483
H0YGB4	1	1	1.67755	Coiled-coil domain-containing protein 91 (Fragment) OS=Homo sapiens GN=CCDC91 PE=4 SV=1 - [H0YGB4_HUMAN]	13925.4	112764	80783.2	118197	15002.4	112764	72098.8	37308.4	0	0	0	0	0.17238	0.954029	0.180687
Q9ULW0	1	1	1.54145	Targeting protein for Xklp2 OS=Homo sapiens GN=TPX2 PE=1 SV=2 - [TPX2_HUMAN]	60501.9	70055.2	110147	144794	65181.1	70055.2	98306.3	45703.5	0	0	0	0	0.549281	0.483827	1.13528
Q12965	1	1	2.3849	Unconventional myosin-Ie OS=Homo sapiens GN=MYO1E PE=1 SV=2 - [MYO1E_HUMAN]	85225.9	101329	94400	139259	91817.2	101329	84251.8	43956.5	1	0	0	0	0.902817	0.727631	1.24076
Q9BZF9	1	1	2.36555	Uveal autoantigen with coiled-coil domains and ankyrin repeats OS=Homo sapiens GN=UACA PE=1 SV=2 - [UACA_HUMAN]	153792	183335	110834	141412	165686	183335	98918.7	44636.1	0	1	0	0	1.3876	1.29646	1.0703
A3KMH1	1	1	0.791356	von Willebrand factor A domain-containing protein 8 OS=Homo sapiens GN=VWA8 PE=1 SV=2 - [VWA8_HUMAN]	145947	202382	161049	227430	157234	202382	143736	71787.3	0	0	0	0	0.906225	0.889862	1.01839
Q12766	1	1	1.7537	HMG domain-containing protein 3 OS=Homo sapiens GN=HMGXB3 PE=2 SV=2 - [HMGX3_HUMAN]	96430.3	88137.2	78197.7	83568.7	103888	88137.2	69791.3	26378.1	1	0	0	0	1.23316	1.05467	1.16924
O75534	1	1	4.44098	Cold shock domain-containing protein E1 OS=Homo sapiens GN=CSDE1 PE=1 SV=2 - [CSDE1_HUMAN]	463641	417746	340006	379981	499499	417746	303455	119939	1	0	0	1	1.36363	1.09939	1.24035
P55039	1	1	3.93442	Developmentally-regulated GTP-binding protein 2 OS=Homo sapiens GN=DRG2 PE=1 SV=1 - [DRG2_HUMAN]	628203	548339	741337	726019	676788	548339	661641	229165	0	0	1	0	0.847393	0.755267	1.12198
O76003	1	1	2.98926	Glutaredoxin-3 OS=Homo sapiens GN=GLRX3 PE=1 SV=2 - [GLRX3_HUMAN]	767889	832755	666176	400872	827277	832755	594560	126533	0	1	1	1	1.15268	2.07736	0.554878
P19474	1	1	1.59379	E3 ubiquitin-protein ligase TRIM21 OS=Homo sapiens GN=TRIM21 PE=1 SV=1 - [RO52_HUMAN]	256691	254993	262489	299588	276543	254993	234270	94563.4	0	0	0	0	0.977913	0.851145	1.14894
Q96EY1	1	1	1.97485	DnaJ homolog subfamily A member 3, mitochondrial OS=Homo sapiens GN=DNAJA3 PE=1 SV=2 - [DNJA3_HUMAN]	120424	100952	176357	182584	129737	100952	157398	57631.8	0	0	0	0	0.68284	0.552908	1.235
P61769	1	1	1.86778	Beta-2-microglobulin OS=Homo sapiens GN=B2M PE=1 SV=1 - [B2MG_HUMAN]	116054	60969.3	132141	129722	125030	60969.3	117936	40946	1	1	0	0	0.878262	0.470001	1.86864
Q16540	1	1	3.31452	39S ribosomal protein L23, mitochondrial OS=Homo sapiens GN=MRPL23 PE=1 SV=1 - [RM23_HUMAN]	265735	114471	236970	551218	286286	114471	211495	173989	0	0	1	1	1.12139	0.20767	5.39985
Q96PY5	1	1	1.60346	Formin-like protein 2 OS=Homo sapiens GN=FMNL2 PE=1 SV=3 - [FMNL2_HUMAN]	554071	483672	421969	524591	596922	483672	376606	165585	0	1	0	0	1.31306	0.921999	1.42414
Q7L2E3	1	1	2.42496	Putative ATP-dependent RNA helicase DHX30 OS=Homo sapiens GN=DHX30 PE=1 SV=1 - [DHX30_HUMAN]	214615	307977	268636	396128	231213	307977	239757	125036	0	0	0	0	0.798906	0.777467	1.02757
Q15843	1	1	2.96145	NEDD8 OS=Homo sapiens GN=NEDD8 PE=1 SV=1 - [NEDD8_HUMAN]	98368.6	281086	379583	588881	105976	281086	338777	185877	0	0	1	1	0.259149	0.477323	0.542922
Q9H8V3	1	1	2.7277	Protein ECT2 OS=Homo sapiens GN=ECT2 PE=1 SV=4 - [ECT2_HUMAN]	111332	87661.5	103109	119237	119943	87661.5	92024.3	37636.6	0	0	0	0	1.07976	0.735187	1.46868
Q9NQS7	1	1	2.48262	Inner centromere protein OS=Homo sapiens GN=INCENP PE=1 SV=3 - [INCE_HUMAN]	455637	324718	375695	267002	490876	324718	335307	84278	0	0	0	0	1.21279	1.21616	0.997223
Q02790	1	1	2.90539	Peptidyl-prolyl cis-trans isomerase FKBP4 OS=Homo sapiens GN=FKBP4 PE=1 SV=3 - [FKBP4_HUMAN]	429493	735484	807077	811303	462710	735484	720315	256084	0	1	1	0	0.532159	0.906546	0.587018
Q9Y6G9	1	1	4.33221	Cytoplasmic dynein 1 light intermediate chain 1 OS=Homo sapiens GN=DYNC1LI1 PE=1 SV=3 - [DC1L1_HUMAN]	539225	472132	547780	493604	580928	472132	488893	155804	0	1	1	1	0.984381	0.956499	1.02915
Q8WWY3	1	1	3.25042	U4/U6 small nuclear ribonucleoprotein Prp31 OS=Homo sapiens GN=PRPF31 PE=1 SV=2 - [PRP31_HUMAN]	482362	282281	436495	473992	519668	282281	389571	149613	0	0	1	0	1.10508	0.59554	1.85559
Q14181	1	1	2.13965	DNA polymerase alpha subunit B OS=Homo sapiens GN=POLA2 PE=1 SV=2 - [DPOA2_HUMAN]	299666	240842	293347	250539	322842	240842	261811	79081.5	1	1	1	1	1.02154	0.961294	1.06267
Q99439	1	1	1.86236	Calponin-2 OS=Homo sapiens GN=CNN2 PE=1 SV=4 - [CNN2_HUMAN]	471029	458654	488085	608670	507459	458654	435614	192124	0	0	1	0	0.965057	0.753534	1.28071
O00255	1	1	2.16207	Menin OS=Homo sapiens GN=MEN1 PE=1 SV=4 - [MEN1_HUMAN]	57239.1	70078.6	66927.1	87764.6	61666	70078.6	59732.3	27702.5	1	1	0	0	0.855246	0.798485	1.07109
Q9Y251	1	1	2.25773	Heparanase OS=Homo sapiens GN=HPSE PE=1 SV=2 - [HPSE_HUMAN]	421729	374055	253393	217865	454345	374055	226152	68768	0	1	0	0	1.66433	1.71691	0.969373
Q9UNQ2	1	1	1.52919	Probable dimethyladenosine transferase OS=Homo sapiens GN=DIMT1 PE=1 SV=1 - [DIM1_HUMAN]	68472.4	102257	144594	240832	73768	102257	129050	76017.5	0	0	0	1	0.47355	0.424597	1.11529
O60879	1	1	1.35514	Protein diaphanous homolog 2 OS=Homo sapiens GN=DIAPH2 PE=1 SV=1 - [DIAP2_HUMAN]	337988	338253	1.14841e+06	531170	364128	338253	1.02495e+06	167661	0	0	0	0	0.294311	0.636808	0.462166
Q6DKI1	1	1	1.62726	60S ribosomal protein L7-like 1 OS=Homo sapiens GN=RPL7L1 PE=1 SV=1 - [RL7L_HUMAN]	84173.2	55977.4	121095	16089.7	90683.1	55977.4	108077	5078.65	0	1	0	0	0.695103	3.47907	0.199795
P45983	1	1	1.99841	Mitogen-activated protein kinase 8 OS=Homo sapiens GN=MAPK8 PE=1 SV=2 - [MK08_HUMAN]	39798	60942.3	98288.3	96506.2	42875.9	60942.3	87722.1	30461.7	0	1	1	0	0.40491	0.631486	0.641203
P30566	1	1	1.95513	Adenylosuccinate lyase OS=Homo sapiens GN=ADSL PE=1 SV=2 - [PUR8_HUMAN]	168036	167354	185366	223238	181032	167354	165439	70463.9	1	0	1	0	0.906509	0.74967	1.20921
Q96CW5	1	1	4.91444	Gamma-tubulin complex component 3 OS=Homo sapiens GN=TUBGCP3 PE=1 SV=2 - [GCP3_HUMAN]	1.02029e+06	971160	958216	1.05656e+06	1.0992e+06	971160	855206	333499	1	1	1	1	1.06478	0.919169	1.15842
E7EWE9	1	1	4.00935	Kinetochore protein Spc24 OS=Homo sapiens GN=SPC24 PE=4 SV=1 - [E7EWE9_HUMAN]	468951	404447	693318	876153	505220	404447	618785	276554	0	1	1	1	0.676387	0.461617	1.46526
Q9NVD7	1	1	3.32236	Alpha-parvin OS=Homo sapiens GN=PARVA PE=1 SV=1 - [PARVA_HUMAN]	510972	435613	447395	393071	550491	435613	399299	124071	1	0	0	2	1.1421	1.10823	1.03057
Q13315	1	1	3.76296	Serine-protein kinase ATM OS=Homo sapiens GN=ATM PE=1 SV=3 - [ATM_HUMAN]	423510	432756	349702	361080	456264	432756	312109	113973	1	1	1	1	1.21106	1.1985	1.01048
Q5VTS2	1	1	1.78032	Neurensin 1 OS=Homo sapiens GN=NRSN1 PE=2 SV=1 - [Q5VTS2_HUMAN]	104552	134870	72281.7	437133	112638	134870	64511.3	137979	0	0	0	0	1.44646	0.308534	4.68815
Q9UBE0	1	1	3.65255	SUMO-activating enzyme subunit 1 OS=Homo sapiens GN=SAE1 PE=1 SV=1 - [SAE1_HUMAN]	1.4133e+06	1.33037e+06	1.51482e+06	985185	1.5226e+06	1.33037e+06	1.35198e+06	310969	0	1	0	1	0.932978	1.35037	0.690903
Q8NAT2	1	1	1.54092	Tudor domain-containing protein 5 OS=Homo sapiens GN=TDRD5 PE=1 SV=3 - [TDRD5_HUMAN]	56625	204371	269656	280311	61004.4	204371	240667	88478.8	0	0	1	0	0.20999	0.729088	0.288018
O94880	1	1	2.11045	PHD finger protein 14 OS=Homo sapiens GN=PHF14 PE=1 SV=2 - [PHF14_HUMAN]	285086	215343	311909	709442	307134	215343	278378	223932	0	0	1	0	0.914003	0.303538	3.01116
P37802	1	1	4.41358	Transgelin-2 OS=Homo sapiens GN=TAGLN2 PE=1 SV=3 - [TAGL2_HUMAN]	537794	444969	987610	796881	579387	444969	881439	251532	0	0	1	1	0.544541	0.558388	0.975202
Q9NRN7	1	1	3.19355	L-aminoadipate-semialdehyde dehydrogenase-phosphopantetheinyl transferase OS=Homo sapiens GN=AASDHPPT PE=1 SV=2 - [ADPPT_HUMAN]	137581	109575	133534	369089	148222	109575	119178	116501	1	1	1	0	1.03031	0.29688	3.47046
O00170	1	1	1.68412	AH receptor-interacting protein OS=Homo sapiens GN=AIP PE=1 SV=2 - [AIP_HUMAN]	57904	104641	193425	19629.4	62382.3	104641	172631	6195.93	0	0	1	0	0.299362	5.33086	0.0561565
P43487	1	1	2.0581	Ran-specific GTPase-activating protein OS=Homo sapiens GN=RANBP1 PE=1 SV=1 - [RANG_HUMAN]	81384.4	103119	337605	28877	87678.6	103119	301311	9114.88	0	0	1	0	0.241064	3.57097	0.0675066
Q68EM7	1	1	3.72379	Rho GTPase-activating protein 17 OS=Homo sapiens GN=ARHGAP17 PE=1 SV=1 - [RHG17_HUMAN]	260496	581105	643740	616990	280643	581105	574537	194750	0	0	1	0	0.40466	0.941839	0.429649
P08195	1	1	1.9113	4F2 cell-surface antigen heavy chain OS=Homo sapiens GN=SLC3A2 PE=1 SV=3 - [4F2_HUMAN]	673397	602985	856944	608084	725477	602985	764821	191939	0	0	0	0	0.785811	0.991615	0.792456
P42262	1	1	1.90397	Glutamate receptor 2 OS=Homo sapiens GN=GRIA2 PE=1 SV=3 - [GRIA2_HUMAN]	87389.6	54002.1	3074.41	347.95	94148.3	54002.1	2743.9	109.829	0	0	0	0	28.4248	155.201	0.183149
O75531	1	1	1.58454	Barrier-to-autointegration factor OS=Homo sapiens GN=BANF1 PE=1 SV=1 - [BAF_HUMAN]	43911.7	14884.6	142077	295127	47307.9	14884.6	126803	93155.5	0	0	0	1	0.30907	0.0504346	6.12813
Q9BTC0	1	1	2.45552	Death-inducer obliterator 1 OS=Homo sapiens GN=DIDO1 PE=1 SV=5 - [DIDO1_HUMAN]	50677.4	50938.2	41767.5	60465.6	54596.8	50938.2	37277.4	19085.7	0	1	1	1	1.21332	0.842432	1.44026
Q12979	1	1	2.01674	Active breakpoint cluster region-related protein OS=Homo sapiens GN=ABR PE=2 SV=2 - [ABR_HUMAN]	138209	140962	78640.8	0	148898	140962	70186.8	0	1	1	1	0	1.75747	#DIV/0!	#DIV/0!
Q9NPF5	1	1	2.85983	DNA methyltransferase 1-associated protein 1 OS=Homo sapiens GN=DMAP1 PE=1 SV=1 - [DMAP1_HUMAN]	92534.1	122624	207531	274750	99690.6	122624	185221	86723.7	1	0	1	1	0.44588	0.446311	0.999036
Q13769	1	1	3.00772	THO complex subunit 5 homolog OS=Homo sapiens GN=THOC5 PE=1 SV=2 - [THOC5_HUMAN]	608221	541099	652249	182723	655260	541099	582131	57675.7	0	1	1	0	0.932498	2.96131	0.314894
O60313	1	1	3.03604	Dynamin-like 120 kDa protein, mitochondrial OS=Homo sapiens GN=OPA1 PE=1 SV=3 - [OPA1_HUMAN]	449415	414235	342451	5458.56	484173	414235	305636	1722.97	1	1	0	0	1.31235	75.8872	0.0172934
P48729	1	1	9.42903	Casein kinase I isoform alpha OS=Homo sapiens GN=CSNK1A1 PE=1 SV=2 - [KC1A_HUMAN]	510242	428086	569695	534016	549703	428086	508451	168560	1	2	2	1	0.89564	0.801636	1.11727
Q9UPN6	1	1	2.00664	Protein SCAF8 OS=Homo sapiens GN=SCAF8 PE=1 SV=1 - [SCAF8_HUMAN]	129335	148274	144184	194502	139338	148274	128684	61393.6	1	1	0	0	0.897013	0.762326	1.17668
O95865	1	1	4.00266	N(G),N(G)-dimethylarginine dimethylaminohydrolase 2 OS=Homo sapiens GN=DDAH2 PE=1 SV=1 - [DDAH2_HUMAN]	271766	518110	778409	545916	292784	518110	694728	172316	0	0	0	1	0.34913	0.949064	0.367868
Q8WVY7	1	1	1.62893	Ubiquitin-like domain-containing CTD phosphatase 1 OS=Homo sapiens GN=UBLCP1 PE=1 SV=2 - [UBCP1_HUMAN]	95183.3	85187	148519	103071	102545	85187	132553	32533.9	0	0	1	0	0.640885	0.826488	0.775431
P08574	1	1	1.58074	Cytochrome c1, heme protein, mitochondrial OS=Homo sapiens GN=CYC1 PE=1 SV=3 - [CY1_HUMAN]	283833	116950	88742.7	182352	305785	116950	79202.6	57558.5	0	0	1	0	3.19839	0.641342	4.98702
Q96C86	1	1	3.8389	m7GpppX diphosphatase OS=Homo sapiens GN=DCPS PE=1 SV=2 - [DCPS_HUMAN]	260989	567592	1.11572e+06	1.07753e+06	281174	567592	995777	340117	0	1	1	1	0.23392	0.526754	0.444078
Q8N726	1	1	1.38707	Cyclin-dependent kinase inhibitor 2A, isoform 4 OS=Homo sapiens GN=CDKN2A PE=1 SV=2 - [CD2A2_HUMAN]	77384.9	53334.8	91012.5	5964.16	83369.8	53334.8	81228.4	1882.56	0	0	1	0	0.850266	8.94256	0.0950809
O95372	1	1	2.73494	Acyl-protein thioesterase 2 OS=Homo sapiens GN=LYPLA2 PE=1 SV=1 - [LYPA2_HUMAN]	252053	278803	536396	418308	271546	278803	478732	132037	0	0	1	0	0.4699	0.666502	0.705025
Q8NFW8	1	1	2.10624	N-acylneuraminate cytidylyltransferase OS=Homo sapiens GN=CMAS PE=1 SV=2 - [NEUA_HUMAN]	121667	100013	159472	7906.87	131076	100013	142328	2495.77	0	0	0	0	0.762936	12.6489	0.0603165
Q96RQ3	1	1	1.80518	Methylcrotonoyl-CoA carboxylase subunit alpha, mitochondrial OS=Homo sapiens GN=MCCC1 PE=1 SV=3 - [MCCA_HUMAN]	53763.5	123903	398658	589435	57921.6	123903	355802	186053	0	0	0	1	0.134861	0.210206	0.641567
Q9NQW6	1	1	1.81377	Actin-binding protein anillin OS=Homo sapiens GN=ANLN PE=1 SV=2 - [ANLN_HUMAN]	42195.5	59226.4	40274.8	106816	45458.8	59226.4	35945.2	33716.1	0	0	0	1	1.04769	0.55447	1.88953
O43663	1	1	1.35093	Protein regulator of cytokinesis 1 OS=Homo sapiens GN=PRC1 PE=1 SV=2 - [PRC1_HUMAN]	46606.1	40935.6	69607.3	5925.23	50210.6	40935.6	62124.3	1870.27	0	0	0	0	0.669557	6.90869	0.0969153
P28347	1	1	1.67258	Transcriptional enhancer factor TEF-1 OS=Homo sapiens GN=TEAD1 PE=1 SV=2 - [TEAD1_HUMAN]	56880.4	41113.5	69617.9	107227	61279.5	41113.5	62133.8	33845.6	0	0	0	0	0.817037	0.383426	2.13089
P54727	1	1	1.96141	UV excision repair protein RAD23 homolog B OS=Homo sapiens GN=RAD23B PE=1 SV=1 - [RD23B_HUMAN]	141421	256952	277436	133202	152358	256952	247611	42044.6	0	0	0	0	0.509742	1.92904	0.264247
P30419	1	1	4.8643	Glycylpeptide N-tetradecanoyltransferase 1 OS=Homo sapiens GN=NMT1 PE=1 SV=2 - [NMT1_HUMAN]	773413	557685	857097	416676	833228	557685	764957	131522	1	0	0	0	0.902363	1.33841	0.674204
O75044	1	1	2.98701	SLIT-ROBO Rho GTPase-activating protein 2 OS=Homo sapiens GN=SRGAP2 PE=1 SV=2 - [SRGP2_HUMAN]	306673	487248	454429	436819	330391	487248	405577	137880	0	1	1	1	0.674854	1.11544	0.605009
Q7Z3J2	1	1	3.72799	UPF0505 protein C16orf62 OS=Homo sapiens GN=C16orf62 PE=1 SV=2 - [CP062_HUMAN]	286067	266537	298552	236085	308191	266537	266457	74519.3	1	1	1	1	0.958181	1.12899	0.848709
O14735	1	1	2.50468	CDP-diacylglycerol--inositol 3-phosphatidyltransferase OS=Homo sapiens GN=CDIPT PE=1 SV=1 - [CDIPT_HUMAN]	113218	127649	313318	3710.94	121974	127649	279636	1171.34	0	1	1	0	0.361351	34.3979	0.010505
Q53RD9	1	1	2.22654	Fibulin-7 OS=Homo sapiens GN=FBLN7 PE=2 SV=1 - [FBLN7_HUMAN]	39026.5	51831.9	69660.4	111984	42044.7	51831.9	62171.8	35347.3	0	0	0	0	0.560239	0.46285	1.21041
P31327	1	1	1.61366	Carbamoyl-phosphate synthase [ammonia], mitochondrial OS=Homo sapiens GN=CPS1 PE=1 SV=2 - [CPSM_HUMAN]	41351.3	37017.1	26578.6	69471	44549.4	37017.1	23721.4	21928.2	1	0	0	0	1.55581	0.532842	2.91983
P61513	1	1	3.43011	60S ribosomal protein L37a OS=Homo sapiens GN=RPL37A PE=1 SV=2 - [RL37A_HUMAN]	74864	155205	358770	1.08029e+06	80654	155205	320201	340987	0	0	0	1	0.208669	0.14367	1.45242
O94804	1	1	5.48747	Serine/threonine-protein kinase 10 OS=Homo sapiens GN=STK10 PE=1 SV=1 - [STK10_HUMAN]	958599	827224	854359	979454	1.03274e+06	827224	762514	309160	1	1	1	1	1.12201	0.844576	1.32849
Q14137	1	1	4.48175	Ribosome biogenesis protein BOP1 OS=Homo sapiens GN=BOP1 PE=1 SV=2 - [BOP1_HUMAN]	686366	535885	572608	405293	739449	535885	511052	127929	1	1	1	0	1.19867	1.32221	0.906559
Q7L014	1	1	2.00551	Probable ATP-dependent RNA helicase DDX46 OS=Homo sapiens GN=DDX46 PE=1 SV=2 - [DDX46_HUMAN]	120979	114732	49314.1	73956.8	130335	114732	44012.8	23344.1	1	1	0	0	2.45323	1.55134	1.58136
O75439	1	1	3.05718	Mitochondrial-processing peptidase subunit beta OS=Homo sapiens GN=PMPCB PE=1 SV=2 - [MPPB_HUMAN]	737565	483614	972128	451835	794608	483614	867622	142620	0	0	1	0	0.758711	1.07033	0.708855
P13051	1	1	2.49535	Uracil-DNA glycosylase OS=Homo sapiens GN=UNG PE=1 SV=2 - [UNG_HUMAN]	132507	105606	150912	24882.5	142755	105606	134689	7854.06	0	0	0	0	0.878039	4.24419	0.20688
Q14690	1	1	2.52257	Protein RRP5 homolog OS=Homo sapiens GN=PDCD11 PE=1 SV=3 - [RRP5_HUMAN]	88072.2	121602	91086.2	147678	94883.7	121602	81294.2	46613.9	1	1	0	1	0.966911	0.823424	1.17426
Q9UPN4	1	1	2.1385	5-azacytidine-induced protein 1 OS=Homo sapiens GN=AZI1 PE=1 SV=3 - [AZI1_HUMAN]	71387.7	67491.1	62470.8	110700	76908.8	67491.1	55755	34941.9	0	0	0	0	1.14274	0.609677	1.87433
Q9NW82	1	1	2.01354	WD repeat-containing protein 70 OS=Homo sapiens GN=WDR70 PE=1 SV=1 - [WDR70_HUMAN]	84374.4	143034	209764	307523	90899.9	143034	187214	97068.2	0	1	0	0	0.402235	0.465115	0.864808
Q59GN2	1	1	2.12315	Putative 60S ribosomal protein L39-like 5 OS=Homo sapiens GN=RPL39P5 PE=5 SV=2 - [R39L5_HUMAN]	114573	85243.7	85825.9	26244.3	123434	85243.7	76599.4	8283.9	0	1	0	0	1.33494	3.24808	0.410994
Q9UBU9	1	1	2.61254	Nuclear RNA export factor 1 OS=Homo sapiens GN=NXF1 PE=1 SV=1 - [NXF1_HUMAN]	331772	380095	365051	286661	357431	380095	325807	90483.3	0	0	0	1	0.908837	1.32594	0.68543
Q8NEY8	1	1	2.67385	Periphilin-1 OS=Homo sapiens GN=PPHLN1 PE=1 SV=2 - [PPHLN_HUMAN]	76036.8	60226.9	43770.2	12828.4	81917.5	60226.9	39064.8	4049.23	1	0	0	0	1.73718	4.6948	0.370023
O95613	1	1	1.16239	Pericentrin OS=Homo sapiens GN=PCNT PE=1 SV=4 - [PCNT_HUMAN]	0	0	18111.6	20516	0	0	16164.6	6475.78	0	0	0	0	0	0	#DIV/0!
Q9NYL4	1	1	2.59177	Peptidyl-prolyl cis-trans isomerase FKBP11 OS=Homo sapiens GN=FKBP11 PE=1 SV=1 - [FKB11_HUMAN]	273434	149525	140203	98242.3	294581	149525	125131	31009.7	0	0	0	0	1.95028	1.522	1.28139
Q8IWA0	1	1	3.17826	WD repeat-containing protein 75 OS=Homo sapiens GN=WDR75 PE=1 SV=1 - [WDR75_HUMAN]	534500	523122	351140	661391	575838	523122	313392	208765	0	0	0	1	1.52218	0.790942	1.92452
Q8N3R9	1	1	2.29685	MAGUK p55 subfamily member 5 OS=Homo sapiens GN=MPP5 PE=1 SV=3 - [MPP5_HUMAN]	170605	154684	182124	208455	183800	154684	162545	65797.9	0	0	0	1	0.936755	0.742052	1.26238
Q9BPX6	1	1	3.71308	Calcium uptake protein 1, mitochondrial OS=Homo sapiens GN=MICU1 PE=1 SV=1 - [MICU1_HUMAN]	303039	279568	358331	236258	326476	279568	319810	74573.8	0	0	0	0	0.845696	1.18332	0.714683
Q9NT68	1	1	1.94401	Teneurin-2 OS=Homo sapiens GN=TENM2 PE=1 SV=3 - [TEN2_HUMAN]	142339	201925	243672	158208	153347	201925	217477	49937.6	0	0	0	0	0.584142	1.27633	0.457674
Q9H0S4	1	1	3.79457	Probable ATP-dependent RNA helicase DDX47 OS=Homo sapiens GN=DDX47 PE=1 SV=1 - [DDX47_HUMAN]	571001	512611	778147	935404	615163	512611	694494	295256	1	1	1	2	0.733797	0.54801	1.33902
P04275	1	1	1.94947	von Willebrand factor OS=Homo sapiens GN=VWF PE=1 SV=4 - [VWF_HUMAN]	135222	68386.6	36877.2	16155.9	145680	68386.6	32912.8	5099.54	1	0	0	0	3.66683	4.23292	0.866265
P98095	1	1	2.55153	Fibulin-2 OS=Homo sapiens GN=FBLN2 PE=1 SV=2 - [FBLN2_HUMAN]	197036	180248	135839	86165.1	212274	180248	121236	27197.6	0	0	0	0	1.4505	2.09189	0.693394
Q15291	1	1	2.28999	Retinoblastoma-binding protein 5 OS=Homo sapiens GN=RBBP5 PE=1 SV=2 - [RBBP5_HUMAN]	27983.7	30067.7	41752.4	40606.6	30147.9	30067.7	37263.9	12817.3	0	0	0	0	0.67023	0.740465	0.905147
Q8TCB0	1	1	1.7902	Interferon-induced protein 44 OS=Homo sapiens GN=IFI44 PE=2 SV=2 - [IFI44_HUMAN]	54180.7	95063.9	123690	131454	58371	95063.9	110393	41493	0	0	1	0	0.438037	0.72317	0.605718
Q15404	1	1	2.35917	Ras suppressor protein 1 OS=Homo sapiens GN=RSU1 PE=1 SV=3 - [RSU1_HUMAN]	1.05662e+06	614820	988918	505203	1.13834e+06	614820	882607	159465	1	0	1	0	1.06846	1.21698	0.877963
O43824	1	1	1.50251	Putative GTP-binding protein 6 OS=Homo sapiens GN=GTPBP6 PE=2 SV=3 - [GTPB6_HUMAN]	85684.6	82829.2	129388	45799	92311.5	82829.2	115479	14456.2	0	1	0	0	0.662229	1.80854	0.366168
Q8N1G2	1	1	2.08083	Cap-specific mRNA (nucleoside-2'-O-)-methyltransferase 1 OS=Homo sapiens GN=FTSJD2 PE=1 SV=1 - [MTR1_HUMAN]	144846	123541	71847.3	57467	156049	123541	64123.5	18139.2	1	0	0	0	2.01603	2.14978	0.937785
O95251	1	1	2.43461	Histone acetyltransferase KAT7 OS=Homo sapiens GN=KAT7 PE=1 SV=1 - [KAT7_HUMAN]	70908.1	73859.5	100795	69048.4	76392.1	73859.5	89959.6	21794.8	1	0	0	0	0.703485	1.06968	0.657662
Q9Y5S9	1	1	3.47696	RNA-binding protein 8A OS=Homo sapiens GN=RBM8A PE=1 SV=1 - [RBM8A_HUMAN]	173953	129847	169061	428977	187406	129847	150886	135405	0	0	0	1	1.02894	0.302689	3.39932
O43809	1	1	4.21017	Cleavage and polyadenylation specificity factor subunit 5 OS=Homo sapiens GN=NUDT21 PE=1 SV=1 - [CPSF5_HUMAN]	1.36789e+06	611641	1.03485e+06	513990	1.47368e+06	611641	923602	162239	0	0	1	0	1.32182	1.18999	1.11079
O43795	1	1	2.3743	Unconventional myosin-Ib OS=Homo sapiens GN=MYO1B PE=2 SV=3 - [MYO1B_HUMAN]	163563	157608	143176	161613	176213	157608	127784	51012.3	0	0	0	0	1.14239	0.975223	1.17142
P30038	1	1	1.63348	Delta-1-pyrroline-5-carboxylate dehydrogenase, mitochondrial OS=Homo sapiens GN=ALDH4A1 PE=1 SV=3 - [AL4A1_HUMAN]	152620	179554	228470	292855	164424	179554	203909	92438.5	0	0	1	0	0.66801	0.613116	1.08953
Q53G44	1	1	4.69362	Interferon-induced protein 44-like OS=Homo sapiens GN=IFI44L PE=2 SV=3 - [IF44L_HUMAN]	589127	570042	696690	559489	634690	570042	621795	176600	1	0	1	1	0.845608	1.01886	0.829953
Q08379	1	1	2.78229	Golgin subfamily A member 2 OS=Homo sapiens GN=GOLGA2 PE=1 SV=3 - [GOGA2_HUMAN]	96751.2	130335	81991.8	96225.7	104234	130335	73177.5	30373.2	0	1	0	1	1.18001	1.35447	0.871195
Q8IXM6	1	1	2.41599	Nurim OS=Homo sapiens GN=NRM PE=1 SV=1 - [NRM_HUMAN]	150739	132014	187182	212338	162397	132014	167059	67023.5	1	0	0	0	0.805309	0.621717	1.2953
Q9NQT8	1	1	2.00788	Kinesin-like protein KIF13B OS=Homo sapiens GN=KIF13B PE=1 SV=1 - [KI13B_HUMAN]	173667	152283	65738.7	114561	187098	152283	58671.7	36160.5	1	0	0	0	2.64178	1.32928	1.98737
Q8IY13	1	1	1.25982	FBLN7 protein (Fragment) OS=Homo sapiens GN=FBLN7 PE=2 SV=1 - [Q8IY13_HUMAN]	28436.7	34324.7	35065.7	0	30636	34324.7	31296.1	0	0	0	0	0	0.810954	#DIV/0!	#DIV/0!
P40261	1	1	4.60441	Nicotinamide N-methyltransferase OS=Homo sapiens GN=NNMT PE=1 SV=1 - [NNMT_HUMAN]	352411	251909	574448	43346.8	379666	251909	512694	13682.2	0	0	1	0	0.613477	5.81148	0.105563
Q969N2	1	1	3.15473	GPI transamidase component PIG-T OS=Homo sapiens GN=PIGT PE=1 SV=1 - [PIGT_HUMAN]	456186	369517	527392	355802	491468	369517	470696	112307	1	1	1	1	0.864986	1.03855	0.832881
O00116	1	1	2.11805	Alkyldihydroxyacetonephosphate synthase, peroxisomal OS=Homo sapiens GN=AGPS PE=1 SV=1 - [ADAS_HUMAN]	89118.5	144737	296951	303278	96010.9	144737	265028	95728.4	0	0	1	0	0.300111	0.477243	0.628845
Q9NVH1	1	1	2.89997	DnaJ homolog subfamily C member 11 OS=Homo sapiens GN=DNAJC11 PE=1 SV=2 - [DJC11_HUMAN]	495224	462897	508774	460861	533524	462897	454080	145469	0	0	0	0	0.973366	1.00442	0.969086
Q8IXB1	1	1	3.58051	DnaJ homolog subfamily C member 10 OS=Homo sapiens GN=DNAJC10 PE=1 SV=2 - [DJC10_HUMAN]	323939	309614	326265	390159	348992	309614	291191	123152	0	0	1	0	0.992871	0.793558	1.25116
Q9UQF2	1	1	1.57594	C-Jun-amino-terminal kinase-interacting protein 1 OS=Homo sapiens GN=MAPK8IP1 PE=1 SV=1 - [JIP1_HUMAN]	660640	595212	585989	440141	711734	595212	522994	138929	0	0	1	0	1.12739	1.35232	0.833672
P63151	1	1	3.31256	Serine/threonine-protein phosphatase 2A 55 kDa regulatory subunit B alpha isoform OS=Homo sapiens GN=PPP2R2A PE=1 SV=1 - [2ABA_HUMAN]	197180	187742	205574	201420	212430	187742	183475	63577.3	0	0	0	1	0.959168	0.93209	1.02905
O96005	1	1	2.15809	Cleft lip and palate transmembrane protein 1 OS=Homo sapiens GN=CLPTM1 PE=1 SV=1 - [CLPT1_HUMAN]	143588	130409	98562	110332	154693	130409	87966.3	34825.9	0	0	1	0	1.45683	1.18196	1.23255
Q9NZ32	1	1	3.85015	Actin-related protein 10 OS=Homo sapiens GN=ACTR10 PE=1 SV=1 - [ARP10_HUMAN]	148738	168685	495087	512239	160241	168685	441864	161686	0	0	1	0	0.300428	0.329309	0.912298
P09884	1	1	2.45022	DNA polymerase alpha catalytic subunit OS=Homo sapiens GN=POLA1 PE=1 SV=2 - [DPOLA_HUMAN]	117455	181957	58616	265243	126539	181957	52314.7	83722.7	0	0	0	1	2.0038	0.686	2.921
O60763	1	1	3.67747	General vesicular transport factor p115 OS=Homo sapiens GN=USO1 PE=1 SV=2 - [USO1_HUMAN]	227856	266022	169062	157353	245479	266022	150887	49667.6	0	1	0	0	1.34777	1.69061	0.797209
P04183	1	1	1.84289	Thymidine kinase, cytosolic OS=Homo sapiens GN=TK1 PE=1 SV=2 - [KITH_HUMAN]	244375	184892	406044	84257.7	263275	184892	362394	26595.5	1	0	0	0	0.601843	2.19437	0.274267
Q6NZY4	1	1	1.84049	Zinc finger CCHC domain-containing protein 8 OS=Homo sapiens GN=ZCCHC8 PE=1 SV=2 - [ZCHC8_HUMAN]	132834	128882	76232.1	54556.3	143108	128882	68037	17220.4	0	0	1	0	1.7425	2.36237	0.737608
Q9UNX4	1	1	2.52196	WD repeat-containing protein 3 OS=Homo sapiens GN=WDR3 PE=1 SV=1 - [WDR3_HUMAN]	639952	731033	893537	734459	689446	731033	797479	231829	0	0	0	0	0.716202	0.995336	0.719558
P78362	1	1	1.60474	SRSF protein kinase 2 OS=Homo sapiens GN=SRPK2 PE=1 SV=3 - [SRPK2_HUMAN]	39354.9	60096.5	27220.6	30500.3	42398.6	60096.5	24294.3	9627.27	0	0	0	0	1.44578	1.97036	0.733763
Q92619	1	1	4.91326	Minor histocompatibility protein HA-1 OS=Homo sapiens GN=HMHA1 PE=1 SV=2 - [HMHA1_HUMAN]	627714	675763	554082	584505	676261	675763	494517	184496	0	1	1	1	1.13289	1.15613	0.979898
Q13616	1	1	2.44738	Cullin-1 OS=Homo sapiens GN=CUL1 PE=1 SV=2 - [CUL1_HUMAN]	33389.3	73883.3	87168	122780	35971.6	73883.3	77797.3	38754.9	0	0	0	0	0.383045	0.601755	0.636547
Q9H8L6	1	1	2.50063	Multimerin-2 OS=Homo sapiens GN=MMRN2 PE=1 SV=2 - [MMRN2_HUMAN]	253988	298316	362625	234541	273631	298316	323642	74031.9	0	0	1	1	0.700416	1.27191	0.55068
Q6R327	1	1	1.6534	Rapamycin-insensitive companion of mTOR OS=Homo sapiens GN=RICTOR PE=1 SV=1 - [RICTR_HUMAN]	33183.9	54761.2	40664.9	86935.3	35750.4	54761.2	36293.4	27440.7	0	0	0	0	0.816034	0.629908	1.29548
O75116	1	1	1.34486	Rho-associated protein kinase 2 OS=Homo sapiens GN=ROCK2 PE=1 SV=4 - [ROCK2_HUMAN]	250338	341114	170974	162062	269699	341114	152594	51154.1	1	0	0	0	1.46419	2.10484	0.695632
Q9UIA9	1	1	1.67226	Exportin-7 OS=Homo sapiens GN=XPO7 PE=1 SV=3 - [XPO7_HUMAN]	326775	392014	471715	378517	352047	392014	421004	119477	0	1	0	0	0.692737	1.03566	0.668886
Q9NRL2	1	1	3.22564	Bromodomain adjacent to zinc finger domain protein 1A OS=Homo sapiens GN=BAZ1A PE=1 SV=2 - [BAZ1A_HUMAN]	406710	372026	327233	285548	438165	372026	292055	90132	0	1	1	1	1.24288	1.30285	0.953968
Q9BVI4	1	1	3.31234	Nucleolar complex protein 4 homolog OS=Homo sapiens GN=NOC4L PE=1 SV=1 - [NOC4L_HUMAN]	419973	408531	632950	317324	452454	408531	564906	100162	1	0	0	0	0.663517	1.28742	0.515384
Q66K74	1	1	3.23986	Microtubule-associated protein 1S OS=Homo sapiens GN=MAP1S PE=1 SV=2 - [MAP1S_HUMAN]	411960	458261	147204	247692	443821	458261	131379	78182.9	0	0	0	0	2.79857	1.85012	1.51264
P55899	1	1	2.25132	IgG receptor FcRn large subunit p51 OS=Homo sapiens GN=FCGRT PE=1 SV=1 - [FCGRN_HUMAN]	224150	304509	830307	381149	241486	304509	741047	120308	0	1	0	0	0.269961	0.798924	0.337906
P82979	1	1	2.1103	SAP domain-containing ribonucleoprotein OS=Homo sapiens GN=SARNP PE=1 SV=3 - [SARNP_HUMAN]	13262.5	21876.7	33716.3	33457.5	14288.2	21876.7	30091.7	10560.7	0	0	0	0	0.393355	0.653865	0.601585
P51636	1	1	1.88991	Caveolin-2 OS=Homo sapiens GN=CAV2 PE=1 SV=2 - [CAV2_HUMAN]	32455.6	28544.1	96036.4	85263.4	34965.7	28544.1	85712.2	26913	0	0	0	1	0.337951	0.334776	1.00948
Q96JJ7	1	1	2.51761	Protein disulfide-isomerase TMX3 OS=Homo sapiens GN=TMX3 PE=1 SV=2 - [TMX3_HUMAN]	110296	176466	213406	230819	118826	176466	190465	72856.9	0	0	0	1	0.516836	0.764521	0.676025
Q8NI27	1	1	2.40779	THO complex subunit 2 OS=Homo sapiens GN=THOC2 PE=1 SV=2 - [THOC2_HUMAN]	41077.2	67166.1	42102.1	55022.3	44254	67166.1	37576	17367.5	0	1	1	0	0.975656	1.22071	0.799254
Q9NRG9	1	1	5.60387	Aladin OS=Homo sapiens GN=AAAS PE=1 SV=1 - [AAAS_HUMAN]	599405	541806	651615	336702	645762	541806	581565	106278	0	1	0	0	0.919876	1.60915	0.571652
Q9H8S9	1	1	2.2955	MOB kinase activator 1A OS=Homo sapiens GN=MOB1A PE=1 SV=4 - [MOB1A_HUMAN]	81064.7	37726.6	104865	7294.68	87334.2	37726.6	93591.5	2302.53	0	1	1	0	0.77304	5.17179	0.149472
Q9Y252	1	1	1.94606	E3 ubiquitin-protein ligase RNF6 OS=Homo sapiens GN=RNF6 PE=1 SV=1 - [RNF6_HUMAN]	31199.6	30956.7	65295.3	37799.9	33612.5	30956.7	58275.9	11931.4	1	0	0	0	0.477822	0.818962	0.583449
Q14247	1	1	1.79253	Src substrate cortactin OS=Homo sapiens GN=CTTN PE=1 SV=2 - [SRC8_HUMAN]	59746.2	113518	72165.3	108148	64366.9	113518	64407.4	34136.5	0	2	0	0	0.827907	1.04965	0.788747
Q03426	1	1	3.00394	Mevalonate kinase OS=Homo sapiens GN=MVK PE=1 SV=1 - [KIME_HUMAN]	107133	64760.8	54597.1	70594.7	115419	64760.8	48727.8	22282.9	1	0	0	0	1.96225	0.91736	2.13901
O43491	1	1	1.69066	Band 4.1-like protein 2 OS=Homo sapiens GN=EPB41L2 PE=1 SV=1 - [E41L2_HUMAN]	53639.8	87534.5	70688	100287	57788.3	87534.5	63088.9	31655	0	0	0	0	0.758824	0.872843	0.869371
Q8WWK9	1	1	1.86722	Cytoskeleton-associated protein 2 OS=Homo sapiens GN=CKAP2 PE=1 SV=1 - [CKAP2_HUMAN]	82518.3	73924.7	34807.1	18140.9	88900.2	73924.7	31065.3	5726.1	0	0	0	0	2.37073	4.07503	0.58177
P29084	1	1	3.6897	Transcription initiation factor IIE subunit beta OS=Homo sapiens GN=GTF2E2 PE=1 SV=1 - [T2EB_HUMAN]	472476	347254	463264	428707	509018	347254	413462	135319	1	1	0	0	1.01989	0.810002	1.25912
P50336	1	1	1.80314	Protoporphyrinogen oxidase OS=Homo sapiens GN=PPOX PE=1 SV=1 - [PPOX_HUMAN]	367672	473525	568230	791151	396108	473525	507144	249723	0	0	1	0	0.647049	0.598527	1.08107
O94966	1	1	1.93206	Ubiquitin carboxyl-terminal hydrolase 19 OS=Homo sapiens GN=USP19 PE=1 SV=2 - [UBP19_HUMAN]	219758	376894	487756	603141	236754	376894	435321	190379	0	1	0	0	0.450549	0.624886	0.72101
A6NM62	1	1	1.65663	Leucine-rich repeat-containing protein 53 OS=Homo sapiens GN=LRRC53 PE=4 SV=2 - [LRC53_HUMAN]	39465.2	130412	110663	351583	42517.4	130412	98766.2	110976	0	0	0	1	0.356626	0.370929	0.961441
Q5H9R7	1	1	4.94814	Serine/threonine-protein phosphatase 6 regulatory subunit 3 OS=Homo sapiens GN=PPP6R3 PE=1 SV=2 - [PP6R3_HUMAN]	418319	457472	542894	62066.1	450672	457472	484531	19590.9	1	1	1	0	0.770536	7.37073	0.10454
Q9HB90	1	1	1.53122	Ras-related GTP-binding protein C OS=Homo sapiens GN=RRAGC PE=1 SV=1 - [RRAGC_HUMAN]	492271	444037	492892	462420	530343	444037	439905	145961	0	0	0	1	0.99874	0.960246	1.04009
O00625	1	1	2.96289	Pirin OS=Homo sapiens GN=PIR PE=1 SV=1 - [PIR_HUMAN]	94801.6	157338	358423	319186	102134	157338	319891	100750	0	1	1	0	0.264497	0.492935	0.536575
P50579	1	1	2.02478	Methionine aminopeptidase 2 OS=Homo sapiens GN=METAP2 PE=1 SV=1 - [AMPM2_HUMAN]	68890.9	163815	263601	260256	74218.9	163815	235263	82148.7	0	0	1	0	0.261346	0.629438	0.415205
Q6ZU45	1	1	1.90901	Putative C-type lectin domain-containing protein LINC00083 OS=Homo sapiens GN=LINC00083 PE=5 SV=1 - [YA021_HUMAN]	577146	725699	706861	433907	621782	725699	630872	136961	0	1	0	0	0.816491	1.67248	0.488193
P09038	1	1	1.87508	Fibroblast growth factor 2 OS=Homo sapiens GN=FGF2 PE=1 SV=3 - [FGF2_HUMAN]	7000.55	8409.51	61337.1	129916	7541.97	8409.51	54743.2	41007.5	0	0	0	1	0.114132	0.0647302	1.7632
O14656	1	1	3.42543	Torsin-1A OS=Homo sapiens GN=TOR1A PE=1 SV=1 - [TOR1A_HUMAN]	461725	405873	624319	371490	497435	405873	557204	117259	1	1	1	1	0.739565	1.09256	0.676913
Q5VYK3	1	1	1.53383	Proteasome-associated protein ECM29 homolog OS=Homo sapiens GN=ECM29 PE=1 SV=2 - [ECM29_HUMAN]	151710	186564	85270.5	97753.9	163443	186564	76103.7	30855.6	0	1	0	0	1.77916	1.90851	0.932223
Q13428	1	1	2.26735	Treacle protein OS=Homo sapiens GN=TCOF1 PE=1 SV=3 - [TCOF_HUMAN]	13815.5	23652.2	26451.8	0	14884	23652.2	23608.2	0	0	0	0	0	0.522288	#DIV/0!	#DIV/0!
Q15629	1	1	2.16299	Translocating chain-associated membrane protein 1 OS=Homo sapiens GN=TRAM1 PE=1 SV=3 - [TRAM1_HUMAN]	20121.6	26171.7	47277.6	138444	21677.8	26171.7	42195.2	43699.2	0	0	0	0	0.425605	0.189042	2.25138
Q9H490	1	1	3.60095	Phosphatidylinositol glycan anchor biosynthesis class U protein OS=Homo sapiens GN=PIGU PE=1 SV=3 - [PIGU_HUMAN]	262925	314373	253178	290367	283260	314373	225961	91653	0	1	1	0	1.0385	1.08267	0.9592
Q9Y276	1	1	1.85886	Mitochondrial chaperone BCS1 OS=Homo sapiens GN=BCS1L PE=1 SV=1 - [BCS1_HUMAN]	321861	299563	249412	280299	346754	299563	222600	88475.2	0	0	1	1	1.29048	1.06873	1.20749
Q7L523	1	1	3.81298	Ras-related GTP-binding protein A OS=Homo sapiens GN=RRAGA PE=1 SV=1 - [RRAGA_HUMAN]	464508	383971	554147	426419	500433	383971	494575	134597	0	1	1	0	0.83824	0.900454	0.930908
Q96EP0	1	1	1.15852	E3 ubiquitin-protein ligase RNF31 OS=Homo sapiens GN=RNF31 PE=1 SV=1 - [RNF31_HUMAN]	123396	157974	176922	294653	132939	157974	157902	93005.9	0	0	0	1	0.697459	0.536136	1.3009
P31323	1	1	3.76213	cAMP-dependent protein kinase type II-beta regulatory subunit OS=Homo sapiens GN=PRKAR2B PE=1 SV=3 - [KAP3_HUMAN]	334562	309299	283188	339261	360437	309299	252745	107086	1	0	0	0	1.18141	0.911686	1.29585
P78344	1	1	1.61094	Eukaryotic translation initiation factor 4 gamma 2 OS=Homo sapiens GN=EIF4G2 PE=1 SV=1 - [IF4G2_HUMAN]	71305.7	184295	170875	127477	76820.5	184295	152506	40237.6	0	1	0	0	0.417297	1.44571	0.288644
Q6KC79	1	1	1.74235	Nipped-B-like protein OS=Homo sapiens GN=NIPBL PE=1 SV=2 - [NIPBL_HUMAN]	128405	197903	132124	196764	138336	197903	117921	62107.8	0	0	0	0	0.971848	1.00579	0.966258
Q9BYG3	1	1	3.59371	MKI67 FHA domain-interacting nucleolar phosphoprotein OS=Homo sapiens GN=MKI67IP PE=1 SV=1 - [MK67I_HUMAN]	441927	329178	512778	242290	476105	329178	457653	76477.6	0	1	0	0	0.861829	1.35861	0.634345
O95671	1	1	1.72408	N-acetylserotonin O-methyltransferase-like protein OS=Homo sapiens GN=ASMTL PE=1 SV=3 - [ASML_HUMAN]	204078	183029	155386	106287	219861	183029	138682	33549	0	0	0	0	1.31336	1.72203	0.762683
Q5SY16	1	1	2.1946	Polynucleotide 5'-hydroxyl-kinase NOL9 OS=Homo sapiens GN=NOL9 PE=1 SV=1 - [NOL9_HUMAN]	158563	180089	225900	262224	170826	180089	201615	82769.7	0	0	0	1	0.701917	0.686775	1.02205
O95219	1	1	2.23624	Sorting nexin-4 OS=Homo sapiens GN=SNX4 PE=1 SV=1 - [SNX4_HUMAN]	43856.6	49999.9	59606.2	49207.1	47248.4	49999.9	53198.4	15532	0	1	1	1	0.735772	1.01611	0.724105
P00533	1	1	1.91877	Epidermal growth factor receptor OS=Homo sapiens GN=EGFR PE=1 SV=2 - [EGFR_HUMAN]	41091.7	54742.2	20446	46470.7	44269.7	54742.2	18248.1	14668.3	0	0	0	1	2.00976	1.17799	1.70609
Q15005	1	1	1.82068	Signal peptidase complex subunit 2 OS=Homo sapiens GN=SPCS2 PE=1 SV=3 - [SPCS2_HUMAN]	62655.1	66934.1	150222	131141	67500.8	66934.1	134072	41394.1	0	0	0	1	0.417084	0.510397	0.817176
Q8IWB7	1	1	2.3882	WD repeat and FYVE domain-containing protein 1 OS=Homo sapiens GN=WDFY1 PE=1 SV=1 - [WDFY1_HUMAN]	115938	148752	275885	343962	124904	148752	246227	108570	0	0	1	1	0.420238	0.432468	0.971722
Q9BRX2	1	1	3.22413	Protein pelota homolog OS=Homo sapiens GN=PELO PE=1 SV=2 - [PELO_HUMAN]	64936.7	51654.9	95050.1	106723	69958.9	51654.9	84832	33686.5	1	1	1	0	0.683184	0.484011	1.41151
Q9UDR5	1	1	1.95567	Alpha-aminoadipic semialdehyde synthase, mitochondrial OS=Homo sapiens GN=AASS PE=1 SV=1 - [AASS_HUMAN]	163271	193179	195213	110620	175898	193179	174227	34916.6	1	1	1	0	0.836371	1.74633	0.47893
Q8WYA6	1	1	1.92294	Beta-catenin-like protein 1 OS=Homo sapiens GN=CTNNBL1 PE=1 SV=1 - [CTBL1_HUMAN]	126697	86045.4	81944.6	4258.2	136495	86045.4	73135.3	1344.08	0	1	0	0	1.54613	20.207	0.0765144
Q641Q2	1	1	1.41396	WASH complex subunit FAM21A OS=Homo sapiens GN=FAM21A PE=1 SV=3 - [FA21A_HUMAN]	42786.8	56764.6	91408.8	198627	46095.9	56764.6	81582.2	62695.8	1	0	0	0	0.468081	0.285785	1.63788
Q9Y5Q9	1	1	3.00571	General transcription factor 3C polypeptide 3 OS=Homo sapiens GN=GTF3C3 PE=1 SV=1 - [TF3C3_HUMAN]	347249	390067	400469	510016	374105	390067	357418	160984	0	0	0	1	0.867106	0.764813	1.13375
Q9UBN7	1	1	3.58021	Histone deacetylase 6 OS=Homo sapiens GN=HDAC6 PE=1 SV=2 - [HDAC6_HUMAN]	353396	300567	221340	163358	380728	300567	197545	51563.3	1	1	0	1	1.59662	1.83992	0.867766
P42345	1	1	1.3327	Serine/threonine-protein kinase mTOR OS=Homo sapiens GN=MTOR PE=1 SV=1 - [MTOR_HUMAN]	94502.3	137171	63759.8	34569.5	101811	137171	56905.5	10911.7	0	0	0	1	1.48216	3.96796	0.373532
Q5GH70	1	1	1.89544	XK-related protein 9 OS=Homo sapiens GN=XKR9 PE=2 SV=1 - [XKR9_HUMAN]	60416.1	51025.3	74358.6	148696	65088.6	51025.3	66364.9	46935.3	0	0	0	0	0.812496	0.343151	2.36775
Q9BRJ2	1	1	1.5012	39S ribosomal protein L45, mitochondrial OS=Homo sapiens GN=MRPL45 PE=1 SV=2 - [RM45_HUMAN]	89677.7	97721.2	208301	276400	96613.4	97721.2	185908	87244.3	0	0	1	0	0.430521	0.35355	1.21771
Q15555	1	1	1.79081	Microtubule-associated protein RP/EB family member 2 OS=Homo sapiens GN=MAPRE2 PE=1 SV=1 - [MARE2_HUMAN]	123311	206908	380501	354236	132848	206908	339596	111813	0	1	1	0	0.324076	0.584097	0.554832
Q96KP4	1	1	2.1001	Cytosolic non-specific dipeptidase OS=Homo sapiens GN=CNDP2 PE=1 SV=2 - [CNDP2_HUMAN]	116996	226730	361170	355989	126044	226730	322344	112366	0	0	1	1	0.323935	0.636901	0.508612
P41223	1	1	2.03884	Protein BUD31 homolog OS=Homo sapiens GN=BUD31 PE=1 SV=2 - [BUD31_HUMAN]	70954.9	18145.8	66685.1	0	76442.5	18145.8	59516.3	0	0	0	0	0	1.06403	#DIV/0!	#DIV/0!
O95166	1	1	3.76695	Gamma-aminobutyric acid receptor-associated protein OS=Homo sapiens GN=GABARAP PE=1 SV=1 - [GBRAP_HUMAN]	329609	247865	474614	190343	355101	247865	423592	60080.8	0	0	1	1	0.694478	1.3022	0.53331
Q86SQ0	1	1	1.9536	Pleckstrin homology-like domain family B member 2 OS=Homo sapiens GN=PHLDB2 PE=1 SV=2 - [PHLB2_HUMAN]	54473.4	35666.2	11458.5	65598.4	58686.3	35666.2	10226.7	20705.8	1	0	0	0	4.75396	0.543705	8.74363
Q15006	1	1	3.12854	ER membrane protein complex subunit 2 OS=Homo sapiens GN=EMC2 PE=1 SV=1 - [EMC2_HUMAN]	448706	411864	412771	304103	483409	411864	368397	95988.5	1	0	0	0	1.08706	1.35436	0.802636
Q12802	1	1	3.33541	A-kinase anchor protein 13 OS=Homo sapiens GN=AKAP13 PE=1 SV=2 - [AKP13_HUMAN]	110622	137177	108842	237890	119178	137177	97140.8	75089	0	1	1	0	1.01636	0.576639	1.76256
Q9UBQ0	1	1	2.24771	Vacuolar protein sorting-associated protein 29 OS=Homo sapiens GN=VPS29 PE=1 SV=1 - [VPS29_HUMAN]	2180.31	2502.26	31.0547	14616.7	2348.93	2502.26	27.7162	4613.71	0	0	0	0	70.2086	0.171191	410.118
O14641	1	1	1.98925	Segment polarity protein dishevelled homolog DVL-2 OS=Homo sapiens GN=DVL2 PE=1 SV=1 - [DVL2_HUMAN]	49787.8	41829.2	55698.8	46388.4	53638.3	41829.2	49711.1	14642.3	1	1	1	0	0.893875	0.901716	0.991304
A0AVT1	1	1	2.63046	Ubiquitin-like modifier-activating enzyme 6 OS=Homo sapiens GN=UBA6 PE=1 SV=1 - [UBA6_HUMAN]	61890.9	115402	126275	155775	66677.5	115402	112700	49169.6	0	0	1	0	0.49013	0.740825	0.661599
Q8NFV4	1	1	3.3354	Alpha/beta hydrolase domain-containing protein 11 OS=Homo sapiens GN=ABHD11 PE=1 SV=1 - [ABHDB_HUMAN]	282090	182268	319411	237831	303907	182268	285073	75070.2	1	1	2	1	0.883159	0.766377	1.15238
P07741	1	1	1.97417	Adenine phosphoribosyltransferase OS=Homo sapiens GN=APRT PE=1 SV=2 - [APT_HUMAN]	239125	145160	313100	191777	257618	145160	279441	60533.7	0	0	1	0	0.763733	0.756917	1.00901
Q9H9B4	1	1	4.56482	Sideroflexin-1 OS=Homo sapiens GN=SFXN1 PE=1 SV=4 - [SFXN1_HUMAN]	487320	459063	644743	385008	525009	459063	575432	121526	0	0	1	1	0.755836	1.19235	0.633906
O60645	1	1	3.62122	Exocyst complex component 3 OS=Homo sapiens GN=EXOC3 PE=1 SV=2 - [EXOC3_HUMAN]	109916	299865	364445	262073	118417	299865	325266	82722.2	0	0	1	0	0.3016	1.1442	0.26359
Q3KQU3	1	1	1.28287	MAP7 domain-containing protein 1 OS=Homo sapiens GN=MAP7D1 PE=1 SV=1 - [MA7D1_HUMAN]	186700	210998	365287	641657	201139	210998	326017	202536	0	0	0	1	0.511106	0.328832	1.5543
P07858	1	1	2.37301	Cathepsin B OS=Homo sapiens GN=CTSB PE=1 SV=3 - [CATB_HUMAN]	64023.6	68761.2	247933	166461	68975.2	68761.2	221279	52542.6	0	0	1	0	0.25823	0.413078	0.625136
O75676	1	1	1.93029	Ribosomal protein S6 kinase alpha-4 OS=Homo sapiens GN=RPS6KA4 PE=1 SV=1 - [KS6A4_HUMAN]	22053.5	30654.3	31404.3	55882.2	23759.1	30654.3	28028.3	17639	1	0	1	0	0.702244	0.548551	1.28018
Q96PU4	1	1	2.70684	E3 ubiquitin-protein ligase UHRF2 OS=Homo sapiens GN=UHRF2 PE=1 SV=1 - [UHRF2_HUMAN]	69137.1	71554.6	86366.8	91678	74484.1	71554.6	77082.2	28937.7	0	0	0	0	0.800505	0.780499	1.02563
Q6L8Q7	1	1	3.49028	2',5'-phosphodiesterase 12 OS=Homo sapiens GN=PDE12 PE=1 SV=2 - [PDE12_HUMAN]	520531	544168	548441	396002	560789	544168	489482	124996	0	1	1	1	0.94911	1.37415	0.690687
Q92620	1	1	7.37179	Pre-mRNA-splicing factor ATP-dependent RNA helicase PRP16 OS=Homo sapiens GN=DHX38 PE=1 SV=2 - [PRP16_HUMAN]	366783	370931	403716	157992	395150	370931	360316	49869.5	1	2	2	0	0.908517	2.34778	0.386968
Q96KR1	1	1	3.86871	Zinc finger RNA-binding protein OS=Homo sapiens GN=ZFR PE=1 SV=2 - [ZFR_HUMAN]	412877	361754	568574	109834	444808	361754	507451	34668.7	0	1	1	0	0.726161	3.29363	0.220474
Q5T7N3	1	1	1.61468	KN motif and ankyrin repeat domain-containing protein 4 OS=Homo sapiens GN=KANK4 PE=1 SV=1 - [KANK4_HUMAN]	95910.3	72553.4	12843.3	34297.4	103328	72553.4	11462.6	10825.8	0	0	0	0	7.46775	2.11542	3.53015
Q8IWS0	1	1	2.98753	PHD finger protein 6 OS=Homo sapiens GN=PHF6 PE=1 SV=1 - [PHF6_HUMAN]	11708.5	31318.6	75523.9	144701	12614.1	31318.6	67404.9	45674.2	0	0	1	1	0.155031	0.216437	0.716285
O75844	1	1	3.37709	CAAX prenyl protease 1 homolog OS=Homo sapiens GN=ZMPSTE24 PE=1 SV=2 - [FACE1_HUMAN]	85183.4	193174	475560	416921	91771.5	193174	424436	131599	0	1	1	1	0.179122	0.463335	0.386593
P51398	1	1	4.54822	28S ribosomal protein S29, mitochondrial OS=Homo sapiens GN=DAP3 PE=1 SV=1 - [RT29_HUMAN]	36816.8	150095	437660	463373	39664.2	150095	390610	146261	0	0	0	1	0.084122	0.323918	0.259702
P46934	1	1	3.62175	E3 ubiquitin-protein ligase NEDD4 OS=Homo sapiens GN=NEDD4 PE=1 SV=4 - [NEDD4_HUMAN]	348399	578774	401208	620412	375344	578774	358078	195830	0	0	0	1	0.868375	0.932886	0.930848
Q9H3P7	1	1	2.21048	Golgi resident protein GCP60 OS=Homo sapiens GN=ACBD3 PE=1 SV=4 - [GCP60_HUMAN]	262051	172426	283274	77489.5	282318	172426	252821	24459.2	0	1	0	0	0.925083	2.22515	0.41574
Q9UI26	1	1	4.70959	Importin-11 OS=Homo sapiens GN=IPO11 PE=1 SV=1 - [IPO11_HUMAN]	207614	194645	161656	57407.6	223670	194645	144278	18120.5	0	0	1	0	1.28429	3.39057	0.378784
Q9HBM1	1	1	2.1469	Kinetochore protein Spc25 OS=Homo sapiens GN=SPC25 PE=1 SV=1 - [SPC25_HUMAN]	62760.4	16341.3	32250.5	145729	67614.3	16341.3	28783.5	45998.8	0	0	0	1	1.94603	0.112134	17.3544
Q9H583	1	1	2.15705	HEAT repeat-containing protein 1 OS=Homo sapiens GN=HEATR1 PE=1 SV=3 - [HEAT1_HUMAN]	165674	178563	64503.4	66503.6	178487	178563	57569.2	20991.6	0	0	0	0	2.56846	2.68501	0.95659
Q13111	1	1	1.91895	Chromatin assembly factor 1 subunit A OS=Homo sapiens GN=CHAF1A PE=1 SV=2 - [CAF1A_HUMAN]	32503.7	60005.1	68645.3	41367.3	35017.5	60005.1	61265.8	13057.4	0	1	0	0	0.473502	1.45055	0.326431
Q27J81	1	1	2.44687	Inverted formin-2 OS=Homo sapiens GN=INF2 PE=1 SV=2 - [INF2_HUMAN]	115209	196823	143934	116169	124119	196823	128461	36668.1	1	0	0	1	0.800425	1.69428	0.472427
Q96AB3	1	1	2.19578	Isochorismatase domain-containing protein 2, mitochondrial OS=Homo sapiens GN=ISOC2 PE=1 SV=1 - [ISOC2_HUMAN]	442459	230635	465759	79131.2	476679	230635	415689	24977.4	0	1	1	0	0.949975	2.91459	0.325938
Q05209	1	1	3.34401	Tyrosine-protein phosphatase non-receptor type 12 OS=Homo sapiens GN=PTPN12 PE=1 SV=3 - [PTN12_HUMAN]	199746	173914	176543	110554	215194	173914	157565	34895.7	0	0	0	1	1.13143	1.57312	0.719223
P56182	1	1	3.36605	Ribosomal RNA processing protein 1 homolog A OS=Homo sapiens GN=RRP1 PE=1 SV=1 - [RRP1_HUMAN]	19474.8	47088.3	38936.8	108629	20980.9	47088.3	34751	34288.3	1	1	1	1	0.500163	0.433477	1.15384
Q9BZF1	1	1	3.29349	Oxysterol-binding protein-related protein 8 OS=Homo sapiens GN=OSBPL8 PE=1 SV=3 - [OSBL8_HUMAN]	296627	292345	331979	237695	319568	292345	296290	75027.5	0	0	1	0	0.893512	1.22992	0.726482
Q9P2I0	1	1	1.75354	Cleavage and polyadenylation specificity factor subunit 2 OS=Homo sapiens GN=CPSF2 PE=1 SV=2 - [CPSF2_HUMAN]	192040	171109	166989	62275.8	206892	171109	149037	19657.1	1	0	0	0	1.15002	2.7476	0.418554
Q9Y2H6	1	1	1.69701	Fibronectin type-III domain-containing protein 3A OS=Homo sapiens GN=FNDC3A PE=1 SV=4 - [FND3A_HUMAN]	146735	166780	238123	207574	158084	166780	212525	65519.9	0	0	1	0	0.616216	0.803473	0.76694
Q99549	1	1	1.68061	M-phase phosphoprotein 8 OS=Homo sapiens GN=MPHOSPH8 PE=1 SV=2 - [MPP8_HUMAN]	374299	349729	225552	94476.6	403247	349729	201304	29821.1	0	0	0	0	1.65948	3.70175	0.448296
O14657	1	1	3.39749	Torsin-1B OS=Homo sapiens GN=TOR1B PE=1 SV=2 - [TOR1B_HUMAN]	200764	168153	415387	62784.2	216291	168153	370732	19817.6	0	0	1	0	0.483319	2.67826	0.18046
Q9H1E5	1	1	2.18147	Thioredoxin-related transmembrane protein 4 OS=Homo sapiens GN=TMX4 PE=1 SV=1 - [TMX4_HUMAN]	60725	86483.7	67310.1	38914.8	65421.5	86483.7	60074.1	12283.3	0	0	0	0	0.902168	2.22238	0.405946
P50552	1	1	1.69463	Vasodilator-stimulated phosphoprotein OS=Homo sapiens GN=VASP PE=1 SV=3 - [VASP_HUMAN]	43441.9	42520.4	43716.7	18983.5	46801.6	42520.4	39017	5992.04	1	0	0	0	0.993714	2.23986	0.44365
Q5TFE4	1	1	2.80754	5'-nucleotidase domain-containing protein 1 OS=Homo sapiens GN=NT5DC1 PE=1 SV=1 - [NT5D1_HUMAN]	199811	76572.1	32231.1	0	215265	76572.1	28766.2	0	1	0	0	0	6.19933	#DIV/0!	#DIV/0!
Q86WA6	1	1	2.13064	Valacyclovir hydrolase OS=Homo sapiens GN=BPHL PE=1 SV=1 - [BPHL_HUMAN]	124265	127627	201349	244786	133876	127627	179704	77265.5	0	0	0	0	0.617162	0.521381	1.18371
P23469	1	1	1.85796	Receptor-type tyrosine-protein phosphatase epsilon OS=Homo sapiens GN=PTPRE PE=1 SV=1 - [PTPRE_HUMAN]	233144	152622	139802	30805.6	251175	152622	124773	9723.63	1	0	0	0	1.66767	4.95436	0.336607
Q8N2K0	1	1	2.65123	Monoacylglycerol lipase ABHD12 OS=Homo sapiens GN=ABHD12 PE=2 SV=2 - [ABD12_HUMAN]	631247	293488	554376	96502.2	680068	293488	494780	30460.5	2	0	1	0	1.13866	3.04125	0.374405
Q9UGJ1	1	1	1.33451	Gamma-tubulin complex component 4 OS=Homo sapiens GN=TUBGCP4 PE=1 SV=1 - [GCP4_HUMAN]	154.535	13963.2	13951.2	547845	166.487	13963.2	12451.4	172925	0	0	0	1	0.0110768	0.0254874	0.4346
O43237	1	1	1.93834	Cytoplasmic dynein 1 light intermediate chain 2 OS=Homo sapiens GN=DYNC1LI2 PE=1 SV=1 - [DC1L2_HUMAN]	346209	199554	194616	128244	372985	199554	173694	40479.5	0	0	0	0	1.77893	1.55606	1.14323
Q9HBI1	1	1	3.14482	Beta-parvin OS=Homo sapiens GN=PARVB PE=1 SV=1 - [PARVB_HUMAN]	176379	110375	130576	108693	190020	110375	116539	34308.6	0	0	0	1	1.35078	1.01547	1.3302
A6NFQ2	1	1	2.27155	Protein FAM115C OS=Homo sapiens GN=FAM115C PE=2 SV=2 - [F115C_HUMAN]	160528	159786	201275	125783	172943	159786	179637	39702.9	0	0	1	0	0.797556	1.27033	0.627836
Q8IXK0	1	1	2.54196	Polyhomeotic-like protein 2 OS=Homo sapiens GN=PHC2 PE=1 SV=1 - [PHC2_HUMAN]	8434.87	41037.3	219759	241317	9087.21	41037.3	196134	76170.5	0	0	0	1	0.0383824	0.170056	0.225705
Q9UKN8	1	1	3.33725	General transcription factor 3C polypeptide 4 OS=Homo sapiens GN=GTF3C4 PE=1 SV=2 - [TF3C4_HUMAN]	73596.9	107143	83616	166890	79288.9	107143	74627.1	52678.2	0	0	1	1	0.880177	0.641995	1.371
Q9H0U9	1	1	2.87215	Testis-specific Y-encoded-like protein 1 OS=Homo sapiens GN=TSPYL1 PE=1 SV=3 - [TSYL1_HUMAN]	290080	220172	292662	197742	312515	220172	261200	62416.4	0	0	1	0	0.991178	1.11343	0.890202
P43155	1	1	4.2352	Carnitine O-acetyltransferase OS=Homo sapiens GN=CRAT PE=1 SV=5 - [CACP_HUMAN]	186672	301879	291820	268171	201109	301879	260449	84647	0	1	0	1	0.63968	1.12569	0.568254
P54753	1	1	3.75017	Ephrin type-B receptor 3 OS=Homo sapiens GN=EPHB3 PE=1 SV=2 - [EPHB3_HUMAN]	139553	128721	98223.9	93759.9	150346	128721	87664.6	29594.9	1	0	0	0	1.42077	1.37288	1.03488
O00267	1	1	2.46871	Transcription elongation factor SPT5 OS=Homo sapiens GN=SUPT5H PE=1 SV=1 - [SPT5H_HUMAN]	192549	177048	114852	33303.3	207440	177048	102505	10512	0	1	1	0	1.6765	5.31624	0.315354
Q9BVQ7	1	1	1.59697	Spermatogenesis-associated protein 5-like protein 1 OS=Homo sapiens GN=SPATA5L1 PE=1 SV=2 - [SPA5L_HUMAN]	121434	137819	543852	433785	130826	137819	485387	136922	0	0	0	1	0.223285	0.317714	0.702788
P06400	1	1	4.27248	Retinoblastoma-associated protein OS=Homo sapiens GN=RB1 PE=1 SV=2 - [RB_HUMAN]	141253	260224	229535	383939	152178	260224	204860	121189	0	1	1	0	0.615387	0.677774	0.907953
Q9NX58	1	1	2.78079	Cell growth-regulating nucleolar protein OS=Homo sapiens GN=LYAR PE=1 SV=2 - [LYAR_HUMAN]	54773.6	127456	493404	436742	59009.8	127456	440362	137856	0	0	1	1	0.111012	0.291835	0.380393
P23470	1	1	2.82123	Receptor-type tyrosine-protein phosphatase gamma OS=Homo sapiens GN=PTPRG PE=1 SV=4 - [PTPRG_HUMAN]	304220	252401	155237	44363.3	327749	252401	138548	14003.1	0	1	0	0	1.95972	5.68942	0.344451
P21964	1	1	3.1636	Catechol O-methyltransferase OS=Homo sapiens GN=COMT PE=1 SV=2 - [COMT_HUMAN]	6957.02	13701	141364	67965.5	7495.08	13701	126167	21453	0	0	1	0	0.0492137	0.201587	0.244131
Q9Y3I1	1	1	3.90598	F-box only protein 7 OS=Homo sapiens GN=FBXO7 PE=1 SV=1 - [FBX7_HUMAN]	231366	242371	221421	121532	249260	242371	197618	38360.9	1	1	1	0	1.04491	1.9943	0.523949
Q8WWQ0	1	1	2.71874	PH-interacting protein OS=Homo sapiens GN=PHIP PE=1 SV=2 - [PHIP_HUMAN]	32582	88385.4	68113.6	232144	35101.9	88385.4	60791.3	73275.1	0	0	0	0	0.478347	0.380735	1.25638
Q9P2F8	1	1	1.47308	Signal-induced proliferation-associated 1-like protein 2 OS=Homo sapiens GN=SIPA1L2 PE=1 SV=2 - [SI1L2_HUMAN]	25970.6	97572.9	107576	265667	27979.2	97572.9	96011.1	83856.5	0	0	0	1	0.241417	0.367275	0.657319
Q9NW13	1	1	3.44417	RNA-binding protein 28 OS=Homo sapiens GN=RBM28 PE=1 SV=3 - [RBM28_HUMAN]	174025	149546	187866	101435	187484	149546	167670	32017.5	0	0	1	0	0.926323	1.4743	0.628312
Q8IYH5	1	1	1.90699	ZZ-type zinc finger-containing protein 3 OS=Homo sapiens GN=ZZZ3 PE=1 SV=1 - [ZZZ3_HUMAN]	0	0	0	0	0	0	0	0	0	0	0	0	#DIV/0!	#DIV/0!	#DIV/0!
Q9Y4J8	1	1	1.79469	Dystrobrevin alpha OS=Homo sapiens GN=DTNA PE=1 SV=2 - [DTNA_HUMAN]	35634.9	81508.8	185899	184275	38390.9	81508.8	165915	58165.7	0	0	0	1	0.191689	0.442321	0.433372
Q9UBW8	1	1	2.76421	COP9 signalosome complex subunit 7a OS=Homo sapiens GN=COPS7A PE=1 SV=1 - [CSN7A_HUMAN]	195919	166106	210415	160112	211072	166106	187795	50538.5	0	0	1	1	0.931108	1.03744	0.89751
Q13618	1	1	1.54315	Cullin-3 OS=Homo sapiens GN=CUL3 PE=1 SV=2 - [CUL3_HUMAN]	67064.2	74286.4	59920.4	81074.3	72250.9	74286.4	53478.8	25590.7	0	0	1	0	1.11922	0.916275	1.22149
Q9NVX0	1	1	4.22622	HAUS augmin-like complex subunit 2 OS=Homo sapiens GN=HAUS2 PE=1 SV=1 - [HAUS2_HUMAN]	313570	220412	417602	260010	337822	220412	372709	82070.9	0	0	1	1	0.750883	0.847707	0.885782
P26196	1	1	2.65415	Probable ATP-dependent RNA helicase DDX6 OS=Homo sapiens GN=DDX6 PE=1 SV=2 - [DDX6_HUMAN]	362.296	5518.3	19166.9	13397.9	390.316	5518.3	17106.4	4228.98	0	0	0	0	0.0189022	0.411878	0.0458926
P49761	1	1	2.61488	Dual specificity protein kinase CLK3 OS=Homo sapiens GN=CLK3 PE=1 SV=3 - [CLK3_HUMAN]	68574	44047.1	43878.3	26168.7	73877.5	44047.1	39161.3	8260.02	0	1	0	0	1.56282	1.6832	0.928483
Q9NW64	1	1	2.21024	Pre-mRNA-splicing factor RBM22 OS=Homo sapiens GN=RBM22 PE=1 SV=1 - [RBM22_HUMAN]	110292	46411.1	77664.1	854330	118822	46411.1	69315	269665	0	0	0	1	1.42012	0.0543245	26.1414
O75155	1	1	3.41946	Cullin-associated NEDD8-dissociated protein 2 OS=Homo sapiens GN=CAND2 PE=1 SV=3 - [CAND2_HUMAN]	154455	169650	186962	164366	166401	169650	166863	51881.3	0	1	1	1	0.826133	1.03215	0.800399
Q9HCE6	1	1	3.04426	Rho guanine nucleotide exchange factor 10-like protein OS=Homo sapiens GN=ARHGEF10L PE=1 SV=3 - [ARGAL_HUMAN]	219622	144733	59739.2	4092.17	236607	144733	53317.1	1291.67	0	2	1	0	3.67634	35.3682	0.103945
O96013	1	1	4.01473	Serine/threonine-protein kinase PAK 4 OS=Homo sapiens GN=PAK4 PE=1 SV=1 - [PAK4_HUMAN]	215200	158902	200272	126043	231843	158902	178742	39784.8	1	1	1	1	1.07454	1.2607	0.852335
Q9NR20	1	1	1.61807	Dual specificity tyrosine-phosphorylation-regulated kinase 4 OS=Homo sapiens GN=DYRK4 PE=1 SV=2 - [DYRK4_HUMAN]	141407	96922	173542	13038.5	152343	96922	154886	4115.54	0	0	1	0	0.814827	7.43353	0.109615
Q10570	1	1	4.24612	Cleavage and polyadenylation specificity factor subunit 1 OS=Homo sapiens GN=CPSF1 PE=1 SV=2 - [CPSF1_HUMAN]	0	0	0	23441.3	0	0	0	7399.14	0	0	0	0	#DIV/0!	0	#DIV/0!
Q9NZM5	1	1	3.53354	Glioma tumor suppressor candidate region gene 2 protein OS=Homo sapiens GN=GLTSCR2 PE=1 SV=2 - [GSCR2_HUMAN]	23005.3	109766	249191	333862	24784.5	109766	222403	105382	0	0	0	1	0.0923197	0.328776	0.280798
Q9NPF4	1	1	2.76444	Probable tRNA threonylcarbamoyladenosine biosynthesis protein OSGEP OS=Homo sapiens GN=OSGEP PE=1 SV=1 - [OSGEP_HUMAN]	113320	86024.9	89578.5	34916.9	122085	86024.9	79948.6	11021.3	0	0	1	0	1.26504	2.46371	0.51347
Q969Z0	1	1	1.6894	Protein TBRG4 OS=Homo sapiens GN=TBRG4 PE=1 SV=1 - [TBRG4_HUMAN]	156040	99767.5	149337	2387.39	168109	99767.5	133283	753.57	1	0	0	0	1.04489	41.7893	0.0250037
Q03468	1	1	1.67858	DNA excision repair protein ERCC-6 OS=Homo sapiens GN=ERCC6 PE=1 SV=1 - [ERCC6_HUMAN]	88136.3	109292	134502	83102.2	94952.8	109292	120042	26230.8	0	0	1	0	0.655281	1.31515	0.498255
O15031	1	1	3.30218	Plexin-B2 OS=Homo sapiens GN=PLXNB2 PE=1 SV=3 - [PLXB2_HUMAN]	309930	248412	178172	17976.2	333900	248412	159018	5674.1	1	0	0	0	1.7395	13.8189	0.125878
O00165	1	1	1.97964	HCLS1-associated protein X-1 OS=Homo sapiens GN=HAX1 PE=1 SV=2 - [HAX1_HUMAN]	179458	125861	176489	27385	193337	125861	157516	8643.94	0	0	1	0	1.01682	4.59598	0.221242
Q9NY15	1	1	3.64947	Stabilin-1 OS=Homo sapiens GN=STAB1 PE=1 SV=3 - [STAB1_HUMAN]	145180	132007	101868	101708	156408	132007	90917.2	32103.7	1	1	0	0	1.42517	1.2979	1.09807
Q969Q0	1	1	2.42823	60S ribosomal protein L36a-like OS=Homo sapiens GN=RPL36AL PE=1 SV=3 - [RL36L_HUMAN]	14837.2	4788.09	14431.8	141786	15984.7	4788.09	12880.3	44754.2	0	0	0	1	1.02809	0.0337697	30.4442
P22681	1	1	1.64489	E3 ubiquitin-protein ligase CBL OS=Homo sapiens GN=CBL PE=1 SV=2 - [CBL_HUMAN]	7687.47	10776.7	2554.68	11057.5	8282.01	10776.7	2280.05	3490.24	0	0	0	0	3.00917	0.974606	3.08758
Q8TED0	1	1	1.52299	U3 small nucleolar RNA-associated protein 15 homolog OS=Homo sapiens GN=UTP15 PE=1 SV=3 - [UTP15_HUMAN]	5362.78	14312.8	44972.9	97059.7	5777.53	14312.8	40138.2	30636.5	0	0	0	1	0.119245	0.147463	0.80864
Q9Y2R4	1	1	2.19469	Probable ATP-dependent RNA helicase DDX52 OS=Homo sapiens GN=DDX52 PE=1 SV=3 - [DDX52_HUMAN]	166645	139042	209129	58471.1	179533	139042	186647	18456.1	0	0	1	1	0.796851	2.37796	0.335098
Q9Y4R8	1	1	2.37324	Telomere length regulation protein TEL2 homolog OS=Homo sapiens GN=TELO2 PE=1 SV=2 - [TELO2_HUMAN]	156085	166512	135192	119370	168157	166512	120659	37678.5	1	0	0	0	1.15455	1.39493	0.827672
Q9BTW9	1	1	2.04091	Tubulin-specific chaperone D OS=Homo sapiens GN=TBCD PE=1 SV=2 - [TBCD_HUMAN]	47739.5	39456.1	24515.6	32634	51431.7	39456.1	21880.1	10300.8	0	0	0	0	1.94731	1.20905	1.61062
Q96JP5	1	1	3.75658	E3 ubiquitin-protein ligase ZFP91 OS=Homo sapiens GN=ZFP91 PE=1 SV=1 - [ZFP91_HUMAN]	0	192.086	0	0	0	192.086	0	0	0	0	0	0	#DIV/0!	#DIV/0!	#DIV/0!
Q9GZL7	1	1	2.61882	Ribosome biogenesis protein WDR12 OS=Homo sapiens GN=WDR12 PE=1 SV=2 - [WDR12_HUMAN]	117527	83633.1	103555	151815	126617	83633.1	92422.9	47919.6	0	0	1	1	1.13492	0.550889	2.06016
Q9H165	1	1	1.85209	B-cell lymphoma/leukemia 11A OS=Homo sapiens GN=BCL11A PE=1 SV=2 - [BC11A_HUMAN]	168704	74418.3	58666.1	28888.2	181752	74418.3	52359.3	9118.42	0	1	0	0	2.87567	2.57608	1.1163
Q96HY6	1	1	2.74665	DDRGK domain-containing protein 1 OS=Homo sapiens GN=DDRGK1 PE=1 SV=2 - [DDRGK_HUMAN]	127612	123158	134240	99244.1	137482	123158	119809	31325.9	0	0	1	0	0.950625	1.24096	0.766037
O75323	1	1	2.09853	Protein NipSnap homolog 2 OS=Homo sapiens GN=GBAS PE=1 SV=1 - [NIPS2_HUMAN]	14124.9	26701.9	81559	8965.39	15217.3	26701.9	72791.2	2829.88	0	0	1	0	0.173187	2.97833	0.0581488
Q9Y4A5	1	1	4.11365	Transformation/transcription domain-associated protein OS=Homo sapiens GN=TRRAP PE=1 SV=3 - [TRRAP_HUMAN]	54750.9	98272.1	41590	55424	58985.4	98272.1	37119	17494.3	1	0	0	1	1.31644	1.7731	0.742455
Q8N201	1	1	2.95326	Integrator complex subunit 1 OS=Homo sapiens GN=INTS1 PE=1 SV=2 - [INT1_HUMAN]	160213	176252	206804	295167	172604	176252	184572	93168.1	0	0	0	0	0.774711	0.597127	1.2974
P49354	1	1	1.45452	Protein farnesyltransferase/geranylgeranyltransferase type-1 subunit alpha OS=Homo sapiens GN=FNTA PE=1 SV=1 - [FNTA_HUMAN]	44310	82167.1	122145	107352	47736.9	82167.1	109014	33885.1	0	0	1	0	0.362766	0.765401	0.473955
Q8N9R8	1	1	1.95055	Protein SCAI OS=Homo sapiens GN=SCAI PE=1 SV=2 - [SCAI_HUMAN]	75002.2	52371.3	125292	66646.2	80802.8	52371.3	111822	21036.6	0	0	0	0	0.598621	0.78581	0.761788
Q5MIZ7	1	1	1.91447	Serine/threonine-protein phosphatase 4 regulatory subunit 3B OS=Homo sapiens GN=SMEK2 PE=1 SV=2 - [P4R3B_HUMAN]	157592	181382	139493	53814.2	169780	181382	124498	16986.2	0	0	1	0	1.12975	3.37053	0.335183
Q12768	1	1	2.74851	WASH complex subunit strumpellin OS=Homo sapiens GN=KIAA0196 PE=1 SV=1 - [STRUM_HUMAN]	46383.7	114741	136907	38033.4	49971	114741	122190	12005.1	0	0	1	0	0.338796	3.01684	0.112302
Q9Y2D4	1	1	2.4982	Exocyst complex component 6B OS=Homo sapiens GN=EXOC6B PE=1 SV=3 - [EXC6B_HUMAN]	70176.5	63285.2	59701.1	7805.76	75603.9	63285.2	53283.1	2463.85	1	0	0	0	1.17546	8.10751	0.144984
Q14680	1	1	3.07487	Maternal embryonic leucine zipper kinase OS=Homo sapiens GN=MELK PE=1 SV=3 - [MELK_HUMAN]	85463.2	149748	157716	209491	92072.9	149748	140761	66124.9	0	0	0	1	0.541881	0.714817	0.75807
P03905	1	1	1.67593	NADH-ubiquinone oxidoreductase chain 4 OS=Homo sapiens GN=MT-ND4 PE=1 SV=1 - [NU4M_HUMAN]	91475.9	154402	33195.7	39302.2	98550.6	154402	29627.1	12405.6	0	1	0	0	2.75565	3.92858	0.701437
Q9C0C2	1	1	1.70111	182 kDa tankyrase-1-binding protein OS=Homo sapiens GN=TNKS1BP1 PE=1 SV=4 - [TB182_HUMAN]	12179.9	5062.44	5920.6	9535.3	13121.9	5062.44	5284.12	3009.77	0	0	0	0	2.05722	0.530915	3.87485
Q99598	1	1	2.72486	Translin-associated protein X OS=Homo sapiens GN=TSNAX PE=1 SV=1 - [TSNAX_HUMAN]	146820	213541	223847	126670	158175	213541	199783	39982.8	0	0	1	0	0.655895	1.68581	0.389069
Q8N0U8	1	1	1.85885	Vitamin K epoxide reductase complex subunit 1-like protein 1 OS=Homo sapiens GN=VKORC1L1 PE=1 SV=2 - [VKORL_HUMAN]	6797.46	10130.7	46575.6	34359.6	7323.17	10130.7	41568.6	10845.4	0	0	0	0	0.145945	0.294845	0.494988
O95707	1	1	2.80086	Ribonuclease P protein subunit p29 OS=Homo sapiens GN=POP4 PE=1 SV=2 - [RPP29_HUMAN]	16362.9	14495.6	30073.1	49104.3	17628.4	14495.6	26840.2	15499.5	0	0	1	0	0.544105	0.295201	1.84317
Q14157	1	1	2.01172	Ubiquitin-associated protein 2-like OS=Homo sapiens GN=UBAP2L PE=1 SV=2 - [UBP2L_HUMAN]	0	0	0	0	0	0	0	0	0	0	0	0	#DIV/0!	#DIV/0!	#DIV/0!
O43929	1	1	4.04814	Origin recognition complex subunit 4 OS=Homo sapiens GN=ORC4 PE=1 SV=2 - [ORC4_HUMAN]	30011.8	54998.9	160355	26915.3	32332.9	54998.9	143117	8495.68	0	1	1	0	0.187158	2.04341	0.0915911
Q8IWB1	1	1	2.88622	Inositol 1,4,5-trisphosphate receptor-interacting protein OS=Homo sapiens GN=ITPRIP PE=1 SV=1 - [IPRI_HUMAN]	42973.1	16284.5	25575.4	134877	46296.7	16284.5	22826	42573.3	0	0	0	1	1.68025	0.120736	13.9168
Q5T1V6	1	1	1.68939	Probable ATP-dependent RNA helicase DDX59 OS=Homo sapiens GN=DDX59 PE=1 SV=1 - [DDX59_HUMAN]	147664	157991	328485	137966	159084	157991	293172	43548.3	0	0	1	0	0.44953	1.14514	0.392554
P40692	1	1	2.06284	DNA mismatch repair protein Mlh1 OS=Homo sapiens GN=MLH1 PE=1 SV=1 - [MLH1_HUMAN]	1245.81	14277.6	70412.2	103148	1342.16	14277.6	62842.7	32558.2	0	0	1	1	0.0176931	0.138419	0.127823
P68363	27	0	128.487	Tubulin alpha-1B chain OS=Homo sapiens GN=TUBA1B PE=1 SV=1 - [TBA1B_HUMAN]					0	0	0	0	0	0	0	0			#DIV/0!
P04350	24	0	116.64	Tubulin beta-4A chain OS=Homo sapiens GN=TUBB4A PE=1 SV=2 - [TBB4A_HUMAN]					0	0	0	0	0	0	0	0			#DIV/0!
P07910	18	0	70.8819	Heterogeneous nuclear ribonucleoproteins C1/C2 OS=Homo sapiens GN=HNRNPC PE=1 SV=4 - [HNRPC_HUMAN]					0	0	0	0	0	0	0	0			#DIV/0!
D9YZV2	12	0	32.4168	Tropomyosin 1 (Alpha) isoform 5 OS=Homo sapiens GN=TPM1 PE=3 SV=1 - [D9YZV2_HUMAN]					0	0	0	0	0	0	0	0			#DIV/0!
J3KN67	12	0	36.9625	Tropomyosin alpha-3 chain OS=Homo sapiens GN=TPM3 PE=3 SV=1 - [J3KN67_HUMAN]					0	0	0	0	0	0	0	0			#DIV/0!
P34931	14	0	49.3726	Heat shock 70 kDa protein 1-like OS=Homo sapiens GN=HSPA1L PE=1 SV=2 - [HS71L_HUMAN]					0	0	0	0	0	0	0	0			#DIV/0!
P30508	11	0	38.0179	HLA class I histocompatibility antigen, Cw-12 alpha chain OS=Homo sapiens GN=HLA-C PE=1 SV=2 - [1C12_HUMAN]					0	0	0	0	0	0	0	0			#DIV/0!
P30480	11	0	38.6146	HLA class I histocompatibility antigen, B-42 alpha chain OS=Homo sapiens GN=HLA-B PE=1 SV=1 - [1B42_HUMAN]					0	0	0	0	0	0	0	0			#DIV/0!
Q29963	11	0	37.9825	HLA class I histocompatibility antigen, Cw-6 alpha chain OS=Homo sapiens GN=HLA-C PE=1 SV=2 - [1C06_HUMAN]					0	0	0	0	0	0	0	0			#DIV/0!
P10316	12	0	41.3784	HLA class I histocompatibility antigen, A-69 alpha chain OS=Homo sapiens GN=HLA-A PE=1 SV=2 - [1A69_HUMAN]					0	0	0	0	0	0	0	0			#DIV/0!
P10321	11	0	38.166	HLA class I histocompatibility antigen, Cw-7 alpha chain OS=Homo sapiens GN=HLA-C PE=1 SV=3 - [1C07_HUMAN]					0	0	0	0	0	0	0	0			#DIV/0!
D9YZV3	11	0	31.0002	Tropomyosin 1 (Alpha) isoform 3 OS=Homo sapiens GN=TPM1 PE=3 SV=1 - [D9YZV3_HUMAN]					0	0	0	0	0	0	0	0			#DIV/0!
Q29836	10	0	33.8571	HLA class I histocompatibility antigen, B-67 alpha chain OS=Homo sapiens GN=HLA-B PE=1 SV=1 - [1B67_HUMAN]					0	0	0	0	0	0	0	0			#DIV/0!
Q07000	10	0	33.6638	HLA class I histocompatibility antigen, Cw-15 alpha chain OS=Homo sapiens GN=HLA-C PE=1 SV=1 - [1C15_HUMAN]					0	0	0	0	0	0	0	0			#DIV/0!
J3KRF5	14	0	51.6588	Clathrin heavy chain 1 (Fragment) OS=Homo sapiens GN=CLTC PE=4 SV=1 - [J3KRF5_HUMAN]					0	0	0	0	0	0	0	0			#DIV/0!
Q562R1	13	0	46.2905	Beta-actin-like protein 2 OS=Homo sapiens GN=ACTBL2 PE=1 SV=2 - [ACTBL_HUMAN]					0	0	0	0	0	0	0	0			#DIV/0!
O60812	9	0	25.8968	Heterogeneous nuclear ribonucleoprotein C-like 1 OS=Homo sapiens GN=HNRNPCL1 PE=1 SV=1 - [HNRCL_HUMAN]					0	0	0	0	0	0	0	0			#DIV/0!
P30464	9	0	33.096	HLA class I histocompatibility antigen, B-15 alpha chain OS=Homo sapiens GN=HLA-B PE=1 SV=2 - [1B15_HUMAN]					0	0	0	0	0	0	0	0			#DIV/0!
P18463	9	0	33.0607	HLA class I histocompatibility antigen, B-37 alpha chain OS=Homo sapiens GN=HLA-B PE=2 SV=1 - [1B37_HUMAN]					0	0	0	0	0	0	0	0			#DIV/0!
P30493	9	0	32.3729	HLA class I histocompatibility antigen, B-55 alpha chain OS=Homo sapiens GN=HLA-B PE=1 SV=1 - [1B55_HUMAN]					0	0	0	0	0	0	0	0			#DIV/0!
P30486	9	0	30.3658	HLA class I histocompatibility antigen, B-48 alpha chain OS=Homo sapiens GN=HLA-B PE=1 SV=1 - [1B48_HUMAN]					0	0	0	0	0	0	0	0			#DIV/0!
P84243	8	0	21.2672	Histone H3.3 OS=Homo sapiens GN=H3F3A PE=1 SV=2 - [H33_HUMAN]					0	0	0	0	0	0	0	0			#DIV/0!
Q3ZCM7	11	0	46.3094	Tubulin beta-8 chain OS=Homo sapiens GN=TUBB8 PE=1 SV=2 - [TBB8_HUMAN]					0	0	0	0	0	0	0	0			#DIV/0!
Q7Z406	8	0	32.2826	Myosin-14 OS=Homo sapiens GN=MYH14 PE=1 SV=2 - [MYH14_HUMAN]					0	0	0	0	0	0	0	0			#DIV/0!
P17066	8	0	29.5861	Heat shock 70 kDa protein 6 OS=Homo sapiens GN=HSPA6 PE=1 SV=2 - [HSP76_HUMAN]					0	0	0	0	0	0	0	0			#DIV/0!
P18465	8	0	29.9683	HLA class I histocompatibility antigen, B-57 alpha chain OS=Homo sapiens GN=HLA-B PE=1 SV=1 - [1B57_HUMAN]					0	0	0	0	0	0	0	0			#DIV/0!
P10319	8	0	29.6175	HLA class I histocompatibility antigen, B-58 alpha chain OS=Homo sapiens GN=HLA-B PE=2 SV=1 - [1B58_HUMAN]					0	0	0	0	0	0	0	0			#DIV/0!
P30685	8	0	29.2479	HLA class I histocompatibility antigen, B-35 alpha chain OS=Homo sapiens GN=HLA-B PE=1 SV=1 - [1B35_HUMAN]					0	0	0	0	0	0	0	0			#DIV/0!
P30492	8	0	28.5978	HLA class I histocompatibility antigen, B-54 alpha chain OS=Homo sapiens GN=HLA-B PE=2 SV=1 - [1B54_HUMAN]					0	0	0	0	0	0	0	0			#DIV/0!
P03989	8	0	29.1452	HLA class I histocompatibility antigen, B-27 alpha chain OS=Homo sapiens GN=HLA-B PE=1 SV=2 - [1B27_HUMAN]					0	0	0	0	0	0	0	0			#DIV/0!
P04222	8	0	25.1486	HLA class I histocompatibility antigen, Cw-3 alpha chain OS=Homo sapiens GN=HLA-C PE=1 SV=2 - [1C03_HUMAN]					0	0	0	0	0	0	0	0			#DIV/0!
P35609	13	0	47.6082	Alpha-actinin-2 OS=Homo sapiens GN=ACTN2 PE=1 SV=1 - [ACTN2_HUMAN]					0	0	0	0	0	0	0	0			#DIV/0!
P30453	8	0	27.3796	HLA class I histocompatibility antigen, A-34 alpha chain OS=Homo sapiens GN=HLA-A PE=1 SV=1 - [1A34_HUMAN]					0	0	0	0	0	0	0	0			#DIV/0!
Q95604	8	0	24.9761	HLA class I histocompatibility antigen, Cw-17 alpha chain OS=Homo sapiens GN=HLA-C PE=1 SV=1 - [1C17_HUMAN]					0	0	0	0	0	0	0	0			#DIV/0!
P07951	8	0	24.4943	Tropomyosin beta chain OS=Homo sapiens GN=TPM2 PE=1 SV=1 - [TPM2_HUMAN]					0	0	0	0	0	0	0	0			#DIV/0!
Q9NZN3	9	0	15.9417	EH domain-containing protein 3 OS=Homo sapiens GN=EHD3 PE=1 SV=2 - [EHD3_HUMAN]					0	0	0	0	0	0	0	0			#DIV/0!
P05787	7	0	16.9271	Keratin, type II cytoskeletal 8 OS=Homo sapiens GN=KRT8 PE=1 SV=7 - [K2C8_HUMAN]					0	0	0	0	0	0	0	0			#DIV/0!
P05534	8	0	28.2838	HLA class I histocompatibility antigen, A-24 alpha chain OS=Homo sapiens GN=HLA-A PE=1 SV=2 - [1A24_HUMAN]					0	0	0	0	0	0	0	0			#DIV/0!
P01893	8	0	28.1885	Putative HLA class I histocompatibility antigen, alpha chain H OS=Homo sapiens GN=HLA-H PE=5 SV=3 - [HLAH_HUMAN]					0	0	0	0	0	0	0	0			#DIV/0!
P30490	7	0	25.846	HLA class I histocompatibility antigen, B-52 alpha chain OS=Homo sapiens GN=HLA-B PE=2 SV=1 - [1B52_HUMAN]					0	0	0	0	0	0	0	0			#DIV/0!
Q31612	7	0	25.4943	HLA class I histocompatibility antigen, B-73 alpha chain OS=Homo sapiens GN=HLA-B PE=1 SV=1 - [1B73_HUMAN]					0	0	0	0	0	0	0	0			#DIV/0!
F5GWP8	8	0	20.48	Junction plakoglobin OS=Homo sapiens GN=JUP PE=3 SV=1 - [F5GWP8_HUMAN]					0	0	0	0	0	0	0	0			#DIV/0!
P62820	6	0	18.7049	Ras-related protein Rab-1A OS=Homo sapiens GN=RAB1A PE=1 SV=3 - [RAB1A_HUMAN]					0	0	0	0	0	0	0	0			#DIV/0!
Q96QV6	5	0	29.9983	Histone H2A type 1-A OS=Homo sapiens GN=HIST1H2AA PE=1 SV=3 - [H2A1A_HUMAN]					0	0	0	0	0	0	0	0			#DIV/0!
Q9NSB2	5	0	10.5534	Keratin, type II cuticular Hb4 OS=Homo sapiens GN=KRT84 PE=1 SV=2 - [KRT84_HUMAN]					0	0	0	0	0	0	0	0			#DIV/0!
Q5XKE5	5	0	13.1114	Keratin, type II cytoskeletal 79 OS=Homo sapiens GN=KRT79 PE=1 SV=2 - [K2C79_HUMAN]					0	0	0	0	0	0	0	0			#DIV/0!
Q7Z794	4	0	10.3341	Keratin, type II cytoskeletal 1b OS=Homo sapiens GN=KRT77 PE=1 SV=3 - [K2C1B_HUMAN]					0	0	0	0	0	0	0	0			#DIV/0!
P20337	4	0	14.5425	Ras-related protein Rab-3B OS=Homo sapiens GN=RAB3B PE=1 SV=2 - [RAB3B_HUMAN]					0	0	0	0	0	0	0	0			#DIV/0!
P19013	5	0	11.2988	Keratin, type II cytoskeletal 4 OS=Homo sapiens GN=KRT4 PE=1 SV=4 - [K2C4_HUMAN]					0	0	0	0	0	0	0	0			#DIV/0!
Q04695	3	0	6.4561	Keratin, type I cytoskeletal 17 OS=Homo sapiens GN=KRT17 PE=1 SV=2 - [K1C17_HUMAN]					0	0	0	0	0	0	0	0			#DIV/0!
P78386	3	0	7.39208	Keratin, type II cuticular Hb5 OS=Homo sapiens GN=KRT85 PE=1 SV=1 - [KRT85_HUMAN]					0	0	0	0	0	0	0	0			#DIV/0!
P06241	3	0	6.17592	Tyrosine-protein kinase Fyn OS=Homo sapiens GN=FYN PE=1 SV=3 - [FYN_HUMAN]					0	0	0	0	0	0	0	0			#DIV/0!
P26232	3	0	10.0995	Catenin alpha-2 OS=Homo sapiens GN=CTNNA2 PE=1 SV=5 - [CTNA2_HUMAN]					0	0	0	0	0	0	0	0			#DIV/0!
Q5T4Q0	2	0	4.85755	Vacuolar protein sorting 45 homolog (S. cerevisiae) (Fragment) OS=Homo sapiens GN=VPS45 PE=2 SV=1 - [Q5T4Q0_HUMAN]					0	0	0	0	0	0	0	0			#DIV/0!
Q13243	2	0	4.25501	Serine/arginine-rich splicing factor 5 OS=Homo sapiens GN=SRSF5 PE=1 SV=1 - [SRSF5_HUMAN]					0	0	0	0	0	0	0	0			#DIV/0!
P50750	2	0	4.46355	Cyclin-dependent kinase 9 OS=Homo sapiens GN=CDK9 PE=1 SV=3 - [CDK9_HUMAN]					0	0	0	0	0	0	0	0			#DIV/0!
O14933	2	0	3.51077	Ubiquitin/ISG15-conjugating enzyme E2 L6 OS=Homo sapiens GN=UBE2L6 PE=1 SV=4 - [UB2L6_HUMAN]					0	0	0	0	0	0	0	0			#DIV/0!
Q9BYZ2	2	0	12.8081	L-lactate dehydrogenase A-like 6B OS=Homo sapiens GN=LDHAL6B PE=1 SV=3 - [LDH6B_HUMAN]					0	0	0	0	0	0	0	0			#DIV/0!
Q86YV0	2	0	4.89474	RAS protein activator like-3 OS=Homo sapiens GN=RASAL3 PE=1 SV=2 - [RASL3_HUMAN]					0	0	0	0	0	0	0	0			#DIV/0!
O43150	2	0	6.22198	Arf-GAP with SH3 domain, ANK repeat and PH domain-containing protein 2 OS=Homo sapiens GN=ASAP2 PE=1 SV=3 - [ASAP2_HUMAN]					0	0	0	0	0	0	0	0			#DIV/0!
Q8NB25	2	0	2.46639	Protein FAM184A OS=Homo sapiens GN=FAM184A PE=2 SV=3 - [F184A_HUMAN]					0	0	0	0	0	0	0	0			#DIV/0!
P63000	2	0	4.07373	Ras-related C3 botulinum toxin substrate 1 OS=Homo sapiens GN=RAC1 PE=1 SV=1 - [RAC1_HUMAN]					0	0	0	0	0	0	0	0			#DIV/0!
P30048	2	0	3.3665	Thioredoxin-dependent peroxide reductase, mitochondrial OS=Homo sapiens GN=PRDX3 PE=1 SV=3 - [PRDX3_HUMAN]					0	0	0	0	0	0	0	0			#DIV/0!
O60231	3	0	4.52988	Putative pre-mRNA-splicing factor ATP-dependent RNA helicase DHX16 OS=Homo sapiens GN=DHX16 PE=1 SV=2 - [DHX16_HUMAN]					0	0	0	0	0	0	0	0			#DIV/0!
Q96KG9	2	0	4.76171	N-terminal kinase-like protein OS=Homo sapiens GN=SCYL1 PE=1 SV=1 - [NTKL_HUMAN]					0	0	0	0	0	0	0	0			#DIV/0!
Q7Z4V5	2	0	4.61596	Hepatoma-derived growth factor-related protein 2 OS=Homo sapiens GN=HDGFRP2 PE=1 SV=1 - [HDGR2_HUMAN]					0	0	0	0	0	0	0	0			#DIV/0!
P29466	2	0	5.38256	Caspase-1 OS=Homo sapiens GN=CASP1 PE=1 SV=1 - [CASP1_HUMAN]					0	0	0	0	0	0	0	0			#DIV/0!
Q15427	3	0	7.26094	Splicing factor 3B subunit 4 OS=Homo sapiens GN=SF3B4 PE=1 SV=1 - [SF3B4_HUMAN]					0	0	0	0	0	0	0	0			#DIV/0!
Q14643	2	0	3.74041	Inositol 1,4,5-trisphosphate receptor type 1 OS=Homo sapiens GN=ITPR1 PE=1 SV=2 - [ITPR1_HUMAN]					0	0	0	0	0	0	0	0			#DIV/0!
Q96AX1	2	0	4.41892	Vacuolar protein sorting-associated protein 33A OS=Homo sapiens GN=VPS33A PE=1 SV=1 - [VP33A_HUMAN]					0	0	0	0	0	0	0	0			#DIV/0!
H7C455	2	0	4.41711	Uncharacterized protein (Fragment) OS=Homo sapiens PE=4 SV=1 - [H7C455_HUMAN]					0	0	0	0	0	0	0	0			#DIV/0!
P17813	2	0	5.23711	Endoglin OS=Homo sapiens GN=ENG PE=1 SV=2 - [EGLN_HUMAN]					0	0	0	0	0	0	0	0			#DIV/0!
Q16363	2	0	3.42887	Laminin subunit alpha-4 OS=Homo sapiens GN=LAMA4 PE=1 SV=4 - [LAMA4_HUMAN]					0	0	0	0	0	0	0	0			#DIV/0!
P52294	2	0	5.02602	Importin subunit alpha-1 OS=Homo sapiens GN=KPNA1 PE=1 SV=3 - [IMA1_HUMAN]					0	0	0	0	0	0	0	0			#DIV/0!
Q68CZ2	2	0	3.92425	Tensin-3 OS=Homo sapiens GN=TNS3 PE=1 SV=2 - [TENS3_HUMAN]					0	0	0	0	0	0	0	0			#DIV/0!
Q9Y2Z9	1	0	1.69039	Ubiquinone biosynthesis monooxygenase COQ6 OS=Homo sapiens GN=COQ6 PE=1 SV=2 - [COQ6_HUMAN]					0	0	0	0	0	0	0	0			#DIV/0!
Q9UBQ7	1	0	3.47812	Glyoxylate reductase/hydroxypyruvate reductase OS=Homo sapiens GN=GRHPR PE=1 SV=1 - [GRHPR_HUMAN]					0	0	0	0	0	0	0	0			#DIV/0!
O95400	1	0	1.71016	CD2 antigen cytoplasmic tail-binding protein 2 OS=Homo sapiens GN=CD2BP2 PE=1 SV=1 - [CD2B2_HUMAN]					0	0	0	0	0	0	0	0			#DIV/0!
Q07021	1	0	2.72279	Complement component 1 Q subcomponent-binding protein, mitochondrial OS=Homo sapiens GN=C1QBP PE=1 SV=1 - [C1QBP_HUMAN]					0	0	0	0	0	0	0	0			#DIV/0!
Q2VWP7	1	0	2.62149	Protogenin OS=Homo sapiens GN=PRTG PE=2 SV=1 - [PRTG_HUMAN]					0	0	0	0	0	0	0	0			#DIV/0!
Q9BWV7	1	0	1.49033	Probable tubulin polyglutamylase TTLL2 OS=Homo sapiens GN=TTLL2 PE=5 SV=3 - [TTLL2_HUMAN]					0	0	0	0	0	0	0	0			#DIV/0!
Q9H2U1	1	0	1.14457	Probable ATP-dependent RNA helicase DHX36 OS=Homo sapiens GN=DHX36 PE=1 SV=2 - [DHX36_HUMAN]					0	0	0	0	0	0	0	0			#DIV/0!
O43395	1	0	1.84151	U4/U6 small nuclear ribonucleoprotein Prp3 OS=Homo sapiens GN=PRPF3 PE=1 SV=2 - [PRPF3_HUMAN]					0	0	0	0	0	0	0	0			#DIV/0!
G3V4E1	1	0	1.67708	Diacylglycerol kinase alpha (Fragment) OS=Homo sapiens GN=DGKA PE=4 SV=1 - [G3V4E1_HUMAN]					0	0	0	0	0	0	0	0			#DIV/0!
B4DF32	1	0	1.61933	Zinc finger protein 471 OS=Homo sapiens GN=ZNF471 PE=2 SV=1 - [B4DF32_HUMAN]					0	0	0	0	0	0	0	0			#DIV/0!
Q2M1Z3	1	0	1.16228	Rho GTPase-activating protein 31 OS=Homo sapiens GN=ARHGAP31 PE=1 SV=2 - [RHG31_HUMAN]					0	0	0	0	0	0	0	0			#DIV/0!
Q8N9B5	1	0	1.64061	Junction-mediating and -regulatory protein OS=Homo sapiens GN=JMY PE=1 SV=2 - [JMY_HUMAN]					0	0	0	0	0	0	0	0			#DIV/0!
P13521	1	0	1.85556	Secretogranin-2 OS=Homo sapiens GN=SCG2 PE=1 SV=2 - [SCG2_HUMAN]					0	0	0	0	0	0	0	0			#DIV/0!
Q9HCK4	1	0	1.37609	Roundabout homolog 2 OS=Homo sapiens GN=ROBO2 PE=1 SV=2 - [ROBO2_HUMAN]					0	0	0	0	0	0	0	0			#DIV/0!
P51157	1	0	1.75664	Ras-related protein Rab-28 OS=Homo sapiens GN=RAB28 PE=1 SV=2 - [RAB28_HUMAN]					0	0	0	0	0	0	0	0			#DIV/0!
P49914	1	0	1.79893	5-formyltetrahydrofolate cyclo-ligase OS=Homo sapiens GN=MTHFS PE=1 SV=2 - [MTHFS_HUMAN]					0	0	0	0	0	0	0	0			#DIV/0!
Q5SQN1	1	0	2.27542	Synaptosomal-associated protein 47 OS=Homo sapiens GN=SNAP47 PE=1 SV=3 - [SNP47_HUMAN]					0	0	0	0	0	0	0	0			#DIV/0!
O95996	1	0	1.10502	Adenomatous polyposis coli protein 2 OS=Homo sapiens GN=APC2 PE=1 SV=1 - [APC2_HUMAN]					0	0	0	0	0	0	0	0			#DIV/0!
C9J3W9	1	0	1.64443	Inositol hexakisphosphate kinase 2 (Fragment) OS=Homo sapiens GN=IP6K2 PE=4 SV=1 - [C9J3W9_HUMAN]					0	0	0	0	0	0	0	0			#DIV/0!
Q86WZ0	1	0	1.96698	HEAT repeat-containing protein 4 OS=Homo sapiens GN=HEATR4 PE=1 SV=2 - [HEAT4_HUMAN]					0	0	0	0	0	0	0	0			#DIV/0!
Q4VC44	1	0	1.52249	FLYWCH-type zinc finger-containing protein 1 OS=Homo sapiens GN=FLYWCH1 PE=1 SV=2 - [FWCH1_HUMAN]					0	0	0	0	0	0	0	0			#DIV/0!
Q9NUD5	1	0	2.16085	Zinc finger CCHC domain-containing protein 3 OS=Homo sapiens GN=ZCCHC3 PE=1 SV=1 - [ZCHC3_HUMAN]					0	0	0	0	0	0	0	0			#DIV/0!
P46379	1	0	1.89542	Large proline-rich protein BAG6 OS=Homo sapiens GN=BAG6 PE=1 SV=2 - [BAG6_HUMAN]					0	0	0	0	0	0	0	0			#DIV/0!
Q9HAU4	1	0	1.69182	E3 ubiquitin-protein ligase SMURF2 OS=Homo sapiens GN=SMURF2 PE=1 SV=1 - [SMUF2_HUMAN]					0	0	0	0	0	0	0	0			#DIV/0!
Q8NFP4	1	0	1.70143	MAM domain-containing glycosylphosphatidylinositol anchor protein 1 OS=Homo sapiens GN=MDGA1 PE=1 SV=1 - [MDGA1_HUMAN]					0	0	0	0	0	0	0	0			#DIV/0!
O43379	1	0	2.80237	WD repeat-containing protein 62 OS=Homo sapiens GN=WDR62 PE=1 SV=4 - [WDR62_HUMAN]					0	0	0	0	0	0	0	0			#DIV/0!
Q8TDD2	1	0	2.15412	Transcription factor Sp7 OS=Homo sapiens GN=SP7 PE=1 SV=1 - [SP7_HUMAN]					0	0	0	0	0	0	0	0			#DIV/0!
Q9Y5K8	1	0	3.67425	V-type proton ATPase subunit D OS=Homo sapiens GN=ATP6V1D PE=1 SV=1 - [VATD_HUMAN]					0	0	0	0	0	0	0	0			#DIV/0!
P52746	1	0	1.55409	Zinc finger protein 142 OS=Homo sapiens GN=ZNF142 PE=1 SV=4 - [ZN142_HUMAN]					0	0	0	0	0	0	0	0			#DIV/0!
O00472	1	0	1.0623	RNA polymerase II elongation factor ELL2 OS=Homo sapiens GN=ELL2 PE=1 SV=2 - [ELL2_HUMAN]					0	0	0	0	0	0	0	0			#DIV/0!
Q96S66	1	0	1.46243	Chloride channel CLIC-like protein 1 OS=Homo sapiens GN=CLCC1 PE=1 SV=1 - [CLCC1_HUMAN]					0	0	0	0	0	0	0	0			#DIV/0!
Q9H9E3	1	0	2.04703	Conserved oligomeric Golgi complex subunit 4 OS=Homo sapiens GN=COG4 PE=1 SV=3 - [COG4_HUMAN]					0	0	0	0	0	0	0	0			#DIV/0!
Q9BZ72	1	0	2.06923	Membrane-associated phosphatidylinositol transfer protein 2 OS=Homo sapiens GN=PITPNM2 PE=1 SV=1 - [PITM2_HUMAN]					0	0	0	0	0	0	0	0			#DIV/0!
P25685	1	0	2.52561	DnaJ homolog subfamily B member 1 OS=Homo sapiens GN=DNAJB1 PE=1 SV=4 - [DNJB1_HUMAN]					0	0	0	0	0	0	0	0			#DIV/0!
Q6IB77	1	0	1.38957	Glycine N-acyltransferase OS=Homo sapiens GN=GLYAT PE=1 SV=3 - [GLYAT_HUMAN]					0	0	0	0	0	0	0	0			#DIV/0!
Q9ULI4	1	0	1.59207	Kinesin-like protein KIF26A OS=Homo sapiens GN=KIF26A PE=1 SV=3 - [KI26A_HUMAN]					0	0	0	0	0	0	0	0			#DIV/0!
Q969G3	1	0	3.05176	SWI/SNF-related matrix-associated actin-dependent regulator of chromatin subfamily E member 1 OS=Homo sapiens GN=SMARCE1 PE=1 SV=2 - [SMCE1_HUMAN]					0	0	0	0	0	0	0	0			#DIV/0!
Q8WYP5	1	0	1.84203	Protein ELYS OS=Homo sapiens GN=AHCTF1 PE=1 SV=3 - [ELYS_HUMAN]					0	0	0	0	0	0	0	0			#DIV/0!
Q32MZ4	1	0	2.169	Leucine-rich repeat flightless-interacting protein 1 OS=Homo sapiens GN=LRRFIP1 PE=1 SV=2 - [LRRF1_HUMAN]					0	0	0	0	0	0	0	0			#DIV/0!
Q13948	1	0	1.5506	Protein CASP OS=Homo sapiens GN=CUX1 PE=1 SV=2 - [CASP_HUMAN]					0	0	0	0	0	0	0	0			#DIV/0!
Q8TDC3	1	0	1.63745	Serine/threonine-protein kinase BRSK1 OS=Homo sapiens GN=BRSK1 PE=1 SV=2 - [BRSK1_HUMAN]					0	0	0	0	0	0	0	0			#DIV/0!
Q8NE63	1	0	1.51684	Homeodomain-interacting protein kinase 4 OS=Homo sapiens GN=HIPK4 PE=2 SV=1 - [HIPK4_HUMAN]					0	0	0	0	0	0	0	0			#DIV/0!
A8MPX8	1	0	1.71712	Protein phosphatase 2C-like domain-containing protein 1 OS=Homo sapiens GN=PP2D1 PE=2 SV=2 - [PP2D1_HUMAN]					0	0	0	0	0	0	0	0			#DIV/0!
Q96NN9	1	0	1.87696	Apoptosis-inducing factor 3 OS=Homo sapiens GN=AIFM3 PE=1 SV=1 - [AIFM3_HUMAN]					0	0	0	0	0	0	0	0			#DIV/0!
Q96QD5	1	0	1.52888	DEP domain-containing protein 7 OS=Homo sapiens GN=DEPDC7 PE=1 SV=1 - [DEPD7_HUMAN]					0	0	0	0	0	0	0	0			#DIV/0!
Q16630	1	0	1.93642	Cleavage and polyadenylation specificity factor subunit 6 OS=Homo sapiens GN=CPSF6 PE=1 SV=2 - [CPSF6_HUMAN]					0	0	0	0	0	0	0	0			#DIV/0!
P25788	1	0	2.11383	Proteasome subunit alpha type-3 OS=Homo sapiens GN=PSMA3 PE=1 SV=2 - [PSA3_HUMAN]					0	0	0	0	0	0	0	0			#DIV/0!
Q5CZC0	1	0	1.71563	Fibrous sheath-interacting protein 2 OS=Homo sapiens GN=FSIP2 PE=1 SV=4 - [FSIP2_HUMAN]					0	0	0	0	0	0	0	0			#DIV/0!
Q9Y520	1	0	1.98087	Protein PRRC2C OS=Homo sapiens GN=PRRC2C PE=1 SV=4 - [PRC2C_HUMAN]					0	0	0	0	0	0	0	0			#DIV/0!
Q9NQC1	1	0	2.09702	Protein Jade-2 OS=Homo sapiens GN=PHF15 PE=1 SV=2 - [JADE2_HUMAN]					0	0	0	0	0	0	0	0			#DIV/0!
Q9UII4	1	0	2.86606	E3 ISG15--protein ligase HERC5 OS=Homo sapiens GN=HERC5 PE=1 SV=2 - [HERC5_HUMAN]					0	0	0	0	0	0	0	0			#DIV/0!
O75592	1	0	1.78958	Probable E3 ubiquitin-protein ligase MYCBP2 OS=Homo sapiens GN=MYCBP2 PE=1 SV=3 - [MYCB2_HUMAN]					0	0	0	0	0	0	0	0			#DIV/0!
Q6WCQ1	1	0	1.23092	Myosin phosphatase Rho-interacting protein OS=Homo sapiens GN=MPRIP PE=1 SV=3 - [MPRIP_HUMAN]					0	0	0	0	0	0	0	0			#DIV/0!
Q86U86	1	0	1.92351	Protein polybromo-1 OS=Homo sapiens GN=PBRM1 PE=1 SV=1 - [PB1_HUMAN]					0	0	0	0	0	0	0	0			#DIV/0!
Q9NSI6	1	0	1.95862	Bromodomain and WD repeat-containing protein 1 OS=Homo sapiens GN=BRWD1 PE=1 SV=4 - [BRWD1_HUMAN]					0	0	0	0	0	0	0	0			#DIV/0!
Q15154	1	0	1.11462	Pericentriolar material 1 protein OS=Homo sapiens GN=PCM1 PE=1 SV=4 - [PCM1_HUMAN]					0	0	0	0	0	0	0	0			#DIV/0!
P68871	1	0	1.6866	Hemoglobin subunit beta OS=Homo sapiens GN=HBB PE=1 SV=2 - [HBB_HUMAN]					0	0	0	0	0	0	0	0			#DIV/0!
Q9P2G9	1	0	1.57388	Kelch-like protein 8 OS=Homo sapiens GN=KLHL8 PE=2 SV=4 - [KLHL8_HUMAN]					0	0	0	0	0	0	0	0			#DIV/0!
Q9NXG0	1	0	1.16668	Centlein OS=Homo sapiens GN=CNTLN PE=2 SV=5 - [CNTLN_HUMAN]					0	0	0	0	0	0	0	0			#DIV/0!
P53350	1	0	1.9452	Serine/threonine-protein kinase PLK1 OS=Homo sapiens GN=PLK1 PE=1 SV=1 - [PLK1_HUMAN]					0	0	0	0	0	0	0	0			#DIV/0!
Q5VWP2	1	0	2.27136	Protein FAM46C OS=Homo sapiens GN=FAM46C PE=2 SV=1 - [FA46C_HUMAN]					0	0	0	0	0	0	0	0			#DIV/0!
Q9P2K8	1	0	1.5528	Eukaryotic translation initiation factor 2-alpha kinase 4 OS=Homo sapiens GN=EIF2AK4 PE=1 SV=3 - [E2AK4_HUMAN]					0	0	0	0	0	0	0	0			#DIV/0!
Q14671	1	0	1.75265	Pumilio homolog 1 OS=Homo sapiens GN=PUM1 PE=1 SV=3 - [PUM1_HUMAN]					0	0	0	0	0	0	0	0			#DIV/0!
P49815	1	0	1.78981	Tuberin OS=Homo sapiens GN=TSC2 PE=1 SV=2 - [TSC2_HUMAN]					0	0	0	0	0	0	0	0			#DIV/0!
Q9BWT6	1	0	2.41359	Meiotic nuclear division protein 1 homolog OS=Homo sapiens GN=MND1 PE=1 SV=1 - [MND1_HUMAN]					0	0	0	0	0	0	0	0			#DIV/0!
Q9HB58	1	0	3.66641	Sp110 nuclear body protein OS=Homo sapiens GN=SP110 PE=1 SV=5 - [SP110_HUMAN]					0	0	0	0	0	0	0	0			#DIV/0!
Q8NGI6	1	0	1.8175	Olfactory receptor 4D10 OS=Homo sapiens GN=OR4D10 PE=2 SV=1 - [OR4DA_HUMAN]					0	0	0	0	0	0	0	0			#DIV/0!
P62318	1	0	2.89633	Small nuclear ribonucleoprotein Sm D3 OS=Homo sapiens GN=SNRPD3 PE=1 SV=1 - [SMD3_HUMAN]					0	0	0	0	0	0	0	0			#DIV/0!
Q9H4L4	1	0	1.30774	Sentrin-specific protease 3 OS=Homo sapiens GN=SENP3 PE=1 SV=2 - [SENP3_HUMAN]					0	0	0	0	0	0	0	0			#DIV/0!
H3BMV9	1	0	1.33557	Conserved oligomeric Golgi complex subunit 4 OS=Homo sapiens GN=COG4 PE=4 SV=1 - [H3BMV9_HUMAN]					0	0	0	0	0	0	0	0			#DIV/0!
P19388	1	0	2.47828	DNA-directed RNA polymerases I, II, and III subunit RPABC1 OS=Homo sapiens GN=POLR2E PE=1 SV=4 - [RPAB1_HUMAN]					0	0	0	0	0	0	0	0			#DIV/0!
D6RFF7	1	0	1.95026	Disabled homolog 2 OS=Homo sapiens GN=DAB2 PE=4 SV=1 - [D6RFF7_HUMAN]					0	0	0	0	0	0	0	0			#DIV/0!
Q9UNF1	1	0	1.98384	Melanoma-associated antigen D2 OS=Homo sapiens GN=MAGED2 PE=1 SV=2 - [MAGD2_HUMAN]					0	0	0	0	0	0	0	0			#DIV/0!
Q9Y263	1	0	2.10697	Phospholipase A-2-activating protein OS=Homo sapiens GN=PLAA PE=1 SV=2 - [PLAP_HUMAN]					0	0	0	0	0	0	0	0			#DIV/0!
Q5TYW2	1	0	1.55245	Ankyrin repeat domain-containing protein 20A1 OS=Homo sapiens GN=ANKRD20A1 PE=1 SV=1 - [A20A1_HUMAN]					0	0	0	0	0	0	0	0			#DIV/0!
Q9Y250	1	0	1.69139	Leucine zipper putative tumor suppressor 1 OS=Homo sapiens GN=LZTS1 PE=1 SV=3 - [LZTS1_HUMAN]					0	0	0	0	0	0	0	0			#DIV/0!
Q8TDW7	1	0	0.982739	Protocadherin Fat 3 OS=Homo sapiens GN=FAT3 PE=2 SV=2 - [FAT3_HUMAN]					0	0	0	0	0	0	0	0			#DIV/0!
Q8N6T3	1	0	3.45678	ADP-ribosylation factor GTPase-activating protein 1 OS=Homo sapiens GN=ARFGAP1 PE=1 SV=2 - [ARFG1_HUMAN]					0	0	0	0	0	0	0	0			#DIV/0!
F5GWD5	1	0	1.77411	Uncharacterized protein OS=Homo sapiens PE=4 SV=1 - [F5GWD5_HUMAN]					0	0	0	0	0	0	0	0			#DIV/0!
Q6ZRI6	1	0	1.57407	Uncharacterized protein C15orf39 OS=Homo sapiens GN=C15orf39 PE=1 SV=3 - [CO039_HUMAN]					0	0	0	0	0	0	0	0			#DIV/0!
P55268	1	0	1.51617	Laminin subunit beta-2 OS=Homo sapiens GN=LAMB2 PE=1 SV=2 - [LAMB2_HUMAN]					0	0	0	0	0	0	0	0			#DIV/0!
Q13617	1	0	1.84922	Cullin-2 OS=Homo sapiens GN=CUL2 PE=1 SV=2 - [CUL2_HUMAN]					0	0	0	0	0	0	0	0			#DIV/0!
H7BZT4	1	0	2.70609	Uncharacterized protein OS=Homo sapiens PE=4 SV=1 - [H7BZT4_HUMAN]					0	0	0	0	0	0	0	0			#DIV/0!
P80370	1	0	1.59079	Protein delta homolog 1 OS=Homo sapiens GN=DLK1 PE=1 SV=3 - [DLK1_HUMAN]					0	0	0	0	0	0	0	0			#DIV/0!
Q9BZE9	1	0	1.67198	Tether containing UBX domain for GLUT4 OS=Homo sapiens GN=ASPSCR1 PE=1 SV=1 - [ASPC1_HUMAN]					0	0	0	0	0	0	0	0			#DIV/0!
P12111	1	0	2.31203	Collagen alpha-3(VI) chain OS=Homo sapiens GN=COL6A3 PE=1 SV=5 - [CO6A3_HUMAN]					0	0	0	0	0	0	0	0			#DIV/0!
Q12796	1	0	1.95503	Proline-rich nuclear receptor coactivator 1 OS=Homo sapiens GN=PNRC1 PE=1 SV=1 - [PNRC1_HUMAN]					0	0	0	0	0	0	0	0			#DIV/0!
Q96JI7	1	0	1.52276	Spatacsin OS=Homo sapiens GN=SPG11 PE=1 SV=3 - [SPTCS_HUMAN]					0	0	0	0	0	0	0	0			#DIV/0!
Q13017	1	0	1.6341	Rho GTPase-activating protein 5 OS=Homo sapiens GN=ARHGAP5 PE=1 SV=2 - [RHG05_HUMAN]					0	0	0	0	0	0	0	0			#DIV/0!
Q92785	1	0	3.55903	Zinc finger protein ubi-d4 OS=Homo sapiens GN=DPF2 PE=1 SV=2 - [REQU_HUMAN]					0	0	0	0	0	0	0	0			#DIV/0!
B7ZAP0	1	0	2.30456	Rab GTPase-activating protein 1-like, isoform 10 OS=Homo sapiens GN=RABGAP1L PE=2 SV=1 - [RBG10_HUMAN]					0	0	0	0	0	0	0	0			#DIV/0!
Q12794	1	0	1.88371	Hyaluronidase-1 OS=Homo sapiens GN=HYAL1 PE=1 SV=2 - [HYAL1_HUMAN]					0	0	0	0	0	0	0	0			#DIV/0!
Q9NRA8	1	0	1.7822	Eukaryotic translation initiation factor 4E transporter OS=Homo sapiens GN=EIF4ENIF1 PE=1 SV=2 - [4ET_HUMAN]					0	0	0	0	0	0	0	0			#DIV/0!
P48509	1	0	2.01173	CD151 antigen OS=Homo sapiens GN=CD151 PE=1 SV=3 - [CD151_HUMAN]					0	0	0	0	0	0	0	0			#DIV/0!
H0Y843	1	0	1.67506	EF-hand calcium-binding domain-containing protein 5 (Fragment) OS=Homo sapiens GN=EFCAB5 PE=4 SV=1 - [H0Y843_HUMAN]					0	0	0	0	0	0	0	0			#DIV/0!
H0YBE0	1	0	1.80976	Protein LYRIC (Fragment) OS=Homo sapiens GN=MTDH PE=4 SV=1 - [H0YBE0_HUMAN]					0	0	0	0	0	0	0	0			#DIV/0!
Q7KYR7	1	0	1.87306	Butyrophilin subfamily 2 member A1 OS=Homo sapiens GN=BTN2A1 PE=1 SV=3 - [BT2A1_HUMAN]					0	0	0	0	0	0	0	0			#DIV/0!
Q7Z2K8	1	0	2.44797	G protein-regulated inducer of neurite outgrowth 1 OS=Homo sapiens GN=GPRIN1 PE=1 SV=2 - [GRIN1_HUMAN]					0	0	0	0	0	0	0	0			#DIV/0!
Q96PV7	1	0	1.7545	Protein FAM193B OS=Homo sapiens GN=FAM193B PE=2 SV=2 - [F193B_HUMAN]					0	0	0	0	0	0	0	0			#DIV/0!
Q05329	1	0	1.41247	Glutamate decarboxylase 2 OS=Homo sapiens GN=GAD2 PE=1 SV=1 - [DCE2_HUMAN]					0	0	0	0	0	0	0	0			#DIV/0!
P22830	1	0	2.6699	Ferrochelatase, mitochondrial OS=Homo sapiens GN=FECH PE=1 SV=2 - [HEMH_HUMAN]					0	0	0	0	0	0	0	0			#DIV/0!
Q99996	1	0	1.72437	A-kinase anchor protein 9 OS=Homo sapiens GN=AKAP9 PE=1 SV=3 - [AKAP9_HUMAN]					0	0	0	0	0	0	0	0			#DIV/0!
Q8TDY2	1	0	2.30949	RB1-inducible coiled-coil protein 1 OS=Homo sapiens GN=RB1CC1 PE=1 SV=3 - [RBCC1_HUMAN]					0	0	0	0	0	0	0	0			#DIV/0!
Q15262	1	0	1.66313	Receptor-type tyrosine-protein phosphatase kappa OS=Homo sapiens GN=PTPRK PE=1 SV=2 - [PTPRK_HUMAN]					0	0	0	0	0	0	0	0			#DIV/0!
Q8TAD4	1	0	1.50446	Zinc transporter 5 OS=Homo sapiens GN=SLC30A5 PE=1 SV=1 - [ZNT5_HUMAN]					0	0	0	0	0	0	0	0			#DIV/0!
P06213	1	0	1.73851	Insulin receptor OS=Homo sapiens GN=INSR PE=1 SV=4 - [INSR_HUMAN]					0	0	0	0	0	0	0	0			#DIV/0!
B4DYF1	1	0	1.84236	Zinc finger protein 192 OS=Homo sapiens GN=ZNF192 PE=2 SV=1 - [B4DYF1_HUMAN]					0	0	0	0	0	0	0	0			#DIV/0!
Q8NGK2	1	0	2.08227	Olfactory receptor 52B4 OS=Homo sapiens GN=OR52B4 PE=2 SV=2 - [O52B4_HUMAN]					0	0	0	0	0	0	0	0			#DIV/0!
O75445	1	0	1.19516	Usherin OS=Homo sapiens GN=USH2A PE=1 SV=3 - [USH2A_HUMAN]					0	0	0	0	0	0	0	0			#DIV/0!
O60687	1	0	3.45321	Sushi repeat-containing protein SRPX2 OS=Homo sapiens GN=SRPX2 PE=1 SV=1 - [SRPX2_HUMAN]					0	0	0	0	0	0	0	0			#DIV/0!
Q14146	1	0	1.40541	Unhealthy ribosome biogenesis protein 2 homolog OS=Homo sapiens GN=URB2 PE=1 SV=2 - [URB2_HUMAN]					0	0	0	0	0	0	0	0			#DIV/0!
Q8N309	1	0	1.70454	Leucine-rich repeat-containing protein 43 OS=Homo sapiens GN=LRRC43 PE=2 SV=2 - [LRC43_HUMAN]					0	0	0	0	0	0	0	0			#DIV/0!
Q9BZZ5	1	0	2.81438	Apoptosis inhibitor 5 OS=Homo sapiens GN=API5 PE=1 SV=3 - [API5_HUMAN]					0	0	0	0	0	0	0	0			#DIV/0!
Q08AD1	1	0	1.34301	Calmodulin-regulated spectrin-associated protein 2 OS=Homo sapiens GN=CAMSAP2 PE=1 SV=3 - [CAMP2_HUMAN]					0	0	0	0	0	0	0	0			#DIV/0!
P23743	1	0	3.30089	Diacylglycerol kinase alpha OS=Homo sapiens GN=DGKA PE=1 SV=3 - [DGKA_HUMAN]					0	0	0	0	0	0	0	0			#DIV/0!
Q9H6Z4	1	0	1.97294	Ran-binding protein 3 OS=Homo sapiens GN=RANBP3 PE=1 SV=1 - [RANB3_HUMAN]					0	0	0	0	0	0	0	0			#DIV/0!
Q9NS91	1	0	1.64502	E3 ubiquitin-protein ligase RAD18 OS=Homo sapiens GN=RAD18 PE=1 SV=2 - [RAD18_HUMAN]					0	0	0	0	0	0	0	0			#DIV/0!
Q0VFZ6	1	0	1.0868	Coiled-coil domain-containing protein 173 OS=Homo sapiens GN=CCDC173 PE=2 SV=2 - [CC173_HUMAN]					0	0	0	0	0	0	0	0			#DIV/0!
P30838	1	0	1.82399	Aldehyde dehydrogenase, dimeric NADP-preferring OS=Homo sapiens GN=ALDH3A1 PE=1 SV=3 - [AL3A1_HUMAN]					0	0	0	0	0	0	0	0			#DIV/0!
Q99426	1	0	2.10855	Tubulin-folding cofactor B OS=Homo sapiens GN=TBCB PE=1 SV=2 - [TBCB_HUMAN]					0	0	0	0	0	0	0	0			#DIV/0!
K7ERG2	1	0	1.55466	NF-kappa-B inhibitor-interacting Ras-like protein 2 (Fragment) OS=Homo sapiens GN=NKIRAS2 PE=4 SV=1 - [K7ERG2_HUMAN]					0	0	0	0	0	0	0	0			#DIV/0!
Q96S52	1	0	3.5792	GPI transamidase component PIG-S OS=Homo sapiens GN=PIGS PE=1 SV=3 - [PIGS_HUMAN]					0	0	0	0	0	0	0	0			#DIV/0!
P52434	1	0	3.49689	DNA-directed RNA polymerases I, II, and III subunit RPABC3 OS=Homo sapiens GN=POLR2H PE=1 SV=4 - [RPAB3_HUMAN]					0	0	0	0	0	0	0	0			#DIV/0!
O75569	1	0	2.16612	Interferon-inducible double stranded RNA-dependent protein kinase activator A OS=Homo sapiens GN=PRKRA PE=1 SV=1 - [PRKRA_HUMAN]					0	0	0	0	0	0	0	0			#DIV/0!
A2RRM7	1	0	1.58078	BBX protein OS=Homo sapiens GN=BBX PE=2 SV=1 - [A2RRM7_HUMAN]					0	0	0	0	0	0	0	0			#DIV/0!
Q9H269	1	0	1.53345	Vacuolar protein sorting-associated protein 16 homolog OS=Homo sapiens GN=VPS16 PE=1 SV=2 - [VPS16_HUMAN]					0	0	0	0	0	0	0	0			#DIV/0!
Q9Y4W6	1	0	2.0962	AFG3-like protein 2 OS=Homo sapiens GN=AFG3L2 PE=1 SV=2 - [AFG32_HUMAN]					0	0	0	0	0	0	0	0			#DIV/0!
O15245	1	0	1.77814	Solute carrier family 22 member 1 OS=Homo sapiens GN=SLC22A1 PE=1 SV=2 - [S22A1_HUMAN]					0	0	0	0	0	0	0	0			#DIV/0!
A6NKF1	1	0	1.70792	SAC3 domain-containing protein 1 OS=Homo sapiens GN=SAC3D1 PE=1 SV=2 - [SAC31_HUMAN]					0	0	0	0	0	0	0	0			#DIV/0!
Q9NY91	1	0	1.51418	Low affinity sodium-glucose cotransporter OS=Homo sapiens GN=SLC5A4 PE=2 SV=1 - [SC5A4_HUMAN]					0	0	0	0	0	0	0	0			#DIV/0!
O00592	1	0	1.70458	Podocalyxin OS=Homo sapiens GN=PODXL PE=1 SV=2 - [PODXL_HUMAN]					0	0	0	0	0	0	0	0			#DIV/0!
P30043	1	0	2.2389	Flavin reductase (NADPH) OS=Homo sapiens GN=BLVRB PE=1 SV=3 - [BLVRB_HUMAN]					0	0	0	0	0	0	0	0			#DIV/0!
Q96PV0	1	0	1.52519	Ras GTPase-activating protein SynGAP OS=Homo sapiens GN=SYNGAP1 PE=1 SV=4 - [SYGP1_HUMAN]					0	0	0	0	0	0	0	0			#DIV/0!
Q7Z417	1	0	1.60111	Nuclear fragile X mental retardation-interacting protein 2 OS=Homo sapiens GN=NUFIP2 PE=1 SV=1 - [NUFP2_HUMAN]					0	0	0	0	0	0	0	0			#DIV/0!
Q16775	1	0	1.88262	Hydroxyacylglutathione hydrolase, mitochondrial OS=Homo sapiens GN=HAGH PE=1 SV=2 - [GLO2_HUMAN]					0	0	0	0	0	0	0	0			#DIV/0!
P24723	1	0	1.5311	Protein kinase C eta type OS=Homo sapiens GN=PRKCH PE=1 SV=4 - [KPCL_HUMAN]					0	0	0	0	0	0	0	0			#DIV/0!
Q8IX01	1	0	1.77474	SURP and G-patch domain-containing protein 2 OS=Homo sapiens GN=SUGP2 PE=1 SV=2 - [SUGP2_HUMAN]					0	0	0	0	0	0	0	0			#DIV/0!
P50995	1	0	2.4361	Annexin A11 OS=Homo sapiens GN=ANXA11 PE=1 SV=1 - [ANX11_HUMAN]					0	0	0	0	0	0	0	0			#DIV/0!
Q9P016	1	0	1.66364	Thymocyte nuclear protein 1 OS=Homo sapiens GN=THYN1 PE=1 SV=1 - [THYN1_HUMAN]					0	0	0	0	0	0	0	0			#DIV/0!
Q15386	1	0	2.36776	Ubiquitin-protein ligase E3C OS=Homo sapiens GN=UBE3C PE=1 SV=3 - [UBE3C_HUMAN]					0	0	0	0	0	0	0	0			#DIV/0!
Q9Y4W2	1	0	2.9814	Ribosomal biogenesis protein LAS1L OS=Homo sapiens GN=LAS1L PE=1 SV=2 - [LAS1L_HUMAN]					0	0	0	0	0	0	0	0			#DIV/0!
B5MCY1	1	0	1.88449	Uncharacterized protein (Fragment) OS=Homo sapiens PE=4 SV=1 - [B5MCY1_HUMAN]					0	0	0	0	0	0	0	0			#DIV/0!
Q14432	1	0	1.33879	cGMP-inhibited 3',5'-cyclic phosphodiesterase A OS=Homo sapiens GN=PDE3A PE=1 SV=3 - [PDE3A_HUMAN]					0	0	0	0	0	0	0	0			#DIV/0!
Q5EBM0	1	0	3.84246	UMP-CMP kinase 2, mitochondrial OS=Homo sapiens GN=CMPK2 PE=1 SV=3 - [CMPK2_HUMAN]					0	0	0	0	0	0	0	0			#DIV/0!
[truncated: 67 more rows]

[truncated: 2 more sheets: Exp 2, Pep 88]
